# Supplementary material for: Comparative transcriptomic analysis of PK15 cells infected with a PRV variant and the Bartha-K/61 vaccine strain
Source: Front Microbiol. 2023 May 5;14:1164170. doi: 10.3389/fmicb.2023.1164170 (PMC10196252; doi:10.3389/fmicb.2023.1164170)
Supplement: Supplementary file 1 [file Table_1.XLSX]

## Sheet: SD2017vsBartha_K_deg_up
gene_id	SD01	SD02	SD03	BK01	BK02	BK03	SD2017	Bartha_K	log2FoldChange	pvalue	padj	gene_name	gene_chr	gene_start	gene_end	gene_strand	gene_length	gene_biotype	gene_description	tf_family
ENSSSCG00000016737	16699.4	16888.8	16612.9	6956.57	7248.01	7100.04	16733.7	7101.54	1.2368	7.64977e-52	6.87354e-49	-	18	50561926	50566861	-	1953	protein_coding	Peptidyl-prolyl cis-trans isomerase A Peptidyl-prolyl cis-trans isomerase A, N-terminally processed [Source:UniProtKB/Swiss-Prot;Acc:P62936]	-
ENSSSCG00000036436	975.628	1017.48	1012.08	288.944	216.315	250.235	1001.73	251.831	1.98179	2.98936e-31	1.6308e-28	FZD1	9	71349699	71354409	+	4711	protein_coding	frizzled class receptor 1 [Source:HGNC Symbol;Acc:HGNC:4038]	-
ENSSSCG00000001137	1508.62	1486.38	1518.83	581.873	522.041	512.529	1504.61	538.814	1.47647	9.1814e-31	4.83607e-28	HIST1H1D	7	20862942	20882693	-	1208	protein_coding	histone cluster 1 H1 family member d [Source:HGNC Symbol;Acc:HGNC:4717]	-
ENSSSCG00000018041	3668.94	3779.16	3600.57	1524.43	1329.62	1257.2	3682.89	1370.42	1.42332	8.27792e-27	3.83167e-24	ALDH3A2	12	59935973	59954159	-	5650	protein_coding	aldehyde dehydrogenase 3 family member A2 [Source:HGNC Symbol;Acc:HGNC:403]	-
ENSSSCG00000035564	1769	1524.31	1783.37	609.771	625.873	575.842	1692.22	603.828	1.48607	3.59198e-24	1.40686e-21	MCM6	15	15917042	15979389	+	4045	protein_coding	minichromosome maintenance complex component 6 [Source:HGNC Symbol;Acc:HGNC:6949]	-
ENSSSCG00000034207	1692.03	1481.4	1461.61	593.829	522.041	599.961	1545.01	571.944	1.43233	3.37922e-21	1.03235e-18	CEBPB	17	51722426	51724298	+	1873	protein_coding	CCAAT/enhancer-binding protein beta [Source:RefSeq peptide;Acc:NP_001186818]	-
ENSSSCG00000016872	1410.22	1402.87	1431.01	520.098	608.568	624.08	1414.7	584.249	1.2816	1.67886e-20	4.57605e-18	HMGCS1	16	27936229	27957227	-	5974	protein_coding	3-hydroxy-3-methylglutaryl-CoA synthase 1 [Source:HGNC Symbol;Acc:HGNC:5007]	-
ENSSSCG00000000810	1911.82	1811.62	1884.51	526.077	297.073	352.741	1869.31	391.964	2.24562	3.67716e-19	7.91107e-17	AMIGO2	5	77642195	77645753	-	3214	protein_coding	adhesion molecule with Ig like domain 2 [Source:HGNC Symbol;Acc:HGNC:24073]	-
ENSSSCG00000006718	474.412	435.188	447.012	153.439	144.21	153.759	452.204	150.469	1.58579	4.52824e-19	9.47519e-17	ZNF697	4	101545284	101548637	+	1921	protein_coding	zinc finger protein 697 [Source:HGNC Symbol;Acc:HGNC:32034]	zf-C2H2
ENSSSCG00000031356	4406.41	4320.85	4210.26	936.576	452.82	506.5	4312.51	631.965	2.76582	9.27218e-19	1.91395e-16	HES1	13	131135530	131140304	+	3733	protein_coding	transcription factor HES-1 [Source:RefSeq peptide;Acc:NP_001182160]	-
ENSSSCG00000015455	886.029	910.983	986.162	390.572	331.684	367.815	927.725	363.357	1.34788	1.00228e-18	2.04131e-16	CUL1	9	109452442	109558306	-	8013	protein_coding	cullin 1 [Source:HGNC Symbol;Acc:HGNC:2551]	-
ENSSSCG00000021977	558.65	497.248	540.59	147.461	112.484	78.3868	532.163	112.777	2.21562	1.2456e-17	2.13781e-15	GPD1L	13	18126473	18176668	+	4028	protein_coding	glycerol-3-phosphate dehydrogenase 1 like [Source:HGNC Symbol;Acc:HGNC:28956]	-
ENSSSCG00000002414	470.966	502.611	452.051	173.366	149.979	174.863	475.209	166.069	1.51333	3.65903e-17	6.00986e-15	SEL1L	7	104218296	104283256	-	7905	protein_coding	SEL1L ERAD E3 ligase adaptor subunit [Source:HGNC Symbol;Acc:HGNC:10717]	-
ENSSSCG00000014031	2603.33	2565.16	2560.06	1171.72	925.83	886.374	2576.18	994.64	1.36888	5.99514e-17	9.34447e-15	-	2	80187022	80194169	-	1833	protein_coding	heterogeneous nuclear ribonucleoprotein A/B [Source:RefSeq peptide;Acc:NP_001106165]	-
ENSSSCG00000017346	3790.32	3672.28	3649.88	2006.66	2189.11	2013.94	3704.16	2069.9	0.840259	5.01576e-16	6.96506e-14	EFTUD2	12	18474097	18514992	+	3605	protein_coding	elongation factor Tu GTP binding domain containing 2 [Source:HGNC Symbol;Acc:HGNC:30858]	-
ENSSSCG00000022149	954.186	873.823	895.104	410.499	328.8	397.964	907.704	379.088	1.25548	2.77853e-15	3.53683e-13	RMI2	3	31808015	31814867	-	2772	protein_coding	RecQ mediated genome instability 2 [Source:HGNC Symbol;Acc:HGNC:28349]	-
ENSSSCG00000038964	369.881	405.69	382.948	149.454	132.673	126.625	386.173	136.251	1.49284	3.07112e-15	3.87697e-13	COX19	3	627899	635344	-	2431	protein_coding	COX19, cytochrome c oxidase assembly factor [Source:HGNC Symbol;Acc:HGNC:28074]	-
ENSSSCG00000028322	1525.85	1402.48	1461.61	681.508	513.389	602.976	1463.32	599.291	1.28323	4.55001e-15	5.60495e-13	BTG2	9	64031841	64038694	+	4325	protein_coding	protein BTG2 [Source:RefSeq peptide;Acc:NP_001090974]	-
ENSSSCG00000025564	862.29	841.261	823.841	354.703	392.252	422.083	842.464	389.679	1.11876	8.34246e-15	9.8024e-13	GAS2L1	14	46449767	46455278	+	2504	protein_coding	Sus scrofa growth arrest specific 2 like 1 (GAS2L1), mRNA. [Source:RefSeq mRNA;Acc:NM_001244834]	-
novel.362	376.773	440.168	407.782	147.461	138.442	150.744	408.241	145.549	1.48711	8.41549e-15	9.81271e-13	-	12	45524158	45535465	-	2583	-	PF02093:Gag P30 core shell protein|PF00077:Retroviral aspartyl protease	Gag_p30
ENSSSCG00000005967	398.215	348.61	347.316	123.548	80.7578	102.506	364.714	102.271	1.81673	1.12617e-14	1.29341e-12	FAM84B	4	13445378	13451327	+	5403	protein_coding	family with sequence similarity 84 member B [Source:HGNC Symbol;Acc:HGNC:24166]	-
ENSSSCG00000003264	604.598	602.597	586.299	267.024	204.779	250.235	597.831	240.679	1.30506	1.70687e-14	1.9031e-12	CNOT3	6	55973869	55991321	-	4145	protein_coding	CCR4-NOT transcription complex subunit 3 [Source:HGNC Symbol;Acc:HGNC:7879]	-
ENSSSCG00000000739	431.145	425.611	429.736	189.308	167.284	177.878	428.831	178.157	1.26127	4.15873e-14	4.41143e-12	FOXM1	5	67241910	67265377	+	6509	protein_coding	forkhead box M1 [Source:HGNC Symbol;Acc:HGNC:3818]	Fork
ENSSSCG00000002344	467.137	401.859	398.784	145.468	98.063	138.684	422.593	127.405	1.72002	5.06059e-14	5.15337e-12	RIOX1	7	96823092	96831576	+	3490	protein_coding	ribosomal oxygenase 1 [Source:HGNC Symbol;Acc:HGNC:20968]	-
ENSSSCG00000002655	613.405	605.279	607.533	296.914	271.115	292.443	608.739	286.824	1.08293	5.50432e-14	5.53148e-12	MAP1LC3B	6	1917493	1941079	-	4006	protein_coding	microtubule-associated proteins 1A/1B light chain 3B [Source:RefSeq peptide;Acc:NP_001177219]	-
ENSSSCG00000017822	2102.5	2168.66	2177.47	1123.89	1202.71	1003.95	2149.55	1110.19	0.952446	6.82701e-14	6.77159e-12	RPA1	12	48009652	48050223	+	4363	protein_coding	replication protein A1 [Source:HGNC Symbol;Acc:HGNC:10289]	-
ENSSSCG00000022592	157.755	158.981	171.319	37.8616	28.8421	21.1041	162.685	29.2693	2.43245	7.58826e-14	7.47811e-12	FIBIN	2	33330458	33331093	-	636	protein_coding	fin bud initiation factor homolog (zebrafish) [Source:HGNC Symbol;Acc:HGNC:33747]	-
ENSSSCG00000016581	1577.93	1555.34	1610.61	874.802	735.473	807.987	1581.29	806.087	0.968696	8.43598e-14	8.15567e-12	CALU	18	19841425	19875793	-	3928	protein_coding	calumenin [Source:HGNC Symbol;Acc:HGNC:1458]	-
ENSSSCG00000033355	927	852.37	877.108	450.353	406.673	370.83	885.493	409.286	1.10703	2.07992e-13	1.9139e-11	LGI3	14	6416258	6428364	-	6691	protein_coding	leucine rich repeat LGI family member 3 [Source:HGNC Symbol;Acc:HGNC:18711]	-
ENSSSCG00000001683	179.197	180.051	189.674	53.8033	37.4947	39.1934	182.974	43.4971	2.04219	3.32048e-13	2.93181e-11	POLH	7	38568994	38601793	+	5125	protein_coding	DNA polymerase eta [Source:HGNC Symbol;Acc:HGNC:9181]	-
ENSSSCG00000001549	915.513	924.391	971.406	326.805	294.189	434.142	937.103	351.712	1.41801	3.44169e-13	3.0041e-11	FKBP5	7	31441760	31585293	-	5032	protein_coding	FK506 binding protein 5 [Source:HGNC Symbol;Acc:HGNC:3721]	-
ENSSSCG00000024312	360.308	402.242	336.159	131.519	83.642	96.4761	366.236	103.879	1.7968	4.25547e-13	3.65182e-11	ID4	7	15281444	15287737	+	5355	protein_coding	inhibitor of DNA binding 4, HLH protein [Source:HGNC Symbol;Acc:HGNC:5363]	bHLH
ENSSSCG00000006612	7607.45	7491.66	7721.94	4509.51	4940.65	4573.57	7607.02	4674.58	0.702917	6.48968e-13	5.35837e-11	S100A10	4	97261199	97275019	+	3856	protein_coding	S100 calcium binding protein A10 [Source:HGNC Symbol;Acc:HGNC:10487]	-
ENSSSCG00000007798	695.728	671.553	641.365	318.834	245.158	244.205	669.549	269.399	1.30204	8.02041e-13	6.44798e-11	TBC1D10B	3	17944579	17956069	+	3692	protein_coding	Sus scrofa TBC1 domain family member 10B (TBC1D10B), mRNA. [Source:RefSeq mRNA;Acc:NM_001244423]	-
ENSSSCG00000009229	355.331	341.331	349.116	121.556	80.7578	63.3124	348.593	88.5419	1.94706	9.88345e-13	7.76829e-11	ARHGAP24	8	132761713	133242014	-	6065	protein_coding	Rho GTPase activating protein 24 [Source:HGNC Symbol;Acc:HGNC:25361]	-
ENSSSCG00000031912	9240.51	8612.58	8153.83	3012.98	1569.01	2179.76	8668.98	2253.92	1.94222	9.91696e-13	7.76829e-11	-	6	153685682	153687639	+	1772	pseudogene		-
ENSSSCG00000038471	502.747	493.034	493.081	239.126	213.431	189.937	496.287	214.165	1.20194	1.04228e-12	8.12286e-11	NUAK2	9	65978995	66001999	-	4404	protein_coding	NUAK family kinase 2 [Source:HGNC Symbol;Acc:HGNC:29558]	-
ENSSSCG00000010541	397.067	413.735	356.674	127.534	164.4	120.595	389.159	137.51	1.50538	1.08368e-12	8.40267e-11	COX15	14	110875619	110895002	-	6423	protein_coding	COX15, cytochrome c oxidase assembly homolog [Source:HGNC Symbol;Acc:HGNC:2263]	-
ENSSSCG00000006475	1296.88	1239.29	1199.59	520.098	314.378	407.009	1245.25	413.828	1.58243	2.13699e-12	1.57693e-10	IQGAP3	4	93495995	93557075	+	6496	protein_coding	IQ motif containing GTPase activating protein 3 [Source:HGNC Symbol;Acc:HGNC:20669]	-
ENSSSCG00000037910	979.074	1016.71	1007.4	356.696	181.705	277.369	1001.06	271.923	1.87156	3.59034e-12	2.55081e-10	DUSP6	5	93303519	93309678	+	4523	protein_coding	dual specificity protein phosphatase 6 [Source:RefSeq peptide;Acc:NP_001254771]	-
ENSSSCG00000039348	8745.42	8907.94	8718.54	3869.85	2457.34	2589.78	8790.63	2972.33	1.56313	4.60603e-12	3.24227e-10	H1F0	5	10040263	10040847	-	585	protein_coding	H1 histone family member 0 [Source:HGNC Symbol;Acc:HGNC:4714]	-
ENSSSCG00000006073	1266.63	1214.77	1206.79	432.419	253.81	437.157	1229.4	374.462	1.71183	4.96168e-12	3.44498e-10	OSR2	4	37890211	37897934	-	1842	protein_coding	odd-skipped related transciption factor 2 [Source:HGNC Symbol;Acc:HGNC:15830]	zf-C2H2
ENSSSCG00000038657	1150.23	1195.23	1215.79	659.588	605.683	539.663	1187.08	601.645	0.975527	5.17362e-12	3.55978e-10	ATPAF1	6	164830750	164858740	+	3733	protein_coding	ATP synthase mitochondrial F1 complex assembly factor 1 [Source:HGNC Symbol;Acc:HGNC:18803]	-
ENSSSCG00000020717	144.736	142.892	129.929	27.898	23.0736	36.1785	139.185	29.0501	2.26917	5.69129e-12	3.8984e-10	FAM160A1	8	77328622	77602145	-	6417	protein_coding	family with sequence similarity 160 member A1 [Source:HGNC Symbol;Acc:HGNC:34237]	-
ENSSSCG00000039390	4117.32	4207.07	4235.1	2490.89	2416.96	2107.4	4186.5	2338.42	0.838909	6.56841e-12	4.43949e-10	EIF3B	3	1644940	1668761	+	7278	protein_coding	eukaryotic translation initiation factor 3 subunit B [Source:HGNC Symbol;Acc:HGNC:3280]	-
ENSSSCG00000035410	391.706	385.003	358.833	169.381	132.673	156.774	378.514	152.943	1.29815	8.69951e-12	5.70322e-10	IWS1	15	59822779	59875906	+	3460	protein_coding	IWS1, SUPT6H interacting protein [Source:HGNC Symbol;Acc:HGNC:25467]	-
ENSSSCG00000003861	690.751	633.244	678.436	346.732	337.452	316.562	667.477	333.582	0.99744	9.04392e-12	5.90367e-10	ORC1	6	159819297	159852307	+	3386	protein_coding	origin recognition complex subunit 1 [Source:HGNC Symbol;Acc:HGNC:8487]	-
ENSSSCG00000038852	578.944	571.184	563.624	265.031	288.421	301.488	571.251	284.98	1.00941	1.0423e-11	6.68957e-10	-	3	17801241	17806959	+	3752	protein_coding		-
ENSSSCG00000011563	584.305	543.218	571.182	278.98	227.852	208.027	566.235	238.286	1.23664	1.07464e-11	6.83962e-10	FANCD2	13	66241664	66310433	+	6666	protein_coding	Fanconi anemia complementation group D2 [Source:HGNC Symbol;Acc:HGNC:3585]	-
ENSSSCG00000007493	1051.44	1070.35	1079.02	615.749	547.999	609.005	1066.94	590.918	0.850306	1.32668e-11	8.33949e-10	-	17	56950644	56972798	-	6829	protein_coding	Aurora kinase A [Source:UniProtKB/Swiss-Prot;Acc:A5GFW1]	-
ENSSSCG00000022947	1456.93	1465.69	1436.41	723.355	496.083	569.812	1453.01	596.417	1.2789	1.37441e-11	8.60414e-10	AFG3L2	6	97201042	97231448	+	2373	protein_coding	AFG3 like matrix AAA peptidase subunit 2 [Source:HGNC Symbol;Acc:HGNC:315]	-
ENSSSCG00000017043	899.814	891.445	931.815	338.761	181.705	189.937	907.691	236.801	1.92558	1.9737e-11	1.21077e-09	RNF145	16	64251164	64314546	+	4110	protein_coding	ring finger protein 145 [Source:HGNC Symbol;Acc:HGNC:20853]	-
ENSSSCG00000006018	154.309	149.021	161.601	39.8543	28.8421	48.2381	154.977	38.9781	1.99189	2.15018e-11	1.30853e-09	TRPS1	4	22910553	23159822	+	7639	protein_coding	transcriptional repressor GATA binding 1 [Source:HGNC Symbol;Acc:HGNC:12340]	zf-GATA
ENSSSCG00000002831	449.524	454.342	434.415	175.359	100.947	159.789	446.094	145.365	1.60581	2.32916e-11	1.39521e-09	IRX3	6	31046345	31051867	+	4667	protein_coding	iroquois homeobox 3 [Source:HGNC Symbol;Acc:HGNC:14360]	Homeobox
ENSSSCG00000010433	227.059	189.628	186.795	61.7741	34.6105	51.2529	201.161	49.2125	2.00583	2.95672e-11	1.71075e-09	SGMS1	14	99147185	99296128	-	8473	protein_coding	sphingomyelin synthase 1 [Source:HGNC Symbol;Acc:HGNC:29799]	-
ENSSSCG00000010573	359.543	353.59	362.073	149.454	175.937	138.684	358.402	154.692	1.21421	3.32316e-11	1.90117e-09	-	14	113081981	113084534	+	2552	pseudogene		-
ENSSSCG00000001392	321.253	313.366	309.885	97.643	144.21	105.521	314.835	115.791	1.45589	3.67086e-11	2.06909e-09	TCF19	7	23558128	23562074	+	2261	protein_coding	transcription factor 19 [Source:HGNC Symbol;Acc:HGNC:11629]	-
ENSSSCG00000010277	201.788	183.116	199.752	57.7887	63.4525	69.3422	194.885	63.5278	1.62905	3.7601e-11	2.1116e-09	SLC29A3	14	74222678	74267709	+	3705	protein_coding	solute carrier family 29 member 3 [Source:HGNC Symbol;Acc:HGNC:23096]	-
ENSSSCG00000010527	413.531	390.366	396.624	83.694	132.673	153.759	400.174	123.375	1.71971	4.87609e-11	2.68889e-09	MARVELD1	14	109069386	109069907	+	522	protein_coding	MARVEL domain containing 1 [Source:HGNC Symbol;Acc:HGNC:28674]	-
ENSSSCG00000002859	585.453	599.149	588.458	320.827	288.421	313.547	591.02	307.598	0.93895	6.05219e-11	3.27827e-09	ANKRD27	6	42392901	42560004	-	8265	protein_coding	ankyrin repeat domain 27 [Source:HGNC Symbol;Acc:HGNC:25310]	-
ENSSSCG00000007675	1576.4	1535.42	1532.15	830.962	628.757	612.02	1547.99	690.58	1.15888	7.01446e-11	3.7595e-09	EPHB4	3	8667166	8732114	-	8350	protein_coding	EPH receptor B4 [Source:HGNC Symbol;Acc:HGNC:3395]	-
ENSSSCG00000037144	453.353	417.566	429.016	185.322	115.368	117.58	433.312	139.424	1.61512	7.04423e-11	3.76226e-09	CDKN1B	5	59731208	59736685	-	4796	protein_coding	cyclin-dependent kinase inhibitor 1B [Source:RefSeq peptide;Acc:NP_999481]	-
ENSSSCG00000024126	6020.71	5797.65	6091.89	3997.39	3763.89	3973.61	5970.08	3911.63	0.609662	9.65864e-11	5.01822e-09	CCT5	16	72210296	72223131	-	3296	protein_coding	chaperonin containing TCP1 subunit 5 [Source:HGNC Symbol;Acc:HGNC:1618]	-
ENSSSCG00000000804	321.636	309.152	306.286	117.57	69.2209	120.595	312.358	102.462	1.59831	1.31957e-10	6.63039e-09	ANO6	5	76238923	76334021	+	2770	protein_coding	anoctamin 6 [Source:HGNC Symbol;Acc:HGNC:25240]	-
ENSSSCG00000016420	3300.21	3300.3	3188.47	1897.06	1491.13	1760.69	3262.99	1716.3	0.925259	1.48009e-10	7.32887e-09	INSIG1	18	2885494	2898914	-	5738	protein_coding	Sus scrofa insulin induced gene 1 (INSIG1), mRNA. [Source:RefSeq mRNA;Acc:NM_001244521]	-
ENSSSCG00000032145	994.773	991.431	984.003	249.089	72.1052	147.729	990.069	156.308	2.65054	1.51852e-10	7.48239e-09	IRX5	6	30511894	30514609	-	1392	protein_coding	iroquois homeobox 5 [Source:HGNC Symbol;Acc:HGNC:14361]	-
ENSSSCG00000008504	874.542	904.853	888.266	340.754	173.052	283.399	889.22	265.735	1.7348	1.64662e-10	8.03584e-09	CRIM1	3	103612659	103815997	-	6022	protein_coding	cysteine rich transmembrane BMP regulator 1 [Source:HGNC Symbol;Acc:HGNC:2359]	-
ENSSSCG00000025323	3243.92	3133.27	3045.59	1785.47	1419.03	1356.7	3140.93	1520.4	1.04404	1.65565e-10	8.05416e-09	SF3B3	6	13524716	13578845	+	4897	protein_coding	splicing factor 3b subunit 3 [Source:HGNC Symbol;Acc:HGNC:10770]	-
ENSSSCG00000039555	860.375	913.281	946.572	516.113	473.01	506.5	906.743	498.541	0.861112	1.82148e-10	8.77701e-09	JOSD1	5	9321932	9335034	+	4217	protein_coding	Josephin domain containing 1 [Source:HGNC Symbol;Acc:HGNC:28953]	-
ENSSSCG00000026044	2947.18	2911.85	2882.18	1757.57	1398.84	1483.32	2913.74	1546.58	0.911218	1.89914e-10	9.12246e-09	FDFT1	14	14967273	15104179	+	6502	protein_coding	farnesyl-diphosphate farnesyltransferase 1 [Source:HGNC Symbol;Acc:HGNC:3629]	-
ENSSSCG00000007428	175.368	152.852	168.439	51.8106	49.0315	51.2529	165.553	50.6983	1.70483	2.09232e-10	9.9804e-09	ZSWIM1	17	48074402	48077703	+	2364	protein_coding	zinc finger SWIM-type containing 1 [Source:HGNC Symbol;Acc:HGNC:16155]	-
ENSSSCG00000035878	793.368	768.091	745.02	211.228	66.3367	117.58	768.826	131.715	2.52888	2.12715e-10	1.00907e-08	FOXD1	2	82607848	82609248	-	1401	protein_coding	forkhead box D1 [Source:HGNC Symbol;Acc:HGNC:3802]	-
ENSSSCG00000021898	537.208	530.577	554.626	288.944	236.505	223.101	540.804	249.516	1.10448	2.1427e-10	1.01331e-08	ASH2L	15	48385960	48417543	-	3587	protein_coding	ASH2 like histone lysine methyltransferase complex subunit [Source:HGNC Symbol;Acc:HGNC:744]	-
ENSSSCG00000029438	314.361	311.833	308.446	149.454	118.252	132.655	311.547	133.454	1.21149	2.57272e-10	1.18726e-08	SESN2	6	85327651	85350793	+	5960	protein_coding	sestrin 2 [Source:HGNC Symbol;Acc:HGNC:20746]	-
ENSSSCG00000021822	197.959	186.181	186.435	67.7523	72.1052	51.2529	190.192	63.7035	1.5682	2.60681e-10	1.19937e-08	RNF169	9	9069816	9173899	+	7147	protein_coding	ring finger protein 169 [Source:HGNC Symbol;Acc:HGNC:26961]	-
ENSSSCG00000011278	334.654	369.297	348.756	161.41	158.631	162.803	350.902	160.948	1.12432	2.77655e-10	1.26882e-08	TRAK1	13	25774007	25934767	+	10266	protein_coding	trafficking kinesin protein 1 [Source:HGNC Symbol;Acc:HGNC:29947]	-
ENSSSCG00000015214	1665.23	1561.08	1641.92	888.751	648.946	774.824	1622.75	770.84	1.07008	2.82139e-10	1.2826e-08	STT3A	9	52726789	52754677	+	4489	protein_coding	STT3A, catalytic subunit of the oligosaccharyltransferase complex [Source:HGNC Symbol;Acc:HGNC:6172]	-
ENSSSCG00000007161	3676.22	3793.34	3762.53	2480.93	2238.14	2197.85	3744.03	2305.64	0.697756	2.82969e-10	1.2826e-08	LZTS3	17	32508186	32518523	+	9019	protein_coding	leucine zipper tumor suppressor family member 3 [Source:HGNC Symbol;Acc:HGNC:30139]	-
ENSSSCG00000023187	1842.51	1836.14	1874.07	565.931	204.779	316.562	1850.91	362.424	2.34584	3.08377e-10	1.38543e-08	-	4	112075070	112202822	+	3109	protein_coding		-
ENSSSCG00000031821	168.859	170.857	160.161	51.8106	43.2631	63.3124	166.626	52.7954	1.66293	4.04573e-10	1.77073e-08	HASPIN	12	49820526	49822873	+	2328	protein_coding	histone H3 associated protein kinase [Source:HGNC Symbol;Acc:HGNC:19682]	-
ENSSSCG00000029627	644.037	655.463	642.085	366.659	366.294	334.651	647.195	355.868	0.86002	4.07677e-10	1.77922e-08	-	13	207015099	207031879	+	5420	protein_coding		-
ENSSSCG00000039609	136.695	148.255	130.289	43.8397	25.9579	27.1339	138.413	32.3105	2.0542	5.09019e-10	2.17186e-08	ANKRD33B	16	149595	233810	+	7397	protein_coding	ankyrin repeat domain 33B [Source:HGNC Symbol;Acc:HGNC:35240]	-
ENSSSCG00000010306	1361.97	1296.37	1308.28	811.035	755.662	826.077	1322.21	797.591	0.728622	5.30045e-10	2.24901e-08	SEC24C	14	76473777	76499125	+	5308	protein_coding	SEC24 homolog C, COPII coat complex component [Source:HGNC Symbol;Acc:HGNC:10705]	-
ENSSSCG00000008311	659.353	620.602	613.652	213.22	83.642	141.699	631.202	146.187	2.09521	5.99759e-10	2.52378e-08	CYP26B1	3	70572970	70593461	+	5487	protein_coding	cytochrome P450 family 26 subfamily B member 1 [Source:HGNC Symbol;Acc:HGNC:20581]	-
ENSSSCG00000010288	498.918	481.924	497.76	225.177	222.084	147.729	492.867	198.33	1.30345	6.5908e-10	2.7136e-08	DNAJB12	14	75169077	75189759	-	3105	protein_coding	DnaJ heat shock protein family (Hsp40) member B12 [Source:HGNC Symbol;Acc:HGNC:14891]	-
ENSSSCG00000006256	1265.87	1226.65	1197.43	769.188	747.009	744.675	1229.98	753.624	0.705495	7.22184e-10	2.94956e-08	SOX17	4	76855151	76857176	-	1451	protein_coding	SRY-box 17 [Source:HGNC Symbol;Acc:HGNC:18122]	HMG
ENSSSCG00000040166	353.033	347.844	299.808	91.6649	31.7263	84.4166	333.562	69.2692	2.2512	7.42835e-10	3.02582e-08	FLRT2	7	107812613	107913620	+	7823	protein_coding	fibronectin leucine rich transmembrane protein 2 [Source:HGNC Symbol;Acc:HGNC:3761]	-
ENSSSCG00000037065	786.093	743.19	750.419	386.587	262.463	343.696	759.901	330.915	1.19227	7.56523e-10	3.06745e-08	EMP2	3	32450510	32493247	+	5269	protein_coding	epithelial membrane protein 2 [Source:HGNC Symbol;Acc:HGNC:3334]	-
ENSSSCG00000009466	271.476	267.395	259.857	103.621	103.831	129.64	266.243	112.364	1.25421	8.34062e-10	3.35648e-08	UCHL3	11	47828818	47886455	+	1865	protein_coding	ubiquitin C-terminal hydrolase L3 [Source:HGNC Symbol;Acc:HGNC:12515]	-
ENSSSCG00000016884	424.253	399.177	403.103	183.33	173.052	114.565	408.844	156.982	1.36784	9.36905e-10	3.66016e-08	PELO	16	32142034	32143482	+	1143	protein_coding	pelota mRNA surveillance and ribosome rescue factor [Source:HGNC Symbol;Acc:HGNC:8829]	-
ENSSSCG00000013349	635.996	658.145	701.111	358.689	265.347	295.458	665.084	306.498	1.10855	9.68989e-10	3.76623e-08	HTATIP2	2	39035224	39052170	-	1766	protein_coding	HIV-1 Tat interactive protein 2 [Source:HGNC Symbol;Acc:HGNC:16637]	-
ENSSSCG00000010555	1085.9	1135.86	1136.97	516.113	340.336	295.458	1119.57	383.969	1.53519	1.03358e-09	3.98683e-08	HIF1AN	14	111636372	111652523	+	6591	protein_coding	hypoxia inducible factor 1 alpha subunit inhibitor [Source:HGNC Symbol;Acc:HGNC:17113]	-
ENSSSCG00000011420	618	665.04	652.523	352.71	262.463	286.413	645.188	300.529	1.09244	1.04757e-09	4.01043e-08	RBM15B	13	33664472	33667153	+	2682	protein_coding	RNA binding motif protein 15B [Source:HGNC Symbol;Acc:HGNC:24303]	-
ENSSSCG00000027334	483.985	463.153	451.691	255.067	216.315	217.071	466.276	229.485	1.01357	1.28824e-09	4.84677e-08	EIF1AD	2	6334230	6340112	+	3944	protein_coding	eukaryotic translation initiation factor 1A domain containing [Source:HGNC Symbol;Acc:HGNC:28147]	-
ENSSSCG00000008796	528.018	560.074	551.027	215.213	138.442	244.205	546.373	199.287	1.45269	1.33275e-09	4.98468e-08	RBM47	8	31507963	31690766	-	6301	protein_coding	RNA binding motif protein 47 [Source:HGNC Symbol;Acc:HGNC:30358]	-
ENSSSCG00000033051	1625.03	1700.14	1627.53	791.108	608.568	883.359	1650.9	761.011	1.11688	1.45085e-09	5.40528e-08	POLE	14	22798183	22853547	+	8141	protein_coding	DNA polymerase epsilon, catalytic subunit [Source:HGNC Symbol;Acc:HGNC:9177]	-
ENSSSCG00000034321	91.1301	86.5778	70.543	7.97086	2.88421	9.04463	82.7503	6.63323	3.61492	1.46872e-09	5.45857e-08	TP53INP1	4	41747673	41766688	+	6550	protein_coding	tumor protein p53 inducible nuclear protein 1 [Source:HGNC Symbol;Acc:HGNC:18022]	-
ENSSSCG00000030268	937.721	879.57	911.3	362.674	245.158	168.833	909.53	258.888	1.80189	1.50161e-09	5.55378e-08	ZFAND5	1	225699734	225714365	-	6646	protein_coding	zinc finger AN1-type containing 5 [Source:HGNC Symbol;Acc:HGNC:13008]	-
ENSSSCG00000039953	877.223	804.867	849.755	396.55	262.463	388.919	843.948	349.311	1.26836	1.50602e-09	5.55663e-08	PNRC1	1	57128364	57134034	+	4215	protein_coding	proline rich nuclear receptor coactivator 1 [Source:HGNC Symbol;Acc:HGNC:17278]	-
novel.622	634.082	598.766	622.29	282.965	351.873	262.294	618.379	299.044	1.05036	1.51274e-09	5.56797e-08	-	15	32064457	32135813	+	1668	-	PF07159:Protein of unknown function (DUF1394)|PF05994:Cytoplasmic Fragile-X interacting family	-
ENSSSCG00000029261	343.844	316.047	332.2	119.563	51.9157	60.2976	330.697	77.2587	2.06563	1.71289e-09	6.2445e-08	-	9	121499761	121515954	-	2977	protein_coding		-
ENSSSCG00000023467	404.342	435.188	424.698	195.286	230.736	195.967	421.409	207.33	1.02755	1.73736e-09	6.31861e-08	-	7	46606301	46631020	-	5060	protein_coding		-
ENSSSCG00000003493	1564.91	1536.95	1482.12	970.452	917.178	841.151	1527.99	909.593	0.745307	1.84408e-09	6.69082e-08	CAPZB	6	77780682	77913339	-	2615	protein_coding	capping actin protein of muscle Z-line beta subunit [Source:HGNC Symbol;Acc:HGNC:1491]	-
ENSSSCG00000017155	2242.64	2188.2	2255.94	1472.62	1358.46	1281.32	2228.93	1370.8	0.698839	2.01889e-09	7.29045e-08	EIF4A3	12	2285579	2311745	+	1554	protein_coding	Sus scrofa eukaryotic translation initiation factor 4A3 (EIF4A3), mRNA. [Source:RefSeq mRNA;Acc:NM_001100193]	-
ENSSSCG00000002340	577.03	571.95	567.943	304.885	219.2	280.384	572.308	268.156	1.08596	2.03821e-09	7.34283e-08	PSEN1	7	96478190	96568182	+	5352	protein_coding	presenilin 1 [Source:HGNC Symbol;Acc:HGNC:9508]	-
ENSSSCG00000028227	5577.31	5529.11	5459.88	3092.69	2140.08	2469.19	5522.1	2567.32	1.10354	2.07928e-09	7.47316e-08	RPN2	17	40322364	40378866	+	2894	protein_coding	ribophorin II [Source:HGNC Symbol;Acc:HGNC:10382]	-
ENSSSCG00000038132	2111.69	1956.05	1928.77	631.69	256.694	548.708	1998.84	479.031	2.05791	2.13698e-09	7.64457e-08	IRF2BP2	14	56545189	56552697	+	6920	protein_coding	interferon regulatory factor 2 binding protein 2 [Source:HGNC Symbol;Acc:HGNC:21729]	-
ENSSSCG00000006156	726.36	690.707	736.022	420.463	363.41	340.681	717.697	374.851	0.929405	2.32782e-09	8.26918e-08	TPD52	4	56473028	56603992	+	4426	protein_coding	tumor protein D52 [Source:HGNC Symbol;Acc:HGNC:12005]	-
ENSSSCG00000005320	173.071	170.091	183.196	69.745	63.4525	54.2678	175.452	62.4884	1.47445	2.84003e-09	9.96405e-08	RGP1	1	236468295	236474635	+	3856	protein_coding	RGP1 homolog, RAB6A GEF complex partner 1 [Source:HGNC Symbol;Acc:HGNC:21965]	-
ENSSSCG00000016211	1632.68	1644.21	1728.66	1014.29	793.157	853.211	1668.52	886.886	0.907731	2.84408e-09	9.96405e-08	ATG9A	15	121254367	121265569	-	6572	protein_coding	autophagy related 9A [Source:HGNC Symbol;Acc:HGNC:22408]	-
ENSSSCG00000016109	244.673	263.564	253.379	99.6357	92.2946	51.2529	253.872	81.0611	1.6252	2.92866e-09	1.02369e-07	ALS2	15	105328718	105401542	-	7758	protein_coding	ALS2, alsin Rho guanine nucleotide exchange factor [Source:HGNC Symbol;Acc:HGNC:443]	-
ENSSSCG00000038543	344.992	347.461	322.482	161.41	135.558	102.506	338.312	133.158	1.32732	2.99445e-09	1.0443e-07	CENPA	3	112263664	112272682	-	2477	protein_coding	centromere protein A [Source:HGNC Symbol;Acc:HGNC:1851]	-
ENSSSCG00000025203	610.725	643.204	678.436	314.849	253.81	192.952	644.122	253.87	1.33185	3.02837e-09	1.05372e-07	-	3	26022160	26035595	+	2440	protein_coding		-
ENSSSCG00000022107	1404.48	1457.27	1386.39	848.896	876.799	735.63	1416.04	820.442	0.785524	3.03601e-09	1.05398e-07	CHTOP	4	95994258	96005647	-	5336	protein_coding	chromatin target of PRMT1 [Source:HGNC Symbol;Acc:HGNC:24511]	-
ENSSSCG00000034706	182.643	157.066	157.642	59.7814	54.7999	48.2381	165.784	54.2731	1.59802	3.30583e-09	1.13476e-07	MFAP3	16	69099805	69121516	-	5248	protein_coding	microfibril associated protein 3 [Source:HGNC Symbol;Acc:HGNC:7034]	-
ENSSSCG00000035852	2895.1	2775.85	2842.59	1883.12	1886.27	1712.45	2837.85	1827.28	0.634052	3.45192e-09	1.17697e-07	CSNK1D	12	768699	797385	+	6156	protein_coding	casein kinase 1 delta [Source:HGNC Symbol;Acc:HGNC:2452]	-
ENSSSCG00000039080	537.974	552.413	531.232	225.177	147.095	105.521	540.539	159.264	1.74541	4.18012e-09	1.40025e-07	TRIB2	3	124170681	124196272	-	4469	protein_coding	tribbles pseudokinase 2 [Source:HGNC Symbol;Acc:HGNC:30809]	-
ENSSSCG00000002433	1093.56	1155.01	1120.77	597.814	403.789	410.023	1123.11	470.542	1.24752	4.28605e-09	1.43259e-07	PSMC1	7	112027866	112045308	+	5541	protein_coding	proteasome 26S subunit, ATPase 1 [Source:HGNC Symbol;Acc:HGNC:9547]	-
ENSSSCG00000024439	253.479	226.405	225.306	105.614	74.9894	72.3571	235.063	84.3201	1.45469	4.69428e-09	1.55881e-07	PTGER4	16	25670862	25686551	+	5001	protein_coding	prostaglandin E receptor 4 [Source:HGNC Symbol;Acc:HGNC:9596]	-
ENSSSCG00000017495	751.632	766.942	726.305	438.397	406.673	455.247	748.293	433.439	0.787396	5.1516e-09	1.69227e-07	GRB7	12	22573320	22584760	-	4264	protein_coding	growth factor receptor bound protein 7 [Source:HGNC Symbol;Acc:HGNC:4567]	-
ENSSSCG00000039947	103.383	82.747	76.6615	11.9563	2.88421	0	87.5971	4.94683	3.93304	5.22459e-09	1.71257e-07	KCNJ2	12	10351715	10362244	-	5607	protein_coding	potassium voltage-gated channel subfamily J member 2 [Source:HGNC Symbol;Acc:HGNC:6263]	-
ENSSSCG00000006386	3063.96	2991.92	3107.85	1271.35	706.631	609.005	3054.58	862.329	1.82107	5.47872e-09	1.78058e-07	COPA	4	90141203	90192324	+	5250	protein_coding	coatomer protein complex subunit alpha [Source:HGNC Symbol;Acc:HGNC:2230]	-
ENSSSCG00000024481	236.249	254.753	274.974	101.628	49.0315	81.4017	255.325	77.3539	1.7004	8.09149e-09	2.5696e-07	-	4	100646940	100877733	-	11527	protein_coding		-
ENSSSCG00000001573	541.037	563.905	547.068	243.111	196.126	301.488	550.67	246.908	1.15955	8.38109e-09	2.63961e-07	PIM1	7	32788005	32793881	+	2995	protein_coding	Pim-1 proto-oncogene, serine/threonine kinase [Source:HGNC Symbol;Acc:HGNC:8986]	-
ENSSSCG00000028973	405.873	448.596	400.583	187.315	118.252	99.491	418.351	135.02	1.61069	8.63797e-09	2.70934e-07	PHACTR4	6	85384080	85527080	+	3269	protein_coding	phosphatase and actin regulator 4 [Source:HGNC Symbol;Acc:HGNC:25793]	-
ENSSSCG00000018008	495.855	492.651	479.404	263.038	187.473	180.893	489.303	210.468	1.20206	9.4891e-09	2.94008e-07	SCO1	12	55405651	55423822	-	1755	protein_coding	SCO1, cytochrome c oxidase assembly protein [Source:HGNC Symbol;Acc:HGNC:10603]	-
ENSSSCG00000009924	918.576	948.525	1000.56	583.865	510.504	569.812	955.887	554.727	0.782586	1.02336e-08	3.15794e-07	ANKRD13A	14	40954347	40990421	-	5433	protein_coding	ankyrin repeat domain 13A [Source:HGNC Symbol;Acc:HGNC:21268]	-
novel.902	251.948	225.639	227.825	101.628	72.1052	54.2678	235.137	76.0005	1.59937	1.02611e-08	3.16005e-07	-	2	40900684	40941459	+	6610	-	PF03221:Tc5 transposase DNA-binding domain	-
ENSSSCG00000011437	1024.26	978.789	960.968	528.069	340.336	376.86	988.005	415.088	1.243	1.05185e-08	3.23281e-07	ALAS1	13	34332534	34351151	+	6422	protein_coding	5'-aminolevulinate synthase 1 [Source:HGNC Symbol;Acc:HGNC:396]	-
ENSSSCG00000015250	508.108	493.034	488.402	273.002	279.768	283.399	496.515	278.723	0.834859	1.07846e-08	3.3013e-07	ADAMTS15	9	57127442	57152547	+	5865	protein_coding	ADAM metallopeptidase with thrombospondin type 1 motif 15 [Source:HGNC Symbol;Acc:HGNC:16305]	-
ENSSSCG00000023366	324.699	359.719	360.993	175.359	149.979	174.863	348.47	166.734	1.05964	1.08291e-08	3.3083e-07	OARD1	7	36377136	36386316	-	4929	protein_coding	O-acyl-ADP-ribose deacylase 1 [Source:HGNC Symbol;Acc:HGNC:21257]	-
ENSSSCG00000007484	264.201	260.883	249.42	113.585	115.368	72.3571	258.168	100.437	1.34784	1.18196e-08	3.55402e-07	ZNF217	17	54605939	54641881	-	6481	protein_coding	zinc finger protein 217 [Source:HGNC Symbol;Acc:HGNC:13009]	zf-C2H2
ENSSSCG00000028748	346.141	363.933	385.467	165.395	170.168	198.982	365.181	178.182	1.04254	1.1885e-08	3.56668e-07	NDC1	6	158458570	158512371	+	3049	protein_coding	NDC1 transmembrane nucleoporin [Source:HGNC Symbol;Acc:HGNC:25525]	-
ENSSSCG00000032527	1196.18	1122.83	1062.46	633.683	565.304	458.261	1127.16	552.416	1.02353	1.19962e-08	3.59299e-07	FOSL2	3	110819947	110842850	-	5971	protein_coding	FOS like 2, AP-1 transcription factor subunit [Source:HGNC Symbol;Acc:HGNC:3798]	-
ENSSSCG00000009482	617.617	666.19	656.122	328.798	210.547	208.027	646.643	249.124	1.36314	1.23495e-08	3.69155e-07	SPRY2	11	52154493	52155440	-	948	protein_coding	sprouty RTK signaling antagonist 2 [Source:HGNC Symbol;Acc:HGNC:11270]	-
ENSSSCG00000016992	328.145	299.958	325.002	109.599	69.2209	36.1785	317.701	71.6663	2.11765	1.27013e-08	3.76627e-07	NEURL1B	16	51541128	51557772	-	1640	protein_coding	neuralized E3 ubiquitin protein ligase 1B [Source:HGNC Symbol;Acc:HGNC:35422]	-
ENSSSCG00000012315	385.197	380.406	364.232	187.315	118.252	120.595	376.612	142.054	1.38619	1.27835e-08	3.76965e-07	SYNJ2	1	9014209	9109066	-	7385	protein_coding	synaptojanin 2 [Source:HGNC Symbol;Acc:HGNC:11504]	-
ENSSSCG00000032221	349.204	324.858	341.558	179.344	132.673	135.67	338.54	149.229	1.16515	1.33327e-08	3.90896e-07	FAM110C	3	132811566	132819553	+	3686	protein_coding	family with sequence similarity 110 member C [Source:HGNC Symbol;Acc:HGNC:33340]	-
ENSSSCG00000015072	1155.97	1179.53	1181.95	532.055	666.252	690.407	1172.49	629.571	0.90298	1.50512e-08	4.37086e-07	PCSK7	9	44564419	44596975	-	7485	protein_coding	proprotein convertase subtilisin/kexin type 7 [Source:HGNC Symbol;Acc:HGNC:8748]	-
ENSSSCG00000021798	431.911	435.954	397.344	223.184	181.705	223.101	421.736	209.33	1.00607	1.51132e-08	4.38055e-07	LZTS2	14	112078517	112088477	+	2872	protein_coding	leucine zipper tumor suppressor 2 [Source:HGNC Symbol;Acc:HGNC:29381]	-
ENSSSCG00000024463	622.978	640.906	603.214	366.659	294.189	283.399	622.366	314.749	0.973562	1.53825e-08	4.44174e-07	PJA1	X	55238193	55280530	-	5533	protein_coding	praja ring finger ubiquitin ligase 1 [Source:HGNC Symbol;Acc:HGNC:16648]	-
ENSSSCG00000034625	416.212	442.466	402.383	227.169	224.968	198.982	420.354	217.04	0.948963	1.56902e-08	4.51352e-07	PXMP4	17	37199884	37218165	-	6414	protein_coding	peroxisomal membrane protein 4 [Source:HGNC Symbol;Acc:HGNC:15920]	-
ENSSSCG00000006813	748.186	762.345	746.46	422.455	377.831	295.458	752.33	365.248	1.0345	1.64334e-08	4.70958e-07	STRIP1	4	110058299	110080781	-	7254	protein_coding	striatin interacting protein 1 [Source:HGNC Symbol;Acc:HGNC:25916]	-
ENSSSCG00000003731	486.665	495.716	490.562	237.133	173.052	129.64	490.981	179.942	1.4319	1.64662e-08	4.71015e-07	GAREM1	6	116100370	116325133	-	7283	protein_coding	GRB2 associated regulator of MAPK1 subtype 1 [Source:HGNC Symbol;Acc:HGNC:26136]	-
ENSSSCG00000015604	1006.64	1053.87	990.121	557.96	374.947	385.904	1016.88	439.604	1.20187	1.66165e-08	4.74425e-07	NEK2	9	131547036	131561461	+	3064	protein_coding	NIMA related kinase 2 [Source:HGNC Symbol;Acc:HGNC:7745]	-
ENSSSCG00000010537	975.245	953.889	936.854	601.8	597.031	609.005	955.329	602.612	0.664909	1.80614e-08	5.12801e-07	GOT1	14	110608422	110635901	-	2062	protein_coding	Sus scrofa glutamic-oxaloacetic transaminase 1 (GOT1), mRNA. [Source:RefSeq mRNA;Acc:NM_213927]	-
ENSSSCG00000013746	10329.1	10234.6	9801.16	6077.78	5102.16	4368.56	10121.6	5182.83	0.964868	1.87779e-08	5.30188e-07	CALR	2	66097914	66102102	-	2295	protein_coding	Calreticulin [Source:UniProtKB/Swiss-Prot;Acc:P28491]	-
novel.1126	455.65	471.581	411.741	185.322	83.642	129.64	446.324	132.868	1.73124	1.90534e-08	5.36969e-07	-	3	49807851	49810968	-	2150	-	-	-
ENSSSCG00000012026	5384.33	5550.94	5288.92	1237.48	245.158	693.422	5408.07	725.352	2.89618	1.90883e-08	5.36969e-07	ADAMTS1	13	190273999	190285720	-	6947	protein_coding	A disintegrin and metalloproteinase with thrombospondin motifs 1 precursor [Source:RefSeq peptide;Acc:NP_001138315]	-
ENSSSCG00000023674	1514.75	1397.5	1318.72	639.661	337.452	361.785	1410.33	446.3	1.65312	1.9356e-08	5.43497e-07	SON	13	197161237	197197123	+	16275	protein_coding	SON DNA binding protein [Source:HGNC Symbol;Acc:HGNC:11183]	-
ENSSSCG00000004952	849.271	802.569	763.736	450.353	337.452	310.532	805.192	366.113	1.12782	2.18846e-08	6.07173e-07	SMAD3	1	164998457	165124449	+	5914	protein_coding	SMAD family member 3 [Source:HGNC Symbol;Acc:HGNC:6769]	MH1
ENSSSCG00000021443	4669.84	4437.31	4521.23	1797.43	784.504	841.151	4542.79	1141.03	1.99075	2.32328e-08	6.42902e-07	SGK1	1	29625957	29753666	+	5208	protein_coding	serum/glucocorticoid regulated kinase 1 [Source:HGNC Symbol;Acc:HGNC:10810]	-
ENSSSCG00000040349	1365.04	1360.73	1345.72	884.765	744.125	835.121	1357.16	821.337	0.721546	2.35416e-08	6.49093e-07	HOXD8	15	81930961	81935529	+	3891	protein_coding	homeobox D8 [Source:HGNC Symbol;Acc:HGNC:5139]	-
ENSSSCG00000011615	4200.79	4183.32	4138.28	2562.63	1868.97	2053.13	4174.13	2161.58	0.947587	2.37217e-08	6.5288e-07	RAB7A	13	71762043	71886835	-	3650	protein_coding	RAB7A, member RAS oncogene family [Source:HGNC Symbol;Acc:HGNC:9788]	-
ENSSSCG00000010525	445.695	439.402	443.413	241.118	181.705	159.789	442.837	194.204	1.17341	2.44988e-08	6.71848e-07	-	14	109008137	109043515	+	4135	protein_coding		-
ENSSSCG00000001746	294.833	334.819	298.008	153.439	118.252	99.491	309.22	123.727	1.30212	2.68389e-08	7.28179e-07	PKHD1	7	45450936	45925155	-	12998	protein_coding	PKHD1, fibrocystin/polyductin [Source:HGNC Symbol;Acc:HGNC:9016]	-
ENSSSCG00000039314	2859.88	2434.91	2606.85	1504.5	1329.62	1612.96	2633.88	1482.36	0.829246	2.72833e-08	7.33967e-07	MCL1	4	98527907	98568965	+	6374	protein_coding	induced myeloid leukemia cell differentiation protein Mcl-1 [Source:RefSeq peptide;Acc:NP_001335735]	-
ENSSSCG00000021585	553.29	481.158	459.969	161.41	181.705	256.265	498.139	199.793	1.32887	2.87766e-08	7.68466e-07	OXTR	13	65133970	65154790	-	6825	protein_coding	oxytocin receptor [Source:HGNC Symbol;Acc:HGNC:8529]	-
ENSSSCG00000030438	269.561	292.296	289.01	131.519	132.673	147.729	283.622	137.307	1.05157	2.98578e-08	7.95947e-07	FAM210A	6	96384381	96393999	+	3018	protein_coding	family with sequence similarity 210 member A [Source:HGNC Symbol;Acc:HGNC:28346]	-
ENSSSCG00000010027	351.502	306.47	312.045	157.424	132.673	162.803	323.339	150.967	1.09598	3.0607e-08	8.14498e-07	PATZ1	14	48075348	48094136	-	8586	protein_coding	POZ/BTB and AT hook containing zinc finger 1 [Source:HGNC Symbol;Acc:HGNC:13071]	ZBTB
ENSSSCG00000013145	359.543	378.491	399.144	189.308	112.484	132.655	379.059	144.816	1.36982	3.09567e-08	8.22372e-07	DTX4	2	12199231	12237881	-	6518	protein_coding	deltex E3 ubiquitin ligase 4 [Source:HGNC Symbol;Acc:HGNC:29151]	-
ENSSSCG00000010403	480.922	470.049	445.572	237.133	216.315	150.744	465.514	201.397	1.19718	3.37906e-08	8.94542e-07	2023-03-08	14	90725545	90854826	+	5786	protein_coding	membrane associated ring-CH-type finger 8 [Source:HGNC Symbol;Acc:HGNC:23356]	-
ENSSSCG00000016778	224.762	216.445	222.426	91.6649	57.6841	39.1934	221.211	62.8475	1.77823	3.50989e-08	9.2757e-07	NLN	16	44225682	44345658	+	6168	protein_coding	neurolysin [Source:HGNC Symbol;Acc:HGNC:16058]	-
ENSSSCG00000010994	194.513	206.101	190.394	89.6721	74.9894	84.4166	197.003	83.026	1.23799	3.67067e-08	9.68128e-07	NFX1	10	33126675	33200651	-	3291	protein_coding	nuclear transcription factor, X-box binding 1 [Source:HGNC Symbol;Acc:HGNC:7803]	-
novel.1366	137.078	136.762	141.086	39.8543	60.5683	36.1785	138.309	45.5337	1.61472	3.68771e-08	9.69532e-07	-	6	9325051	9328817	+	3327	-	-	-
ENSSSCG00000017421	6946.95	6879.87	6714.54	2847.59	1410.38	1263.23	6847.12	1840.4	1.89387	3.87856e-08	1.01447e-06	ACLY	12	20796741	20841298	+	5027	protein_coding	ATP citrate lyase [Source:HGNC Symbol;Acc:HGNC:115]	-
ENSSSCG00000004725	129.037	131.016	129.929	47.8251	23.0736	42.2083	129.994	37.7024	1.75683	3.90287e-08	1.01908e-06	ZNF106	1	128893973	128958179	+	9068	protein_coding	zinc finger protein 106 [Source:HGNC Symbol;Acc:HGNC:12886]	-
ENSSSCG00000024163	607.279	645.12	635.247	348.725	233.621	298.473	629.215	293.606	1.09111	3.94381e-08	1.02452e-06	-	X	57261923	57278916	-	5646	protein_coding		-
ENSSSCG00000000896	320.104	318.729	318.523	175.359	144.21	159.789	319.119	159.786	0.98895	4.05015e-08	1.04941e-06	NTN4	5	87671871	87784701	+	3734	protein_coding	netrin 4 [Source:HGNC Symbol;Acc:HGNC:13658]	-
ENSSSCG00000040735	1587.88	1517.79	1513.79	803.064	579.725	844.166	1539.82	742.318	1.05134	4.19027e-08	1.07936e-06	DDAH1	4	130483878	130617536	+	5307	protein_coding	dimethylarginine dimethylaminohydrolase 1 [Source:HGNC Symbol;Acc:HGNC:2715]	-
ENSSSCG00000008125	831.275	845.858	841.837	376.623	291.305	180.893	839.657	282.94	1.56009	4.93357e-08	1.26021e-06	NCAPH	3	46847900	46892908	-	7122	protein_coding	non-SMC condensin I complex subunit H [Source:HGNC Symbol;Acc:HGNC:1112]	-
ENSSSCG00000032558	678.498	686.876	578.74	223.184	77.8736	168.833	648.038	156.63	2.03815	4.96928e-08	1.26624e-06	EMX2	14	127650791	127659597	+	4712	protein_coding	empty spiracles homeobox 2 [Source:HGNC Symbol;Acc:HGNC:3341]	-
ENSSSCG00000015390	192.216	171.623	181.036	55.796	54.7999	87.4315	181.625	66.0091	1.4793	5.19798e-08	1.31673e-06	-	9	93050111	93146460	+	4560	protein_coding	ATP-binding cassette, sub-family B (MDR/TAP), member 1 [Source:RefSeq peptide;Acc:NP_001295175]	-
ENSSSCG00000040578	840.847	882.251	815.563	408.506	213.431	298.473	846.221	306.804	1.45517	5.32475e-08	1.34662e-06	CASKIN2	12	5855568	5873465	+	8525	protein_coding	CASK interacting protein 2 [Source:HGNC Symbol;Acc:HGNC:18200]	-
ENSSSCG00000025488	2225.03	2156.02	2106.93	1351.06	1026.78	1221.03	2162.66	1199.62	0.847801	5.5266e-08	1.39075e-06	MCM3	7	46084662	46104430	-	3794	protein_coding	minichromosome maintenance complex component 3 [Source:HGNC Symbol;Acc:HGNC:6945]	-
ENSSSCG00000001081	231.271	190.778	214.868	83.694	98.063	69.3422	212.306	83.6997	1.34097	5.72274e-08	1.43774e-06	SOX4	7	16891319	16892752	+	1434	protein_coding	SRY-box 4 [Source:HGNC Symbol;Acc:HGNC:11200]	HMG
ENSSSCG00000013568	601.918	655.846	592.057	314.849	236.505	340.681	616.607	297.345	1.05027	6.0924e-08	1.5231e-06	-	2	71651099	71747518	-	7973	protein_coding		-
ENSSSCG00000001824	430.762	427.143	393.025	237.133	213.431	217.071	416.977	222.545	0.90024	6.2039e-08	1.54844e-06	ZXDC	7	53640396	53672579	+	4000	protein_coding	ZXD family zinc finger C [Source:HGNC Symbol;Acc:HGNC:28160]	zf-C2H2
ENSSSCG00000008105	503.13	511.039	501.359	245.104	126.905	174.863	505.176	182.291	1.45632	6.37092e-08	1.58237e-06	ANAPC1	3	44509680	44605014	+	9041	protein_coding	anaphase promoting complex subunit 1 [Source:HGNC Symbol;Acc:HGNC:19988]	-
ENSSSCG00000004192	2733.9	2694.64	2558.26	1207.58	565.304	720.556	2662.27	831.148	1.67602	6.41893e-08	1.59171e-06	CTGF	1	31673798	31680169	+	5546	protein_coding	connective tissue growth factor precursor [Source:RefSeq peptide;Acc:NP_998998]	-
ENSSSCG00000028600	810.598	756.981	799.367	396.55	222.084	316.562	788.982	311.732	1.33178	6.60431e-08	1.63238e-06	SLC39A9	7	93084308	93143168	+	5299	protein_coding	solute carrier family 39 member 9 [Source:HGNC Symbol;Acc:HGNC:20182]	-
ENSSSCG00000022609	854.632	815.594	832.479	518.106	481.662	410.023	834.235	469.931	0.822157	6.63161e-08	1.63648e-06	WWP2	6	17068783	17228800	-	5402	protein_coding	WW domain containing E3 ubiquitin protein ligase 2 [Source:HGNC Symbol;Acc:HGNC:16804]	-
ENSSSCG00000040400	132.866	117.991	118.052	43.8397	40.3789	24.119	122.97	36.1125	1.73857	6.83615e-08	1.67612e-06	GPR19	5	59753069	59792511	+	2251	protein_coding	G protein-coupled receptor 19 [Source:HGNC Symbol;Acc:HGNC:4473]	-
ENSSSCG00000016877	1905.31	1799.75	1889.18	908.678	467.241	624.08	1864.75	666.666	1.47967	7.19994e-08	1.75685e-06	NNT	16	28157280	28249540	+	7723	protein_coding	nicotinamide nucleotide transhydrogenase [Source:HGNC Symbol;Acc:HGNC:7863]	-
ENSSSCG00000006296	1757.89	1712.79	1826.92	864.838	452.82	527.604	1765.87	615.087	1.51647	7.38429e-08	1.7873e-06	ATP1B1	4	81894724	81937400	-	2618	protein_coding	Sodium/potassium-transporting ATPase subunit beta-1 [Source:UniProtKB/Swiss-Prot;Acc:P05027]	-
ENSSSCG00000023122	1623.11	1665.28	1752.42	856.867	545.115	820.047	1680.27	740.676	1.1795	7.51722e-08	1.81113e-06	KHDRBS1	6	88530374	88572463	+	3453	protein_coding	KH RNA binding domain containing, signal transduction associated 1 [Source:HGNC Symbol;Acc:HGNC:18116]	-
ENSSSCG00000007247	743.591	786.479	764.815	350.718	184.589	174.863	764.962	236.723	1.67968	7.61261e-08	1.82834e-06	KIF3B	17	35914214	35961687	+	6078	protein_coding	kinesin family member 3B [Source:HGNC Symbol;Acc:HGNC:6320]	-
ENSSSCG00000003809	1729.17	1729.64	1752.42	1002.34	657.599	708.496	1737.08	789.477	1.13309	8.48638e-08	2.01913e-06	JAK1	6	147321176	147567187	+	5657	protein_coding	Janus kinase 1 [Source:HGNC Symbol;Acc:HGNC:6190]	-
ENSSSCG00000003637	2089.87	1986.31	1968.72	1315.19	1061.39	1215	2014.97	1197.19	0.748763	8.71869e-08	2.06478e-06	MAP7D1	6	92298780	92322693	+	3582	protein_coding	MAP7 domain containing 1 [Source:HGNC Symbol;Acc:HGNC:25514]	-
ENSSSCG00000025454	889.858	892.594	916.339	538.033	588.378	482.381	899.597	536.264	0.745517	9.30252e-08	2.18946e-06	POLR2C	6	19393564	19402212	+	2839	protein_coding	RNA polymerase II subunit C [Source:HGNC Symbol;Acc:HGNC:9189]	-
ENSSSCG00000008762	72.7509	80.0653	65.8641	13.949	14.421	12.0595	72.8935	13.4765	2.42841	9.67467e-08	2.2631e-06	-	8	20456243	20609281	+	4437	protein_coding		-
ENSSSCG00000029102	946.911	948.908	918.858	591.836	461.473	539.663	938.226	530.991	0.816356	1.01929e-07	2.38067e-06	MED24	12	22299611	22332578	+	7695	protein_coding	mediator complex subunit 24 [Source:HGNC Symbol;Acc:HGNC:22963]	-
ENSSSCG00000009962	631.018	663.508	618.331	340.754	276.884	205.012	637.619	274.217	1.20673	1.03494e-07	2.41353e-06	TFIP11	14	44092218	44118132	-	8746	protein_coding	tuftelin interacting protein 11 [Source:HGNC Symbol;Acc:HGNC:17165]	-
ENSSSCG00000025486	6671.26	6495.64	6500.75	3680.54	4510.9	3904.27	6555.88	4031.9	0.702016	1.04867e-07	2.44183e-06	MDH2	3	10118775	10132830	-	3548	protein_coding	malate dehydrogenase 2 [Source:HGNC Symbol;Acc:HGNC:6971]	-
ENSSSCG00000027525	6519.25	6285.7	6319	4176.73	4640.69	4392.68	6374.65	4403.36	0.534398	1.21202e-07	2.7924e-06	DHCR24	6	157483688	157556951	+	4514	protein_coding	Sus scrofa 24-dehydrocholesterol reductase (DHCR24), mRNA. [Source:RefSeq mRNA;Acc:NM_001243354]	-
ENSSSCG00000011621	3439.97	3373.85	3300.4	2275.68	2422.73	2393.81	3371.41	2364.08	0.513062	1.21819e-07	2.8024e-06	SEC61A1	13	72254462	72270336	-	4162	protein_coding	Sec61 translocon alpha 1 subunit [Source:HGNC Symbol;Acc:HGNC:18276]	-
ENSSSCG00000007709	451.439	404.158	431.176	199.271	204.779	120.595	428.924	174.882	1.28522	1.38898e-07	3.14788e-06	TBL2	3	10850348	10892404	-	7418	protein_coding	transducin beta like 2 [Source:HGNC Symbol;Acc:HGNC:11586]	-
ENSSSCG00000002254	239.312	192.693	213.788	55.796	17.3052	9.04463	215.265	27.382	2.90971	1.40355e-07	3.17619e-06	NR2F2	7	83076122	83090535	-	5017	protein_coding	nuclear receptor subfamily 2 group F member 2 [Source:HGNC Symbol;Acc:HGNC:7976]	RXR-like
ENSSSCG00000011119	545.249	570.035	500.999	312.856	227.852	256.265	538.761	265.658	1.01025	1.48542e-07	3.35153e-06	ECHDC3	10	60117313	60133627	-	4172	protein_coding	enoyl-CoA hydratase domain containing 3 [Source:HGNC Symbol;Acc:HGNC:23489]	-
ENSSSCG00000004516	515.383	542.835	504.598	263.038	155.747	144.714	520.939	187.833	1.45557	1.59218e-07	3.57656e-06	MBD1	1	99850564	99917788	-	10661	protein_coding	methyl-CpG binding domain protein 1 [Source:HGNC Symbol;Acc:HGNC:6916]	MBD
ENSSSCG00000037510	1434.34	1436.96	1460.53	926.612	1015.24	949.687	1443.94	963.846	0.584814	1.59937e-07	3.58744e-06	DYNLRB1	17	37923446	37944393	+	3231	protein_coding	dynein light chain roadblock-type 1 [Source:HGNC Symbol;Acc:HGNC:15468]	-
ENSSSCG00000009569	750.866	707.946	719.106	456.332	363.41	355.756	725.973	391.832	0.881166	1.61065e-07	3.60744e-06	PSPC1	11	507036	572090	-	2047	protein_coding	paraspeckle component 1 [Source:HGNC Symbol;Acc:HGNC:20320]	-
ENSSSCG00000004748	239.312	193.076	227.465	99.6357	74.9894	93.4612	219.951	89.3621	1.2898	1.64666e-07	3.67194e-06	NDUFAF1	1	129967437	129992246	+	3269	protein_coding	NADH:ubiquinone oxidoreductase complex assembly factor 1 [Source:HGNC Symbol;Acc:HGNC:18828]	-
ENSSSCG00000032909	633.316	658.145	638.486	278.98	129.789	241.19	643.316	216.653	1.56232	1.69051e-07	3.76422e-06	CDCA8	6	93750662	93765483	+	4047	protein_coding	cell division cycle associated 8 [Source:HGNC Symbol;Acc:HGNC:14629]	-
ENSSSCG00000021353	568.223	536.323	525.833	330.791	320.147	298.473	543.46	316.47	0.776245	1.71079e-07	3.7928e-06	TMX4	17	16831905	16881350	-	5408	protein_coding	thioredoxin-related transmembrane protein 4 precursor [Source:RefSeq peptide;Acc:NP_001230336]	-
ENSSSCG00000010495	3234.74	3146.3	3226.62	2130.21	1727.64	1661.2	3202.55	1839.68	0.797453	1.77077e-07	3.90309e-06	ALDH18A1	14	107174063	107221378	-	3718	protein_coding	aldehyde dehydrogenase 18 family member A1 [Source:HGNC Symbol;Acc:HGNC:9722]	-
ENSSSCG00000009134	993.624	1001.77	940.093	454.339	259.579	449.217	978.497	387.711	1.33222	1.80803e-07	3.96805e-06	EGF	8	112235094	112331428	-	9978	protein_coding	epidermal growth factor [Source:HGNC Symbol;Acc:HGNC:3229]	-
ENSSSCG00000008559	1654.89	1649.96	1613.13	990.379	1003.7	1148.67	1639.33	1047.58	0.648356	1.82082e-07	3.99039e-06	TMEM214	3	112069384	112080653	-	5464	protein_coding	transmembrane protein 214 [Source:HGNC Symbol;Acc:HGNC:25983]	-
ENSSSCG00000017316	392.089	350.908	347.676	201.264	141.326	159.789	363.558	167.46	1.10436	1.90191e-07	4.15023e-06	NSF	12	17459008	17708903	+	7872	protein_coding	N-ethylmaleimide sensitive factor, vesicle fusing ATPase [Source:HGNC Symbol;Acc:HGNC:8016]	-
ENSSSCG00000011456	438.803	419.864	423.618	235.14	262.463	223.101	427.428	240.235	0.832238	1.95289e-07	4.2554e-06	CHDH	13	35910687	35948230	-	5216	protein_coding	choline dehydrogenase [Source:HGNC Symbol;Acc:HGNC:24288]	-
ENSSSCG00000008903	84.2379	75.0852	82.0602	19.9271	11.5368	24.119	80.4611	18.5277	2.11284	2.048e-07	4.43952e-06	KIAA1211	8	55336005	55598257	+	4993	protein_coding	KIAA1211 [Source:HGNC Symbol;Acc:HGNC:29219]	-
ENSSSCG00000003733	250.416	258.967	261.297	113.585	141.326	126.625	256.894	127.179	1.02473	2.04901e-07	4.43952e-06	KLHL14	6	116510851	116612986	-	5218	protein_coding	kelch like family member 14 [Source:HGNC Symbol;Acc:HGNC:29266]	-
ENSSSCG00000031741	2549.34	2513.06	2466.12	1267.37	680.673	708.496	2509.51	885.512	1.49918	2.06763e-07	4.4672e-06	-	3	126356655	126365644	-	3735	protein_coding		-
ENSSSCG00000028696	629.487	638.224	640.645	276.987	112.484	153.759	636.119	181.077	1.79864	2.10559e-07	4.53637e-06	FEN1	2	9752751	9753893	-	1143	protein_coding	flap structure-specific endonuclease 1 [Source:HGNC Symbol;Acc:HGNC:3650]	-
ENSSSCG00000038304	244.673	267.778	249.78	135.505	100.947	93.4612	254.077	109.971	1.18717	2.13481e-07	4.59284e-06	RBM4B	2	5745379	5758172	+	4373	protein_coding	RNA binding motif protein 4B [Source:HGNC Symbol;Acc:HGNC:28842]	-
ENSSSCG00000005084	200.256	205.335	200.112	103.621	77.8736	69.3422	201.901	83.6123	1.24698	2.20387e-07	4.72147e-06	PPM1A	1	189243974	189296142	+	9894	protein_coding	protein phosphatase, Mg2+/Mn2+ dependent 1A [Source:HGNC Symbol;Acc:HGNC:9275]	-
ENSSSCG00000010034	206.766	208.4	204.791	99.6357	103.831	87.4315	206.652	96.9662	1.08744	2.23835e-07	4.78863e-06	DEPDC5	14	48421875	48523593	+	5613	protein_coding	DEP domain containing 5 [Source:HGNC Symbol;Acc:HGNC:18423]	-
ENSSSCG00000016684	1406.01	1373.37	1376.67	878.787	663.367	651.214	1385.35	731.123	0.916729	2.25568e-07	4.81054e-06	SCRN1	18	42924617	42987924	+	6752	protein_coding	secernin 1 [Source:HGNC Symbol;Acc:HGNC:22192]	-
ENSSSCG00000002348	191.45	191.161	209.469	89.6721	80.7578	96.4761	197.36	88.9687	1.14981	2.4096e-07	5.10872e-06	-	7	96984542	96990397	+	1501	protein_coding		-
ENSSSCG00000023303	335.037	324.092	334.359	123.548	37.4947	63.3124	331.163	74.7851	2.11859	2.41138e-07	5.10872e-06	FIGNL1	9	136484226	136488135	-	2942	protein_coding	fidgetin like 1 [Source:HGNC Symbol;Acc:HGNC:13286]	-
ENSSSCG00000009862	377.156	424.078	406.702	213.22	155.747	217.071	402.645	195.346	1.03844	2.41696e-07	5.11344e-06	RNFT2	14	35634620	35705762	-	4387	protein_coding	ring finger protein, transmembrane 2 [Source:HGNC Symbol;Acc:HGNC:25905]	-
ENSSSCG00000001347	760.821	779.201	736.742	320.827	132.673	144.714	758.921	199.405	1.91499	2.42607e-07	5.12562e-06	PPP1R10	7	23149933	23165456	-	3315	protein_coding	protein phosphatase 1 regulatory subunit 10 [Source:HGNC Symbol;Acc:HGNC:9284]	-
ENSSSCG00000003458	1106.58	973.809	1037.27	619.734	594.146	675.333	1039.22	629.738	0.723796	2.46178e-07	5.15817e-06	EFHD2	6	74651797	74668434	+	2456	protein_coding	EF-hand domain family member D2 [Source:HGNC Symbol;Acc:HGNC:28670]	-
ENSSSCG00000007531	145.119	162.429	137.847	61.7741	51.9157	33.1637	148.465	48.9512	1.57058	2.46512e-07	5.15817e-06	FAM217B	17	59967120	59974770	+	5505	protein_coding	family with sequence similarity 217 member B [Source:HGNC Symbol;Acc:HGNC:16170]	-
ENSSSCG00000013066	904.792	884.167	884.667	559.953	441.284	407.009	891.208	469.415	0.917126	2.50541e-07	5.22816e-06	INCENP	2	9414584	9441470	-	2511	protein_coding	inner centromere protein [Source:HGNC Symbol;Acc:HGNC:6058]	-
ENSSSCG00000030053	1115.77	1027.44	1112.13	581.873	527.81	699.452	1085.11	603.045	0.849451	2.57022e-07	5.34152e-06	ARCN1	9	45862080	45898254	+	4593	protein_coding	archain 1 [Source:HGNC Symbol;Acc:HGNC:649]	-
ENSSSCG00000013119	519.212	534.024	499.559	318.834	276.884	304.503	517.599	300.074	0.782022	2.66776e-07	5.52919e-06	STX3	2	11681361	11740744	-	6965	protein_coding	syntaxin 3 [Source:HGNC Symbol;Acc:HGNC:11438]	-
ENSSSCG00000011569	501.598	491.119	519.355	267.024	248.042	165.818	504.024	226.961	1.14098	2.73182e-07	5.65428e-06	-	13	66421528	66441980	+	4911	protein_coding		-
ENSSSCG00000012484	198.725	190.012	230.344	97.643	80.7578	81.4017	206.36	86.6008	1.24033	2.85742e-07	5.86655e-06	SYTL4	X	82367543	82437402	-	3952	protein_coding	synaptotagmin like 4 [Source:HGNC Symbol;Acc:HGNC:15588]	-
ENSSSCG00000007089	473.264	476.944	502.079	241.118	124.021	186.922	484.096	184.021	1.38302	2.87268e-07	5.8789e-06	-	17	26381720	26395191	+	2218	protein_coding		-
ENSSSCG00000003591	520.36	514.104	544.549	247.097	124.021	120.595	526.338	163.904	1.66596	2.87499e-07	5.8789e-06	PUM1	6	87547320	87687460	-	5040	protein_coding	pumilio RNA binding family member 1 [Source:HGNC Symbol;Acc:HGNC:14957]	-
ENSSSCG00000003455	520.743	510.656	479.764	310.863	256.694	250.235	503.721	272.598	0.876069	2.9474e-07	6.01089e-06	FHAD1	6	74508097	74641450	+	5095	protein_coding	forkhead associated phosphopeptide binding domain 1 [Source:HGNC Symbol;Acc:HGNC:29408]	-
ENSSSCG00000021573	11692.6	11692.6	11785	7084.1	4652.22	5544.36	11723.4	5760.23	1.02459	2.98741e-07	6.08436e-06	KCNJ5	9	55836701	55864941	+	5725	protein_coding	G protein-activated inward rectifier potassium channel 4 [Source:UniProtKB/Swiss-Prot;Acc:O02670]	-
ENSSSCG00000003966	471.732	508.741	502.439	255.067	152.863	235.16	494.304	214.364	1.19727	3.09766e-07	6.27542e-06	PPCS	6	168869698	168876826	-	4576	protein_coding	phosphopantothenoylcysteine synthetase [Source:HGNC Symbol;Acc:HGNC:25686]	-
ENSSSCG00000015721	664.331	642.438	657.921	322.82	181.705	301.488	654.897	268.671	1.27938	3.31135e-07	6.69059e-06	ERCC3	15	25189207	25225979	+	6539	protein_coding	ERCC excision repair 3, TFIIH core complex helicase subunit [Source:HGNC Symbol;Acc:HGNC:3435]	-
ENSSSCG00000000158	1500.97	1454.2	1495.08	1046.18	960.441	937.627	1483.42	981.414	0.593032	3.35496e-07	6.76976e-06	RTCB	5	12579975	12607578	+	3895	protein_coding	tRNA-splicing ligase RtcB homolog [Source:RefSeq peptide;Acc:NP_001116458]	-
ENSSSCG00000008664	755.844	728.633	728.464	466.295	346.105	388.919	737.647	400.44	0.873646	3.38805e-07	6.82749e-06	FAM84A	3	122717000	122720657	-	2679	protein_coding	family with sequence similarity 84 member A [Source:HGNC Symbol;Acc:HGNC:20743]	-
ENSSSCG00000009896	270.71	275.44	273.534	133.512	72.1052	117.58	273.228	107.732	1.32696	3.39708e-07	6.82769e-06	BICDL1	14	40004565	40123686	+	3265	protein_coding	BICD family like cargo adaptor 1 [Source:HGNC Symbol;Acc:HGNC:28095]	-
ENSSSCG00000013244	574.349	524.447	575.141	338.761	271.115	250.235	557.979	286.704	0.950212	3.43773e-07	6.9003e-06	PACSIN3	2	15381374	15389881	+	5505	protein_coding	protein kinase C and casein kinase substrate in neurons 3 [Source:HGNC Symbol;Acc:HGNC:8572]	-
ENSSSCG00000012077	129.42	106.881	131.368	47.8251	25.9579	33.1637	122.557	35.6489	1.74465	3.46689e-07	6.9406e-06	MX1	13	204847561	204868477	+	1986	protein_coding	interferon-induced GTP-binding protein Mx1 [Source:RefSeq peptide;Acc:NP_999226]	-
ENSSSCG00000013411	419.658	409.138	390.866	125.541	37.4947	120.595	406.554	94.5436	2.09445	3.49204e-07	6.97266e-06	-	2	49876885	49894632	-	7054	protein_coding		-
ENSSSCG00000015117	840.847	848.539	820.962	498.179	533.578	410.023	836.783	480.593	0.797457	3.5419e-07	7.063e-06	RNF26	9	46543735	46546572	+	2838	protein_coding	ring finger protein 26 [Source:HGNC Symbol;Acc:HGNC:14646]	-
ENSSSCG00000040835	534.911	527.129	538.07	338.761	314.378	286.413	533.37	313.184	0.761478	3.64895e-07	7.23867e-06	MANSC1	5	60086747	60097644	+	1137	protein_coding	MANSC domain containing 1 [Source:HGNC Symbol;Acc:HGNC:25505]	-
ENSSSCG00000017791	290.621	296.127	297.648	161.41	106.716	102.506	294.799	123.544	1.23218	3.6909e-07	7.31239e-06	SSH2	12	45823002	45888093	-	4176	protein_coding	slingshot protein phosphatase 2 [Source:HGNC Symbol;Acc:HGNC:30580]	-
ENSSSCG00000029662	168.093	165.877	160.881	65.7596	83.642	60.2976	164.95	69.8997	1.24341	3.79225e-07	7.49373e-06	RASSF4	14	91092180	91138465	-	4941	protein_coding	Ras association domain family member 4 [Source:HGNC Symbol;Acc:HGNC:20793]	-
ENSSSCG00000035067	275.305	268.545	293.689	129.526	60.5683	102.506	279.179	97.5335	1.49799	3.99924e-07	7.85199e-06	-	5	93255052	93304083	-	2648	protein_coding		-
ENSSSCG00000017747	611.491	616.005	641.365	350.718	302.842	220.086	622.954	291.215	1.08749	4.02295e-07	7.87827e-06	RAB11FIP4	12	43362342	43474208	-	6851	protein_coding	RAB11 family interacting protein 4 [Source:HGNC Symbol;Acc:HGNC:30267]	-
ENSSSCG00000035973	407.022	424.078	411.021	233.148	248.042	244.205	414.04	241.798	0.779141	4.2409e-07	8.26273e-06	LSM6	8	82409172	82428432	-	4415	protein_coding	LSM6 homolog, U6 small nuclear RNA and mRNA degradation associated [Source:HGNC Symbol;Acc:HGNC:17017]	-
ENSSSCG00000032583	658.204	718.29	709.029	398.543	253.81	268.324	695.174	306.892	1.16909	4.26168e-07	8.29264e-06	SRSF5	7	93393360	93447648	+	6516	protein_coding	serine and arginine rich splicing factor 5 [Source:HGNC Symbol;Acc:HGNC:10787]	-
ENSSSCG00000015346	332.74	303.789	316.724	183.33	152.863	141.699	317.751	159.297	0.982792	4.28876e-07	8.32411e-06	ICA1	9	78330545	78515475	-	7003	protein_coding	islet cell autoantigen 1 [Source:HGNC Symbol;Acc:HGNC:5343]	-
ENSSSCG00000001024	356.862	398.411	365.672	159.417	66.3367	69.3422	373.648	98.3654	1.90026	4.60045e-07	8.87271e-06	RIOK1	7	4750487	4782448	+	8348	protein_coding	RIO kinase 1 [Source:HGNC Symbol;Acc:HGNC:18656]	-
ENSSSCG00000009185	1079.01	1007.52	1098.1	701.435	683.557	690.407	1061.54	691.8	0.617043	4.65064e-07	8.9246e-06	ADH5	8	121266764	121282310	+	1822	protein_coding	Sus scrofa alcohol dehydrogenase 5 (class III), chi polypeptide (ADH5), mRNA. [Source:RefSeq mRNA;Acc:NM_001244833]	-
ENSSSCG00000025830	774.606	794.907	763.376	426.441	363.41	253.25	777.63	347.7	1.15322	4.72818e-07	9.03917e-06	NUP93	6	18707989	18827890	+	4097	protein_coding	nucleoporin 93 [Source:HGNC Symbol;Acc:HGNC:28958]	-
ENSSSCG00000017835	2833.84	2783.13	2774.57	1986.74	1704.57	1679.29	2797.18	1790.2	0.641525	4.79148e-07	9.11093e-06	CLUH	12	48733523	48763337	-	9383	protein_coding	clustered mitochondria homolog [Source:HGNC Symbol;Acc:HGNC:29094]	-
ENSSSCG00000023436	164.647	133.698	152.963	57.7887	20.1894	39.1934	150.436	39.0572	1.90542	4.79392e-07	9.11093e-06	-	AEMK02000437.1	28959	38120	+	4087	protein_coding		-
ENSSSCG00000029874	300.193	304.172	289.37	163.403	167.284	135.67	297.912	155.452	0.932343	4.80896e-07	9.12507e-06	DUSP14	12	38941124	38974912	+	1688	protein_coding	dual specificity phosphatase 14 [Source:HGNC Symbol;Acc:HGNC:17007]	-
ENSSSCG00000031847	234.335	221.425	234.303	119.563	115.368	87.4315	230.021	107.454	1.08535	4.97732e-07	9.3678e-06	RBM28	18	20034316	20069198	+	2825	protein_coding	RNA binding motif protein 28 [Source:HGNC Symbol;Acc:HGNC:21863]	-
ENSSSCG00000036091	366.052	344.779	363.152	157.424	66.3367	126.625	357.994	116.795	1.6009	5.19036e-07	9.71603e-06	MORC4	X	87369319	87427370	-	4064	protein_coding	MORC family CW-type zinc finger 4 [Source:HGNC Symbol;Acc:HGNC:23485]	-
ENSSSCG00000030426	433.825	476.944	473.286	280.973	222.084	217.071	461.352	240.043	0.931235	5.22945e-07	9.77722e-06	C9orf78	1	269986279	269995390	-	1622	protein_coding	chromosome 9 open reading frame 78 [Source:HGNC Symbol;Acc:HGNC:24932]	-
ENSSSCG00000003839	798.728	832.45	826.001	464.302	274	337.666	819.06	358.656	1.18293	5.29452e-07	9.88677e-06	-	6	155800840	155894915	+	3501	protein_coding		-
ENSSSCG00000012110	181.877	179.285	176.717	53.8033	8.65262	21.1041	179.293	27.8534	2.62585	5.43727e-07	1.01409e-05	MID1	X	7237938	7421430	-	4274	protein_coding	midline 1 [Source:HGNC Symbol;Acc:HGNC:7095]	-
ENSSSCG00000013284	500.45	425.611	470.406	239.126	144.21	129.64	465.489	170.992	1.42815	5.51964e-07	1.02652e-05	TTC17	2	18807530	18954667	-	5579	protein_coding	tetratricopeptide repeat domain 17 [Source:HGNC Symbol;Acc:HGNC:25596]	-
ENSSSCG00000024484	856.546	874.972	795.048	474.266	389.368	527.604	842.189	463.746	0.860598	5.59327e-07	1.03686e-05	DEGS1	10	12529042	12568443	+	1661	protein_coding	delta 4-desaturase, sphingolipid 1 [Source:HGNC Symbol;Acc:HGNC:13709]	-
ENSSSCG00000035908	815.193	800.653	777.772	504.157	481.662	391.934	797.873	459.251	0.791381	5.6697e-07	1.04848e-05	-	X	122592959	122599486	+	3395	protein_coding		-
ENSSSCG00000008548	283.346	285.017	313.484	127.534	69.2209	48.2381	293.949	81.6642	1.81835	5.95079e-07	1.09253e-05	SUPT7L	3	111531665	111542000	+	4253	protein_coding	SPT7 like, STAGA complex gamma subunit [Source:HGNC Symbol;Acc:HGNC:30632]	-
ENSSSCG00000015486	1760.19	1790.17	1753.5	1113.93	767.199	838.136	1767.95	906.421	0.959738	6.12966e-07	1.12132e-05	PIGC	9	114824796	114827388	-	1815	protein_coding	phosphatidylinositol glycan anchor biosynthesis class C [Source:HGNC Symbol;Acc:HGNC:8960]	-
ENSSSCG00000010738	226.294	246.325	220.987	105.614	115.368	120.595	231.202	113.859	1.02964	6.13854e-07	1.1216e-05	ZRANB1	14	134254004	134329064	+	5317	protein_coding	zinc finger RANBP2-type containing 1 [Source:HGNC Symbol;Acc:HGNC:18224]	-
ENSSSCG00000020853	561.714	525.98	532.671	336.769	256.694	253.25	540.122	282.238	0.92521	6.16551e-07	1.12384e-05	BTBD3	17	20844754	20878651	+	8438	protein_coding	BTB domain containing 3 [Source:HGNC Symbol;Acc:HGNC:15854]	-
ENSSSCG00000014329	200.639	213.38	199.392	99.6357	69.2209	102.506	204.47	90.4542	1.16844	6.72316e-07	1.21247e-05	CDC25C	2	140289156	140323696	-	1506	protein_coding	Sus scrofa cell division cycle 25C (CDC25C), mRNA. [Source:RefSeq mRNA;Acc:NM_001123095]	-
ENSSSCG00000008098	791.07	748.553	720.546	398.543	216.315	232.146	753.39	282.335	1.4052	6.83985e-07	1.23206e-05	POLR1B	3	43949026	43974260	-	5407	protein_coding	RNA polymerase I subunit B [Source:HGNC Symbol;Acc:HGNC:20454]	-
ENSSSCG00000017525	3840.87	3774.95	3767.57	2100.32	1156.57	1407.95	3794.46	1554.95	1.28498	6.88512e-07	1.23875e-05	NFE2L1	12	24303394	24316764	+	6446	protein_coding	nuclear factor, erythroid 2 like 1 [Source:HGNC Symbol;Acc:HGNC:7781]	-
ENSSSCG00000036686	557.119	546.666	607.173	271.009	204.779	123.61	570.32	199.799	1.50093	6.95974e-07	1.25071e-05	CDC42SE2	2	133564058	133683880	+	4509	protein_coding	CDC42 small effector 2 [Source:HGNC Symbol;Acc:HGNC:18547]	-
ENSSSCG00000002701	609.959	575.015	593.857	296.914	147.095	232.146	592.943	225.385	1.3857	7.15922e-07	1.28053e-05	MON1B	6	10713713	10725470	-	5996	protein_coding	MON1 homolog B, secretory trafficking associated [Source:HGNC Symbol;Acc:HGNC:25020]	-
ENSSSCG00000036129	971.033	978.023	995.52	661.581	674.904	633.124	981.525	656.537	0.57945	7.17381e-07	1.28164e-05	RNF114	17	51513641	51531057	+	4120	protein_coding	E3 ubiquitin-protein ligase RNF114 [Source:UniProtKB/Swiss-Prot;Acc:Q6J1I8]	-
ENSSSCG00000028085	67.3903	76.2345	84.9395	17.9344	0	9.04463	76.1881	8.99302	2.96486	7.26228e-07	1.29593e-05	CCDC96	8	3828680	3830347	+	1668	protein_coding	coiled-coil domain containing 96 [Source:HGNC Symbol;Acc:HGNC:26900]	-
ENSSSCG00000005207	477.859	436.72	470.047	167.388	57.6841	150.744	461.542	125.272	1.8719	7.37295e-07	1.31261e-05	ERMP1	1	216312627	216396267	+	9599	protein_coding	endoplasmic reticulum metallopeptidase 1 [Source:HGNC Symbol;Acc:HGNC:23703]	-
ENSSSCG00000002865	148.565	150.553	161.961	73.7304	57.6841	45.2232	153.693	58.8792	1.35571	7.45953e-07	1.32447e-05	GPATCH1	6	42895543	42934548	+	2709	protein_coding	G-patch domain containing 1 [Source:HGNC Symbol;Acc:HGNC:24658]	-
ENSSSCG00000017614	336.569	347.461	317.443	189.308	178.821	186.922	333.824	185.017	0.849365	7.98076e-07	1.40122e-05	TRIM25	12	33187342	33212339	-	1899	protein_coding	tripartite motif containing 25 [Source:HGNC Symbol;Acc:HGNC:12932]	-
ENSSSCG00000039191	1513.98	1390.99	1396.46	848.896	530.694	602.976	1433.81	660.855	1.1124	8.26416e-07	1.44765e-05	CBX5	5	19446089	19484629	-	9356	protein_coding	chromobox 5 [Source:HGNC Symbol;Acc:HGNC:1555]	-
ENSSSCG00000032180	4265.88	4356.09	4342.35	1909.02	2757.3	2300.35	4321.44	2322.22	0.897348	8.5852e-07	1.49702e-05	MCM7	3	8001458	8014061	-	7630	protein_coding	minichromosome maintenance complex component 7 [Source:HGNC Symbol;Acc:HGNC:6950]	-
ENSSSCG00000013764	246.97	236.365	237.183	115.577	135.558	90.4463	240.173	113.86	1.07323	8.59999e-07	1.49789e-05	RFX1	2	65173562	65205548	+	4440	protein_coding	regulatory factor X1 [Source:HGNC Symbol;Acc:HGNC:9982]	RFX
ENSSSCG00000005425	629.87	624.05	610.773	316.842	389.368	388.919	621.564	365.043	0.776024	8.763e-07	1.52281e-05	SLC44A1	1	246548367	246760899	+	5303	protein_coding	solute carrier family 44 member 1 [Source:HGNC Symbol;Acc:HGNC:18798]	-
ENSSSCG00000017386	900.58	866.928	953.41	563.938	464.357	391.934	906.972	473.41	0.931017	8.94513e-07	1.54917e-05	BECN1	12	20041638	20057256	+	5704	protein_coding	beclin 1 [Source:HGNC Symbol;Acc:HGNC:1034]	-
ENSSSCG00000007572	972.565	925.923	937.574	579.88	562.42	428.113	945.354	523.471	0.848065	8.98238e-07	1.55386e-05	LFNG	3	1810892	1819422	+	2264	protein_coding	LFNG O-fucosylpeptide 3-beta-N-acetylglucosaminyltransferase [Source:HGNC Symbol;Acc:HGNC:6560]	-
ENSSSCG00000011395	366.435	368.914	387.986	183.33	86.5262	96.4761	374.445	122.111	1.59474	9.14775e-07	1.57711e-05	RBM5	13	32579775	32612713	+	3313	protein_coding	RNA binding motif protein 5 [Source:HGNC Symbol;Acc:HGNC:9902]	-
ENSSSCG00000009680	812.513	748.553	773.813	402.528	374.947	232.146	778.293	336.54	1.20295	9.23948e-07	1.59113e-05	EXTL3	14	12437506	12563545	+	6589	protein_coding	exostosin like glycosyltransferase 3 [Source:HGNC Symbol;Acc:HGNC:3518]	-
ENSSSCG00000039867	1476.84	1354.6	1399.34	970.452	894.104	829.091	1410.26	897.882	0.648144	9.29046e-07	1.59811e-05	UCK2	4	84838802	84919236	-	4873	protein_coding	uridine-cytidine kinase 2 [Source:HGNC Symbol;Acc:HGNC:12562]	-
ENSSSCG00000035355	462.16	452.044	484.443	195.286	66.3367	120.595	466.215	127.406	1.85534	9.38231e-07	1.61209e-05	F2R	2	85642794	85659132	+	3798	protein_coding	Sus scrofa coagulation factor II thrombin receptor (F2R), mRNA. [Source:RefSeq mRNA;Acc:NM_001244372]	-
ENSSSCG00000017275	233.569	208.783	233.944	117.57	74.9894	99.491	225.432	97.3502	1.19433	9.4318e-07	1.61877e-05	NOL11	12	14035656	14058453	+	2892	protein_coding	nucleolar protein 11 [Source:HGNC Symbol;Acc:HGNC:24557]	-
ENSSSCG00000014248	1815.33	1785.19	1838.8	868.823	447.052	789.898	1813.1	701.925	1.36674	9.63433e-07	1.64798e-05	LMNB1	2	129807247	129862208	+	2964	protein_coding	lamin B1 [Source:HGNC Symbol;Acc:HGNC:6637]	-
ENSSSCG00000005478	1036.51	1084.52	1132.65	621.727	617.22	434.142	1084.56	557.696	0.955729	9.65498e-07	1.64966e-05	POLE3	1	254033383	254035978	-	1867	protein_coding	DNA polymerase epsilon 3, accessory subunit [Source:HGNC Symbol;Acc:HGNC:13546]	-
ENSSSCG00000009373	450.673	468.133	467.167	247.097	288.421	201.997	461.991	245.838	0.90846	9.8903e-07	1.6861e-05	-	11	15494365	15557988	+	5061	protein_coding	mitochondrial ornithine transporter 1 [Source:RefSeq peptide;Acc:NP_001230839]	-
ENSSSCG00000003486	1219.53	1244.27	1280.21	789.115	850.841	871.3	1248.01	837.085	0.579111	9.90548e-07	1.6868e-05	ARHGEF10L	6	76064142	76230107	+	6252	protein_coding	Rho guanine nucleotide exchange factor 10 like [Source:HGNC Symbol;Acc:HGNC:25540]	-
ENSSSCG00000025941	1180.48	1138.92	1198.15	621.727	559.536	774.824	1172.52	652.029	0.848685	9.94356e-07	1.6914e-05	PTP4A1	1	45144490	45218748	+	7682	protein_coding	protein tyrosine phosphatase type IVA, member 1 [Source:HGNC Symbol;Acc:HGNC:9634]	-
ENSSSCG00000017192	454.502	458.556	449.891	245.104	132.673	189.937	454.316	189.238	1.25073	9.99766e-07	1.69794e-05	EVPL	12	5409668	5429606	+	9493	protein_coding	envoplakin [Source:HGNC Symbol;Acc:HGNC:3503]	-
ENSSSCG00000027224	3366.84	3281.53	3313	2092.35	1398.84	1631.05	3320.46	1707.41	0.957503	1.01255e-06	1.71662e-05	PCBP1	3	72379025	72380095	-	1071	protein_coding	poly(rC) binding protein 1 [Source:HGNC Symbol;Acc:HGNC:8647]	-
ENSSSCG00000006738	140.141	152.469	126.689	59.7814	34.6105	54.2678	139.767	49.5532	1.47599	1.0348e-06	1.74893e-05	CD58	4	104170842	104219649	+	732	protein_coding	lymphocyte function-associated antigen 3 precursor [Source:RefSeq peptide;Acc:NP_998960]	-
ENSSSCG00000017067	156.223	144.424	167.36	59.7814	34.6105	72.3571	156.002	55.583	1.48529	1.07951e-06	1.81603e-05	CNOT8	16	68329793	68350260	-	2567	protein_coding	CCR4-NOT transcription complex subunit 8 [Source:HGNC Symbol;Acc:HGNC:9207]	-
ENSSSCG00000032541	217.87	235.599	268.135	123.548	80.7578	99.491	240.535	101.266	1.23131	1.09461e-06	1.83536e-05	TIGD2	8	129993501	129998220	-	4539	protein_coding	tigger transposable element derived 2 [Source:HGNC Symbol;Acc:HGNC:18333]	-
ENSSSCG00000015844	1323.68	1318.21	1348.95	878.787	715.283	642.169	1330.28	745.413	0.830495	1.12273e-06	1.87713e-05	GSR	15	54382567	54433985	+	2811	protein_coding	glutathione-disulfide reductase [Source:HGNC Symbol;Acc:HGNC:4623]	-
ENSSSCG00000010430	316.275	293.828	275.334	85.6867	23.0736	15.0744	295.146	41.2783	2.7935	1.13196e-06	1.88763e-05	CSTF2T	14	98105772	98110358	+	4587	protein_coding	cleavage stimulation factor subunit 2 tau variant [Source:HGNC Symbol;Acc:HGNC:17086]	-
ENSSSCG00000020868	178.814	199.972	178.157	55.796	17.3052	9.04463	185.648	27.382	2.69638	1.13434e-06	1.88953e-05	TMEM192	8	43960718	43989827	+	4464	protein_coding	transmembrane protein 192 [Source:HGNC Symbol;Acc:HGNC:26775]	-
ENSSSCG00000016604	174.219	180.434	167.72	85.6867	80.7578	75.372	174.124	80.6055	1.1033	1.13763e-06	1.89069e-05	WASL	18	23721653	23789359	+	4939	protein_coding	Wiskott-Aldrich syndrome like [Source:HGNC Symbol;Acc:HGNC:12735]	-
ENSSSCG00000009611	810.598	857.734	814.483	446.368	285.536	443.187	827.605	391.697	1.07565	1.13892e-06	1.89069e-05	XPO7	14	6187600	6280032	+	4952	protein_coding	exportin 7 [Source:HGNC Symbol;Acc:HGNC:14108]	-
ENSSSCG00000022032	1521.26	1537.33	1517.39	836.94	458.589	654.229	1525.33	649.919	1.22679	1.13998e-06	1.89069e-05	-	4	129104601	129258605	-	5321	protein_coding		-
ENSSSCG00000009929	1447.36	1342.72	1314.76	832.955	761.43	581.871	1368.28	725.419	0.911556	1.14619e-06	1.89892e-05	TRPV4	14	41125811	41167251	+	2784	protein_coding	transient receptor potential cation channel subfamily V member 4 [Source:HGNC Symbol;Acc:HGNC:18083]	-
ENSSSCG00000028896	451.821	401.476	455.65	215.213	164.4	102.506	436.316	160.706	1.42585	1.15863e-06	1.91538e-05	DIO1	6	158375602	158392783	-	1959	protein_coding	type I iodothyronine deiodinase [Source:RefSeq peptide;Acc:NP_001001627]	-
ENSSSCG00000035059	227.825	229.086	206.23	95.6503	37.4947	42.2083	221.047	58.4511	1.88044	1.16043e-06	1.91628e-05	MCM10	10	48480712	48523893	-	6904	protein_coding	minichromosome maintenance 10 replication initiation factor [Source:HGNC Symbol;Acc:HGNC:18043]	-
ENSSSCG00000006878	219.784	219.126	236.823	123.548	95.1788	81.4017	225.244	100.043	1.1489	1.16759e-06	1.92394e-05	DPYD	4	119931393	120712461	+	4468	protein_coding	dihydropyrimidine dehydrogenase [Source:HGNC Symbol;Acc:HGNC:3012]	-
ENSSSCG00000006719	185.323	184.265	187.155	79.7086	83.642	39.1934	185.581	67.5147	1.43993	1.224e-06	1.99841e-05	-	4	101563728	101573906	-	3279	protein_coding	Sus scrofa hydroxy-delta-5-steroid dehydrogenase, 3 beta- and steroid delta-isomerase 1 (HSD3B1), mRNA. [Source:RefSeq mRNA;Acc:NM_001004049]	-
ENSSSCG00000011425	267.264	282.719	283.252	123.548	46.1473	63.3124	277.745	77.6693	1.80884	1.23678e-06	2.01415e-05	RAD54L2	13	33771318	33885661	+	5293	protein_coding	RAD54 like 2 [Source:HGNC Symbol;Acc:HGNC:29123]	-
ENSSSCG00000037125	108.743	116.842	109.414	29.8907	11.5368	45.2232	111.666	28.8836	1.95397	1.23684e-06	2.01415e-05	TMEM252	1	221840630	221848591	-	4069	protein_coding	transmembrane protein 252 [Source:HGNC Symbol;Acc:HGNC:28537]	-
ENSSSCG00000035875	1343.21	1327.4	1324.48	938.568	839.304	922.553	1331.7	900.142	0.563284	1.32998e-06	2.15434e-05	OS9	5	22957929	23004463	+	2612	protein_coding	OS9, endoplasmic reticulum lectin [Source:HGNC Symbol;Acc:HGNC:16994]	-
ENSSSCG00000026034	253.479	233.3	249.78	123.548	63.4525	66.3273	245.52	84.4427	1.50987	1.34453e-06	2.17101e-05	NUP153	7	13393535	13466582	-	6390	protein_coding	nucleoporin 153 [Source:HGNC Symbol;Acc:HGNC:8062]	-
ENSSSCG00000033311	251.182	253.604	279.293	129.526	149.979	120.595	261.36	133.367	0.972348	1.34874e-06	2.1755e-05	TMEM186	3	33892550	33895698	+	2130	protein_coding	transmembrane protein 186 [Source:HGNC Symbol;Acc:HGNC:24530]	-
ENSSSCG00000003114	512.702	474.646	432.976	249.089	129.789	165.818	473.441	181.566	1.36839	1.35862e-06	2.18913e-05	DHX34	6	53131255	53161369	+	5420	protein_coding	DExH-box helicase 34 [Source:HGNC Symbol;Acc:HGNC:16719]	-
ENSSSCG00000009396	341.163	350.908	339.038	179.344	103.831	168.833	343.703	150.67	1.17968	1.41691e-06	2.28063e-05	PHF11	11	18205078	18251971	-	1732	protein_coding	PHD finger protein 11 [Source:HGNC Symbol;Acc:HGNC:17024]	-
ENSSSCG00000007516	1159.04	1139.69	1194.91	711.399	449.936	521.574	1164.54	560.97	1.04785	1.45002e-06	2.32844e-05	-	17	58839997	58891249	+	6966	protein_coding		-
ENSSSCG00000016708	794.516	812.912	863.072	520.098	360.526	413.038	823.5	431.221	0.926073	1.4979e-06	2.39086e-05	SKAP2	18	45562381	45791588	+	5654	protein_coding	src kinase associated phosphoprotein 2 [Source:HGNC Symbol;Acc:HGNC:15687]	-
ENSSSCG00000013481	982.52	1022.46	1061.38	641.654	519.157	434.142	1022.12	531.651	0.9366	1.5125e-06	2.41163e-05	FZR1	2	75122595	75178272	-	5511	protein_coding	fizzy and cell division cycle 20 related 1 [Source:HGNC Symbol;Acc:HGNC:24824]	-
ENSSSCG00000016925	1578.31	1541.93	1524.59	749.261	346.105	340.681	1548.28	478.682	1.68756	1.51766e-06	2.41733e-05	PLK2	16	37296595	37305877	-	6066	protein_coding	polo like kinase 2 [Source:HGNC Symbol;Acc:HGNC:19699]	-
ENSSSCG00000023643	1180.86	1185.27	1225.14	735.312	470.126	518.559	1197.09	574.665	1.05272	1.53049e-06	2.43524e-05	-	X	15699919	15721019	+	6126	protein_coding		-
ENSSSCG00000013533	827.446	830.917	844.716	516.113	343.221	434.142	834.36	431.159	0.945972	1.53447e-06	2.43902e-05	RANBP3	2	73062896	73123714	+	3936	protein_coding	RAN binding protein 3 [Source:HGNC Symbol;Acc:HGNC:9850]	-
ENSSSCG00000016313	226.294	241.345	227.105	129.526	115.368	99.491	231.581	114.795	0.998751	1.67315e-06	2.64295e-05	HJURP	15	134105619	134123188	-	3450	protein_coding	Holliday junction recognition protein [Source:HGNC Symbol;Acc:HGNC:25444]	-
ENSSSCG00000020987	86.9182	110.329	93.5774	25.9053	23.0736	39.1934	96.9416	29.3908	1.74001	1.69808e-06	2.67484e-05	WDR31	1	253933760	253966748	-	3608	protein_coding	WD repeat domain 31 [Source:HGNC Symbol;Acc:HGNC:21421]	-
ENSSSCG00000003401	649.398	615.622	661.16	274.995	92.2946	132.655	642.06	166.648	1.93189	1.70109e-06	2.67602e-05	KIF1B	6	70495074	70663463	+	16587	protein_coding	kinesin family member 1B [Source:HGNC Symbol;Acc:HGNC:16636]	-
ENSSSCG00000005224	171.156	175.071	167	81.7013	40.3789	39.1934	171.076	53.7579	1.62771	1.72795e-06	2.7099e-05	GLIS3	1	217629320	218114862	+	5134	protein_coding	GLIS family zinc finger 3 [Source:HGNC Symbol;Acc:HGNC:28510]	-
ENSSSCG00000014339	6824.42	6765.33	6697.26	4670.92	3674.48	3560.57	6762.34	3968.66	0.767774	1.84669e-06	2.88133e-05	CTNNA1	2	140682371	140873347	+	7613	protein_coding	catenin alpha 1 [Source:HGNC Symbol;Acc:HGNC:2509]	-
ENSSSCG00000009974	3445.33	3537.05	3495.12	2182.02	1395.96	1625.02	3492.5	1734.33	1.00786	1.849e-06	2.88198e-05	EWSR1	14	46408687	46442086	+	5322	protein_coding	EWS RNA binding protein 1 [Source:HGNC Symbol;Acc:HGNC:3508]	-
ENSSSCG00000016291	603.45	640.523	620.13	273.002	112.484	102.506	621.368	162.664	1.91805	1.88114e-06	2.9261e-05	GIGYF2	15	133180522	133311516	+	4414	protein_coding	GRB10 interacting GYF protein 2 [Source:HGNC Symbol;Acc:HGNC:11960]	-
ENSSSCG00000010219	350.353	306.087	322.842	141.483	95.1788	177.878	326.427	138.18	1.24094	1.89242e-06	2.94066e-05	ARID5B	14	65408598	65598485	+	8246	protein_coding	AT-rich interaction domain 5B [Source:HGNC Symbol;Acc:HGNC:17362]	ARID
ENSSSCG00000032498	562.479	536.706	579.46	167.388	109.6	30.1488	559.549	102.379	2.43502	1.91008e-06	2.96508e-05	IDH3A	7	47756594	47779512	-	6048	protein_coding	isocitrate dehydrogenase 3 (NAD(+)) alpha [Source:HGNC Symbol;Acc:HGNC:5384]	-
ENSSSCG00000006767	125.591	114.926	116.612	51.8106	23.0736	24.119	119.043	33.0011	1.79367	1.92859e-06	2.99079e-05	MAGI3	4	106881654	107120035	-	5688	protein_coding	membrane associated guanylate kinase, WW and PDZ domain containing 3 [Source:HGNC Symbol;Acc:HGNC:29647]	-
ENSSSCG00000009422	2098.67	2007.76	2080.66	1171.72	640.294	832.106	2062.36	881.372	1.22311	1.93119e-06	2.99178e-05	TSC22D1	11	22518931	22636166	+	9172	protein_coding	TSC22 domain family member 1 [Source:HGNC Symbol;Acc:HGNC:16826]	-
ENSSSCG00000010554	15810.3	15836.1	15752.7	9696.55	6013.57	6617.66	15799.7	7442.59	1.08553	1.95917e-06	3.03206e-05	SCD	14	111461157	111478031	+	5759	protein_coding	stearoyl-CoA desaturase [Source:HGNC Symbol;Acc:HGNC:10571]	-
ENSSSCG00000026276	222.848	216.062	205.15	97.643	37.4947	48.2381	214.687	61.1252	1.7758	2.10665e-06	3.24387e-05	ZBTB40	6	80419826	80485378	+	5975	protein_coding	zinc finger and BTB domain containing 40 [Source:HGNC Symbol;Acc:HGNC:29045]	ZBTB
ENSSSCG00000032411	336.952	359.336	310.605	181.337	164.4	111.55	335.631	152.429	1.12522	2.11097e-06	3.24724e-05	ENGASE	12	3139129	3149460	-	5156	protein_coding	endo-beta-N-acetylglucosaminidase [Source:HGNC Symbol;Acc:HGNC:24622]	-
ENSSSCG00000017734	176.134	170.091	163.76	83.694	60.5683	84.4166	169.995	76.2263	1.14817	2.12279e-06	3.26001e-05	RHBDL3	12	42630706	42676244	-	1482	protein_coding	rhomboid like 3 [Source:HGNC Symbol;Acc:HGNC:16502]	-
ENSSSCG00000000104	1654.89	1673.71	1730.82	886.758	421.094	506.5	1686.47	604.784	1.47468	2.18151e-06	3.34228e-05	DDX17	5	9485487	9505157	+	5250	protein_coding	DEAD-box helicase 17 [Source:HGNC Symbol;Acc:HGNC:2740]	-
ENSSSCG00000017202	6807.95	6874.51	6905.29	4776.54	4268.63	3696.24	6862.59	4247.13	0.691335	2.22485e-06	3.39807e-05	H3F3A	12	5631686	5635794	+	3989	protein_coding	Histone H3.3 [Source:UniProtKB/Swiss-Prot;Acc:Q71LE2]	-
ENSSSCG00000023776	76.9628	85.0455	75.9417	15.9417	28.8421	24.119	79.3167	22.9676	1.82866	2.22682e-06	3.39807e-05	CCSAP	14	60444977	60464599	+	3314	protein_coding	centriole, cilia and spindle associated protein [Source:HGNC Symbol;Acc:HGNC:29578]	-
ENSSSCG00000035341	726.743	708.712	697.512	372.638	175.937	217.071	710.989	255.215	1.46713	2.25016e-06	3.43026e-05	C6orf89	7	32547936	32584311	+	6796	protein_coding	chromosome 6 open reading frame 89 [Source:HGNC Symbol;Acc:HGNC:21114]	-
ENSSSCG00000001880	546.398	515.636	509.637	215.213	72.1052	78.3868	523.89	121.902	2.08447	2.26755e-06	3.44988e-05	SIN3A	7	58172045	58246118	+	6308	protein_coding	SIN3 transcription regulator family member A [Source:HGNC Symbol;Acc:HGNC:19353]	-
ENSSSCG00000029097	654.375	662.742	644.604	408.506	337.452	271.339	653.907	339.099	0.937991	2.30484e-06	3.49965e-05	RCC1	6	85546028	85565061	+	4674	protein_coding	regulator of chromosome condensation 1 [Source:HGNC Symbol;Acc:HGNC:1913]	-
ENSSSCG00000036438	282.963	234.067	246.541	129.526	121.137	81.4017	254.523	110.688	1.18674	2.36282e-06	3.58412e-05	GPX3	16	71980468	71989011	-	1561	protein_coding	Sus scrofa glutathione peroxidase 3 (GPX3), mRNA. [Source:RefSeq mRNA;Acc:NM_001115155]	-
ENSSSCG00000033412	902.877	868.843	935.414	617.741	545.115	590.916	902.378	584.591	0.623458	2.37458e-06	3.59481e-05	B4GALNT3	5	67772426	67859017	+	2928	protein_coding	beta-1,4-N-acetyl-galactosaminyltransferase 3 [Source:HGNC Symbol;Acc:HGNC:24137]	-
ENSSSCG00000036592	3504.3	3441.66	3542.63	2255.75	1522.86	1842.09	3496.19	1873.57	0.898228	2.44963e-06	3.68652e-05	SRSF2	12	4800594	4804536	+	3675	protein_coding	serine and arginine rich splicing factor 2 [Source:HGNC Symbol;Acc:HGNC:10783]	-
ENSSSCG00000008132	354.948	358.57	357.754	195.286	230.736	183.908	357.091	203.31	0.8149	2.45518e-06	3.69123e-05	STARD7	3	46992748	47019574	+	5135	protein_coding	StAR related lipid transfer domain containing 7 [Source:HGNC Symbol;Acc:HGNC:18063]	-
ENSSSCG00000000528	412	421.013	422.538	183.33	129.789	241.19	418.517	184.77	1.18179	2.47045e-06	3.70689e-05	PKP2	5	41424795	41509779	+	4943	protein_coding	plakophilin 2 [Source:HGNC Symbol;Acc:HGNC:9024]	-
ENSSSCG00000032481	442.632	406.839	426.137	205.25	268.231	241.19	425.203	238.224	0.845317	2.5229e-06	3.77077e-05	DPM2	1	268418445	268423560	-	2778	protein_coding	dolichol phosphate-mannose biosynthesis regulatory protein [Source:RefSeq peptide;Acc:NP_001230988]	-
ENSSSCG00000040678	603.067	634.776	668.359	408.506	369.178	313.547	635.401	363.744	0.797625	2.54392e-06	3.79476e-05	TYMS	6	105642381	105660601	-	2338	protein_coding	thymidylate synthetase [Source:HGNC Symbol;Acc:HGNC:12441]	-
ENSSSCG00000021968	864.587	932.819	901.223	410.499	210.547	147.729	899.543	256.258	1.80156	2.59212e-06	3.85525e-05	SLC19A3	15	129070619	129096324	-	4460	protein_coding	solute carrier family 19 member 3 [Source:HGNC Symbol;Acc:HGNC:16266]	-
ENSSSCG00000014920	324.316	304.555	303.407	135.505	46.1473	93.4612	310.759	91.7044	1.74071	2.68431e-06	3.98086e-05	FZD4	9	20712717	20722403	-	7149	protein_coding	frizzled class receptor 4 [Source:HGNC Symbol;Acc:HGNC:4042]	-
ENSSSCG00000003851	391.323	385.386	381.508	229.162	152.863	208.027	386.073	196.684	0.96316	2.69422e-06	3.98734e-05	CPT2	6	159037831	159061327	-	3314	protein_coding	Sus scrofa carnitine palmitoyltransferase 2 (CPT2), mRNA. [Source:RefSeq mRNA;Acc:NM_001246243]	-
ENSSSCG00000010931	1529.68	1531.58	1582.54	1109.94	1090.23	1115.5	1547.94	1105.23	0.485889	2.80161e-06	4.12279e-05	KLHL12	10	24868971	24931713	-	7519	protein_coding	adiponectin receptor protein 1 [Source:RefSeq peptide;Acc:NP_001007194]	-
ENSSSCG00000034146	273.773	255.52	246.181	127.534	83.642	54.2678	258.491	88.4812	1.51968	2.89227e-06	4.24802e-05	CBX8	12	2562335	2567624	+	4262	protein_coding	chromobox protein homolog 8 [Source:RefSeq peptide;Acc:NP_001231428]	-
ENSSSCG00000004757	828.977	748.17	768.055	450.353	530.694	476.351	781.734	485.799	0.68988	2.96438e-06	4.32896e-05	VPS18	1	130408274	130419852	-	5780	protein_coding	VPS18, CORVET/HOPS core subunit [Source:HGNC Symbol;Acc:HGNC:15972]	-
ENSSSCG00000023680	842.379	865.778	850.115	472.273	545.115	367.815	852.757	461.734	0.883377	2.99231e-06	4.3614e-05	MEPCE	3	8357659	8363514	+	4323	protein_coding	methylphosphate capping enzyme [Source:HGNC Symbol;Acc:HGNC:20247]	-
ENSSSCG00000010690	323.167	346.311	330.04	109.599	20.1894	66.3273	333.173	65.372	2.32708	3.00086e-06	4.3697e-05	SEC23IP	14	129758371	129801477	+	2985	protein_coding	SEC23 interacting protein [Source:HGNC Symbol;Acc:HGNC:17018]	-
ENSSSCG00000006556	7494.49	7447.99	7623.32	5137.22	3925.4	3765.58	7521.94	4276.07	0.813827	3.00433e-06	4.37059e-05	TPM3	4	95542324	95573009	+	5628	protein_coding	tropomyosin 3 [Source:HGNC Symbol;Acc:HGNC:12012]	-
ENSSSCG00000026196	118.316	118.757	111.573	49.8179	43.2631	48.2381	116.215	47.1063	1.29601	3.01856e-06	4.38711e-05	-	8	130222004	130319610	+	1746	protein_coding		-
ENSSSCG00000025901	217.487	224.106	228.545	103.621	49.0315	99.491	223.379	84.0479	1.39614	3.02811e-06	4.3968e-05	LCLAT1	3	108690872	108882081	-	4938	protein_coding	lysocardiolipin acyltransferase 1 [Source:RefSeq peptide;Acc:NP_001136317]	-
ENSSSCG00000000738	379.836	412.586	399.864	209.235	118.252	195.967	397.428	174.485	1.17884	3.04317e-06	4.41447e-05	RHNO1	5	67238717	67246660	-	3086	protein_coding	RAD9-HUS1-RAD1 interacting nuclear orphan 1 [Source:HGNC Symbol;Acc:HGNC:28206]	-
ENSSSCG00000008429	1210.35	1205.58	1311.52	817.013	634.525	581.871	1242.48	677.803	0.868918	3.11979e-06	4.50424e-05	EPCAM	3	93165219	93185715	-	6295	protein_coding	Epithelial cell adhesion molecule [Source:UniProtKB/Swiss-Prot;Acc:Q75QW1]	-
ENSSSCG00000032239	214.807	214.146	197.952	115.577	100.947	96.4761	208.968	104.334	0.990344	3.13364e-06	4.51704e-05	-	10	46926663	46936971	-	8048	protein_coding		-
ENSSSCG00000030831	640.974	649.717	616.891	384.594	233.621	265.309	635.861	294.508	1.09969	3.13457e-06	4.51704e-05	DENND3	4	2530649	2578117	-	4991	protein_coding	DENN domain containing 3 [Source:HGNC Symbol;Acc:HGNC:29134]	-
ENSSSCG00000003617	1552.27	1585.22	1653.08	838.933	383.599	473.336	1596.86	565.289	1.49311	3.16885e-06	4.55355e-05	TXLNA	6	88659708	88675369	+	5579	protein_coding	taxilin alpha [Source:HGNC Symbol;Acc:HGNC:30685]	-
ENSSSCG00000033324	221.316	203.42	184.995	85.6867	43.2631	93.4612	203.244	74.137	1.44618	3.27295e-06	4.67673e-05	SPATA2	17	51489701	51500900	-	5159	protein_coding	spermatogenesis associated 2 [Source:HGNC Symbol;Acc:HGNC:14681]	-
ENSSSCG00000035264	368.349	350.525	343.357	157.424	54.7999	69.3422	354.077	93.8555	1.89084	3.30587e-06	4.713e-05	UBQLN2	X	48948120	48951471	+	3352	protein_coding	ubiquilin 2 [Source:HGNC Symbol;Acc:HGNC:12509]	-
ENSSSCG00000008641	264.201	245.176	263.456	147.461	89.4104	105.521	257.611	114.131	1.15321	3.38789e-06	4.8219e-05	ADAM17	3	126795368	126864731	+	5621	protein_coding	ADAM metallopeptidase domain 17 [Source:HGNC Symbol;Acc:HGNC:195]	-
ENSSSCG00000017262	138.993	126.419	126.689	49.8179	66.3367	45.2232	130.7	53.7926	1.28692	3.39581e-06	4.82521e-05	SLC16A6	12	11857792	11875313	+	4287	protein_coding	solute carrier family 16 member 6 [Source:HGNC Symbol;Acc:HGNC:10927]	-
ENSSSCG00000014871	997.07	1021.31	999.119	669.552	542.231	666.288	1005.83	626.024	0.681629	3.47174e-06	4.92852e-05	TSKU	9	10927343	10940830	+	2258	protein_coding	tsukushi, small leucine rich proteoglycan [Source:HGNC Symbol;Acc:HGNC:28850]	-
ENSSSCG00000008692	4127.27	4071.07	4051.9	2349.41	1344.04	1944.6	4083.42	1879.35	1.11822	3.5085e-06	4.97147e-05	ADD1	8	1627062	1710650	+	3963	protein_coding	adducin 1 [Source:HGNC Symbol;Acc:HGNC:243]	-
ENSSSCG00000013592	410.851	389.6	384.747	243.111	216.315	244.205	395.066	234.544	0.749622	3.51809e-06	4.98042e-05	ELAVL1	2	71206876	71248906	+	5154	protein_coding	ELAV-like protein 1 [Source:RefSeq peptide;Acc:NP_001182263]	-
ENSSSCG00000002329	175.368	188.096	177.437	85.6867	34.6105	60.2976	180.3	60.1983	1.55193	3.52667e-06	4.98795e-05	MAP3K9	7	94302822	94380619	-	5155	protein_coding	mitogen-activated protein kinase kinase kinase 9 [Source:HGNC Symbol;Acc:HGNC:6861]	-
ENSSSCG00000038397	1162.48	1156.93	1229.46	751.253	573.957	488.41	1182.96	604.54	0.962648	3.54454e-06	5.00859e-05	PTK2	4	2656545	2896058	+	6879	protein_coding	protein tyrosine kinase 2 [Source:HGNC Symbol;Acc:HGNC:9611]	-
ENSSSCG00000000176	770.394	784.564	779.212	456.332	274	391.934	778.057	374.088	1.05031	3.58578e-06	5.06218e-05	DDX23	5	14886694	14909741	-	5554	protein_coding	DEAD-box helicase 23 [Source:HGNC Symbol;Acc:HGNC:17347]	-
ENSSSCG00000011906	467.137	454.342	481.204	298.907	291.305	250.235	467.561	280.149	0.733212	3.60003e-06	5.07292e-05	IGSF11	13	141148535	141289496	+	3804	protein_coding	immunoglobulin superfamily member 11 [Source:HGNC Symbol;Acc:HGNC:16669]	-
ENSSSCG00000033107	822.851	850.455	834.999	454.339	582.61	470.321	836.101	502.423	0.738514	3.61383e-06	5.08298e-05	DYNLT1	1	8555745	8567087	+	5531	protein_coding	dynein light chain Tctex-type 1 [Source:RefSeq peptide;Acc:NP_001138857]	-
ENSSSCG00000029687	240.844	215.678	253.019	107.607	132.673	117.58	236.514	119.287	0.996188	3.78175e-06	5.28511e-05	TMEM246	1	243170765	243190249	-	4662	protein_coding	transmembrane protein 246 [Source:HGNC Symbol;Acc:HGNC:28180]	-
ENSSSCG00000010699	173.453	169.708	171.319	87.6794	80.7578	51.2529	171.493	73.23	1.20578	3.85136e-06	5.37746e-05	ATE1	14	131381938	131580336	-	5590	protein_coding	arginyltransferase 1 [Source:HGNC Symbol;Acc:HGNC:782]	-
ENSSSCG00000024261	461.394	451.277	444.133	249.089	245.158	153.759	452.268	216.002	1.05712	3.9076e-06	5.44108e-05	CBX2	12	2569782	2580318	-	7739	protein_coding	chromobox 2 [Source:HGNC Symbol;Acc:HGNC:1552]	-
ENSSSCG00000014176	51.3085	44.0551	48.5883	1.99271	0	0	47.984	0.664238	5.69373	3.9592e-06	5.5079e-05	RGMB	2	105047677	105067850	+	1182	protein_coding	repulsive guidance molecule family member b [Source:HGNC Symbol;Acc:HGNC:26896]	-
ENSSSCG00000003543	608.427	624.05	665.479	356.696	308.61	205.012	632.652	290.106	1.11612	3.98364e-06	5.53182e-05	NIPAL3	6	82111641	82198909	+	6917	protein_coding	NIPA like domain containing 3 [Source:HGNC Symbol;Acc:HGNC:25233]	-
ENSSSCG00000003655	82.7063	95.7719	90.3382	23.9126	0	15.0744	89.6055	12.9957	2.70672	4.03055e-06	5.58175e-05	-	6	95249346	95253226	+	2853	protein_coding		-
ENSSSCG00000022705	388.643	406.839	383.308	233.148	239.389	244.205	392.93	238.914	0.720008	4.03954e-06	5.58913e-05	SALL2	7	77638836	77653376	+	4628	protein_coding	spalt like transcription factor 2 [Source:HGNC Symbol;Acc:HGNC:10526]	zf-C2H2
ENSSSCG00000014091	193.364	206.101	208.75	109.599	83.642	60.2976	202.738	84.5129	1.23605	4.11102e-06	5.67261e-05	F2RL1	2	85732082	85747621	+	3089	protein_coding	F2R like trypsin receptor 1 [Source:HGNC Symbol;Acc:HGNC:3538]	-
ENSSSCG00000036924	892.922	876.122	936.134	623.72	498.968	536.648	901.726	553.112	0.699572	4.27786e-06	5.871e-05	PSMA4	7	47440588	47460879	-	3047	protein_coding	proteasome subunit alpha 4 [Source:HGNC Symbol;Acc:HGNC:9533]	-
ENSSSCG00000002759	734.018	754.3	744.3	476.259	519.157	428.113	744.206	474.51	0.648352	4.28979e-06	5.88209e-05	-	6	17645552	17656489	+	6260	protein_coding		-
ENSSSCG00000039591	985.583	1008.29	971.046	641.654	432.631	515.544	988.305	529.943	0.893121	4.30303e-06	5.89495e-05	SERINC3	17	46904840	46924819	-	4101	protein_coding	serine incorporator 3 [Source:HGNC Symbol;Acc:HGNC:11699]	-
ENSSSCG00000035611	143.97	140.21	163.76	57.7887	63.4525	24.119	149.314	48.4534	1.60306	4.34092e-06	5.94153e-05	-	1	179477992	179479801	+	1568	pseudogene		-
ENSSSCG00000028249	743.591	724.036	690.673	404.521	210.547	238.175	719.433	284.414	1.32838	4.40336e-06	6.02161e-05	SKA3	11	1302888	1321338	-	6894	protein_coding	spindle and kinetochore associated complex subunit 3 [Source:HGNC Symbol;Acc:HGNC:20262]	-
ENSSSCG00000004020	898.665	935.117	957.009	498.179	279.768	232.146	930.264	336.697	1.45742	4.46004e-06	6.07736e-05	SFT2D1	1	2576729	2593516	+	1127	protein_coding	Sus scrofa SFT2 domain containing 1 (SFT2D1), mRNA. [Source:RefSeq mRNA;Acc:NM_001244534]	-
ENSSSCG00000007143	962.609	948.908	923.177	629.698	464.357	563.782	944.898	552.612	0.76904	4.67278e-06	6.34459e-05	MAVS	17	31850894	31869187	-	5025	protein_coding	mitochondrial antiviral signaling protein [Source:HGNC Symbol;Acc:HGNC:29233]	-
novel.1467	372.944	359.336	363.512	205.25	121.137	108.536	365.264	144.974	1.31323	4.75327e-06	6.44243e-05	-	6	3778601	3786278	-	5334	-	-	-
ENSSSCG00000016248	1367.72	1294.45	1353.99	932.59	758.546	877.33	1338.72	856.155	0.642091	4.83459e-06	6.54611e-05	AGFG1	15	128898265	128975515	+	5545	protein_coding	ArfGAP with FG repeats 1 [Source:HGNC Symbol;Acc:HGNC:5175]	-
ENSSSCG00000025021	207.532	213.38	230.344	117.57	106.716	114.565	217.085	112.95	0.938831	4.83834e-06	6.54611e-05	-	3	46280336	46315694	-	4367	protein_coding		-
ENSSSCG00000004789	24114.6	22813.3	22282.2	10579.3	3613.91	5472	23070	6555.08	1.81497	4.85164e-06	6.5583e-05	THBS1	1	131728784	131746115	-	5814	protein_coding	Sus scrofa thrombospondin 1 (THBS1), mRNA. [Source:RefSeq mRNA;Acc:NM_001244536]	-
ENSSSCG00000003464	206.766	223.34	222.426	123.548	92.2946	75.372	217.511	97.0716	1.13997	4.99729e-06	6.7373e-05	DNAJC16	6	74731466	74771504	+	7862	protein_coding	DnaJ heat shock protein family (Hsp40) member C16 [Source:HGNC Symbol;Acc:HGNC:29157]	-
ENSSSCG00000038500	1216.85	1145.05	1084.42	551.982	276.884	527.604	1148.77	452.156	1.34229	5.0101e-06	6.74861e-05	TRIB1	4	14287252	14298100	-	6433	protein_coding	tribbles pseudokinase 1 [Source:HGNC Symbol;Acc:HGNC:16891]	-
ENSSSCG00000014435	1087.82	1037.4	1072.54	705.421	504.736	618.05	1065.92	609.402	0.802027	5.07996e-06	6.82886e-05	CSNK1A1	2	150612045	150662431	-	4879	protein_coding	casein kinase 1 alpha 1 [Source:HGNC Symbol;Acc:HGNC:2451]	-
ENSSSCG00000014070	168.859	175.837	181.756	85.6867	66.3367	96.4761	175.484	82.8332	1.0816	5.12939e-06	6.88501e-05	ANKRA2	2	82698002	82715345	-	6536	protein_coding	ankyrin repeat family A member 2 [Source:HGNC Symbol;Acc:HGNC:13208]	-
ENSSSCG00000009704	812.896	863.863	905.542	438.397	196.126	328.622	860.767	321.048	1.41619	5.15406e-06	6.91205e-05	HMGB2	14	16710076	16712283	+	1296	protein_coding	high mobility group box 2 [Source:HGNC Symbol;Acc:HGNC:5000]	HMG
ENSSSCG00000026596	543.717	532.109	502.799	247.097	92.2946	171.848	526.208	170.413	1.61493	5.22061e-06	6.98903e-05	SYNRG	12	38976023	39069868	-	8351	protein_coding	synergin gamma [Source:HGNC Symbol;Acc:HGNC:557]	-
ENSSSCG00000035400	248.119	254.753	231.784	113.585	43.2631	87.4315	244.885	81.4264	1.56784	5.25089e-06	7.01113e-05	YPEL2	12	35573363	35644194	+	5363	protein_coding	yippee like 2 [Source:HGNC Symbol;Acc:HGNC:18326]	-
ENSSSCG00000029339	150.48	165.111	154.403	51.8106	37.4947	84.4166	156.664	57.9073	1.44947	5.25644e-06	7.01241e-05	SPATA2L	6	328534	331334	+	1245	protein_coding	Sus scrofa spermatogenesis associated 2 like (SPATA2L), mRNA. [Source:RefSeq mRNA;Acc:NM_001177918]	-
ENSSSCG00000013509	1152.53	1192.94	1182.67	657.596	328.8	373.845	1176.05	453.413	1.36841	5.48923e-06	7.30383e-05	CHAF1A	2	74381075	74411659	-	2853	protein_coding	chromatin assembly factor 1 subunit A [Source:HGNC Symbol;Acc:HGNC:1910]	-
ENSSSCG00000007473	394.387	403.391	378.989	179.344	63.4525	126.625	392.255	123.141	1.65639	5.50407e-06	7.3172e-05	ADNP	17	52317366	52355467	-	7422	protein_coding	activity dependent neuroprotector homeobox [Source:HGNC Symbol;Acc:HGNC:15766]	Homeobox
ENSSSCG00000016272	1065.61	1081.07	1090.18	591.836	279.768	349.726	1078.95	407.11	1.39912	5.60165e-06	7.42109e-05	PSMD1	15	131807639	131916131	+	3555	protein_coding	proteasome 26S subunit, non-ATPase 1 [Source:HGNC Symbol;Acc:HGNC:9554]	-
ENSSSCG00000037449	825.914	846.624	826.001	534.047	438.399	563.782	832.846	512.076	0.700368	5.65707e-06	7.45572e-05	CSF1	4	110176300	110198663	-	6887	protein_coding	colony stimulating factor 1 [Source:HGNC Symbol;Acc:HGNC:2432]	-
ENSSSCG00000032937	117.933	138.678	100.416	43.8397	25.9579	48.2381	119.009	39.3452	1.58803	5.76498e-06	7.5718e-05	-	3	46547550	46549917	+	2173	protein_coding		-
ENSSSCG00000013984	57.052	54.7816	56.1465	11.9563	17.3052	9.04463	55.9933	12.7687	2.13734	6.0948e-06	7.9639e-05	SNAP47	2	50812339	51006596	+	3386	protein_coding	synaptosome associated protein 47 [Source:HGNC Symbol;Acc:HGNC:30669]	-
ENSSSCG00000006277	937.721	981.854	935.414	593.829	648.946	672.318	951.663	638.364	0.579984	6.13147e-06	8.00497e-05	SPIDR	4	79873985	80190797	-	4415	protein_coding	scaffolding protein involved in DNA repair [Source:HGNC Symbol;Acc:HGNC:28971]	-
ENSSSCG00000005471	115.253	113.394	102.215	39.8543	8.65262	12.0595	110.287	20.1888	2.36685	6.23543e-06	8.12681e-05	SNX30	1	253412351	253550375	+	2629	protein_coding	sorting nexin family member 30 [Source:HGNC Symbol;Acc:HGNC:23685]	-
ENSSSCG00000000376	556.353	534.407	565.424	334.776	380.715	325.607	552.061	347.033	0.671655	6.32594e-06	8.22413e-05	SUOX	5	21395266	21399736	+	2972	protein_coding	sulfite oxidase [Source:HGNC Symbol;Acc:HGNC:11460]	-
ENSSSCG00000011531	50.1598	45.9705	39.2305	5.97814	5.76841	6.02976	45.1203	5.92544	2.92733	6.32625e-06	8.22413e-05	-	13	60915098	60925744	+	1587	protein_coding		-
ENSSSCG00000010310	370.264	379.257	365.312	207.242	181.705	114.565	371.611	167.838	1.13296	6.49076e-06	8.41649e-05	-	14	76525946	76534471	-	5209	protein_coding		-
ENSSSCG00000010698	469.435	485.372	470.047	251.082	109.6	150.744	474.951	170.475	1.46329	6.61226e-06	8.55952e-05	FGFR2	14	131181713	131289414	-	5022	protein_coding	fibroblast growth factor receptor 2 precursor [Source:RefSeq peptide;Acc:NP_001093394]	-
ENSSSCG00000005706	1243.66	1207.11	1199.95	807.049	553.768	578.857	1216.91	646.558	0.906685	6.7246e-06	8.69021e-05	ABL1	1	270761674	270906709	+	7074	protein_coding	ABL proto-oncogene 1, non-receptor tyrosine kinase [Source:HGNC Symbol;Acc:HGNC:76]	-
ENSSSCG00000000399	441.866	434.038	412.101	263.038	170.168	226.116	429.335	219.774	0.955798	6.82965e-06	8.81106e-05	TIMELESS	5	21759475	21787521	-	4994	protein_coding	timeless circadian regulator [Source:HGNC Symbol;Acc:HGNC:11813]	-
ENSSSCG00000035523	597.323	557.393	570.462	243.111	92.2946	223.101	575.059	186.169	1.62063	7.06823e-06	9.08814e-05	FUT11	14	76497679	76505767	+	6255	protein_coding	fucosyltransferase 11 [Source:HGNC Symbol;Acc:HGNC:19233]	-
ENSSSCG00000040528	312.829	324.092	326.441	151.446	103.831	189.937	321.121	148.405	1.11448	7.16562e-06	9.19016e-05	-	16	63453996	63515535	-	5937	protein_coding		-
ENSSSCG00000002357	329.676	326.391	347.316	157.424	60.5683	123.61	334.461	113.868	1.53963	7.2586e-06	9.29381e-05	ALDH6A1	7	97360540	97381889	-	4668	protein_coding	aldehyde dehydrogenase 6 family member A1 [Source:HGNC Symbol;Acc:HGNC:7179]	-
ENSSSCG00000040334	1243.27	1267.64	1201.03	874.802	703.746	687.392	1237.31	755.313	0.707002	7.63449e-06	9.73142e-05	CBX6	5	9180675	9191498	+	6007	protein_coding	chromobox 6 [Source:HGNC Symbol;Acc:HGNC:1556]	-
ENSSSCG00000013517	1185.84	1170.33	1106.01	571.909	219.2	355.756	1154.06	382.288	1.58793	7.74648e-06	9.85241e-05	UHRF1	2	73897310	73931916	-	4994	protein_coding	ubiquitin like with PHD and ring finger domains 1 [Source:HGNC Symbol;Acc:HGNC:12556]	-
ENSSSCG00000014432	304.022	298.808	328.241	185.322	173.052	180.893	310.357	179.756	0.78536	7.85245e-06	9.97889e-05	GRPEL2	2	150511112	150518895	+	2508	protein_coding	GrpE like 2, mitochondrial [Source:HGNC Symbol;Acc:HGNC:21060]	-
ENSSSCG00000005367	263.818	259.35	219.907	111.592	43.2631	93.4612	247.692	82.7721	1.56423	8.02398e-06	0.00010163	TSTD2	1	239466589	239492883	-	4813	protein_coding	thiosulfate sulfurtransferase like domain containing 2 [Source:HGNC Symbol;Acc:HGNC:30087]	-
ENSSSCG00000002470	1073.27	1072.26	1004.52	653.61	389.368	446.202	1050.02	496.393	1.07431	8.09295e-06	0.000102381	DDX24	7	115328119	115348745	-	3603	protein_coding	DEAD-box helicase 24 [Source:HGNC Symbol;Acc:HGNC:13266]	-
ENSSSCG00000008866	418.892	399.177	396.984	241.118	155.747	135.67	405.018	177.512	1.17313	8.09661e-06	0.000102381	GUCY1A3	8	44448780	44520669	+	6538	protein_coding	guanylate cyclase 1 soluble subunit alpha [Source:HGNC Symbol;Acc:HGNC:4685]	-
ENSSSCG00000024488	568.223	544.751	562.904	348.725	374.947	289.428	558.626	337.7	0.723141	8.19386e-06	0.000103354	NUBP1	3	32311783	32331987	-	2810	protein_coding	nucleotide binding protein 1 [Source:HGNC Symbol;Acc:HGNC:8041]	-
ENSSSCG00000002847	1565.68	1597.48	1559.14	1002.34	657.599	877.33	1574.1	845.755	0.893171	8.20525e-06	0.000103412	GPT2	6	37625195	37669628	-	4500	protein_coding	glutamic--pyruvic transaminase 2 [Source:HGNC Symbol;Acc:HGNC:18062]	-
ENSSSCG00000008740	373.71	373.127	431.176	183.33	129.789	66.3273	392.671	126.482	1.61761	8.33307e-06	0.00010485	FBXL5	8	10915398	10987372	-	3534	protein_coding	F-box and leucine rich repeat protein 5 [Source:HGNC Symbol;Acc:HGNC:13602]	-
ENSSSCG00000005220	84.6208	90.7918	98.6162	29.8907	37.4947	33.1637	91.3429	33.5164	1.45994	8.36536e-06	0.000105169	PLPP6	1	217304115	217305017	-	903	protein_coding	phospholipid phosphatase 6 [Source:HGNC Symbol;Acc:HGNC:23682]	-
ENSSSCG00000000160	265.349	238.281	234.303	117.57	46.1473	90.4463	245.978	84.7213	1.51772	8.4769e-06	0.000106222	PRDM4	5	12638291	12668879	+	4575	protein_coding	PR/SET domain 4 [Source:HGNC Symbol;Acc:HGNC:9348]	zf-C2H2
ENSSSCG00000009440	309	280.42	279.293	135.505	69.2209	45.2232	289.571	83.3162	1.7696	8.55436e-06	0.000107027	ELF1	11	25772085	25896913	+	4878	protein_coding	E74 like ETS transcription factor 1 [Source:HGNC Symbol;Acc:HGNC:3316]	ETS
ENSSSCG00000040333	702.621	637.458	657.921	404.521	305.726	422.083	666	377.443	0.816859	8.68272e-06	0.000108357	NUP62	6	54921627	54923227	-	1437	protein_coding	nucleoporin 62 [Source:HGNC Symbol;Acc:HGNC:8066]	-
ENSSSCG00000033568	143.587	173.539	169.519	67.7523	60.5683	87.4315	162.215	71.9174	1.18152	8.72468e-06	0.000108791	ZC3H10	5	21508228	21514395	+	3963	protein_coding	zinc finger CCCH-type containing 10 [Source:HGNC Symbol;Acc:HGNC:25893]	-
ENSSSCG00000007858	1497.9	1567.98	1531.79	848.896	392.252	512.529	1532.56	584.559	1.38572	8.7713e-06	0.000109231	-	3	25357947	25387826	-	3661	protein_coding		-
ENSSSCG00000008444	159.286	151.703	138.567	75.7231	37.4947	57.2827	149.852	56.8335	1.36967	8.93647e-06	0.000110979	PRKCE	3	94351279	94864954	-	7179	protein_coding	protein kinase C epsilon [Source:HGNC Symbol;Acc:HGNC:9401]	-
novel.152	202.937	198.823	200.472	113.585	98.063	69.3422	200.744	93.6633	1.07871	9.2056e-06	0.000113886	-	1	273552665	273559960	-	6018	-	-	-
ENSSSCG00000033496	263.818	250.156	290.81	99.6357	112.484	162.803	268.261	124.974	1.11801	9.20784e-06	0.000113886	ZNF689	3	17766755	17772871	+	3517	protein_coding	zinc finger protein 689 [Source:HGNC Symbol;Acc:HGNC:25173]	-
ENSSSCG00000009794	590.814	538.238	501.359	253.075	89.4104	171.848	543.47	171.444	1.65328	9.31402e-06	0.000115013	MLXIP	14	30575109	30646258	-	7632	protein_coding	MLX interacting protein [Source:HGNC Symbol;Acc:HGNC:17055]	bHLH
ENSSSCG00000004700	9646	9590.22	9613.28	6647.7	4704.14	5453.91	9616.5	5601.92	0.778941	9.38525e-06	0.000115799	PDIA3	1	127786174	127814096	-	1521	protein_coding	Sus scrofa protein disulfide isomerase family A member 3 (PDIA3), mRNA. [Source:RefSeq mRNA;Acc:NM_001195112]	-
ENSSSCG00000028694	1209.58	1215.92	1169.36	753.246	475.894	461.276	1198.29	563.472	1.0824	9.4584e-06	0.00011642	ATP6V1B2	14	4289361	4319316	+	3692	protein_coding	ATPase H+ transporting V1 subunit B2 [Source:HGNC Symbol;Acc:HGNC:854]	-
ENSSSCG00000006619	850.42	894.51	855.514	557.96	354.757	385.904	866.814	432.874	0.993964	9.48926e-06	0.000116545	SNX27	4	97532784	97620738	-	6395	protein_coding	sorting nexin family member 27 [Source:HGNC Symbol;Acc:HGNC:20073]	-
ENSSSCG00000005524	962.226	973.043	876.029	420.463	126.905	208.027	937.099	251.798	1.88723	9.75959e-06	0.000119262	DAB2IP	1	261754203	261857024	+	3582	protein_coding	DAB2 interacting protein [Source:HGNC Symbol;Acc:HGNC:17294]	-
ENSSSCG00000016511	96.4907	86.9609	96.0968	37.8616	31.7263	36.1785	93.1828	35.2555	1.39351	1.00637e-05	0.000122294	TTC26	18	10462669	10509567	-	4464	protein_coding	tetratricopeptide repeat domain 26 [Source:HGNC Symbol;Acc:HGNC:21882]	-
ENSSSCG00000030183	432.294	471.581	468.247	290.936	294.189	265.309	457.374	283.478	0.687652	1.0132e-05	0.000123025	-	12	17768104	17789348	+	3940	protein_coding		-
ENSSSCG00000038526	195.279	189.628	180.676	71.7377	51.9157	108.536	188.528	77.3963	1.29374	1.01942e-05	0.000123683	FBXL18	3	4047377	4079549	-	2251	protein_coding	F-box and leucine rich repeat protein 18 [Source:HGNC Symbol;Acc:HGNC:21874]	-
ENSSSCG00000024813	876.074	925.54	900.863	504.157	239.389	346.711	900.826	363.419	1.30255	1.03773e-05	0.000125505	MAP3K3	12	15230182	15298784	-	3644	protein_coding	mitogen-activated protein kinase kinase kinase 3 [Source:HGNC Symbol;Acc:HGNC:6855]	-
ENSSSCG00000030497	492.026	512.188	513.956	267.024	112.484	174.863	506.057	184.79	1.44073	1.04607e-05	0.000126214	YAE1D1	18	54489417	54663245	-	6140	protein_coding	Yae1 domain containing 1 [Source:HGNC Symbol;Acc:HGNC:24857]	-
ENSSSCG00000025966	5250.32	5365.14	5432.17	3487.25	2515.03	2179.76	5349.21	2727.34	0.97046	1.05378e-05	0.000126841	EIF4H	3	11321542	11348666	+	2701	protein_coding	Sus scrofa eukaryotic translation initiation factor 4H (EIF4H), transcript variant 1, mRNA. [Source:RefSeq mRNA;Acc:NM_001243447]	-
ENSSSCG00000035028	1250.17	1165.35	1237.02	785.129	562.42	747.69	1217.51	698.413	0.798979	1.05459e-05	0.000126841	GRK6	2	80505293	80527855	-	7387	protein_coding	G protein-coupled receptor kinase 6 [Source:HGNC Symbol;Acc:HGNC:4545]	-
ENSSSCG00000010272	853.866	816.36	798.287	390.572	294.189	512.529	822.838	399.097	1.04538	1.06246e-05	0.000127687	ADAMTS14	14	73538090	73653354	+	3535	protein_coding	ADAM metallopeptidase with thrombospondin type 1 motif 14 [Source:HGNC Symbol;Acc:HGNC:14899]	-
ENSSSCG00000021918	42.1189	42.9058	38.5107	5.97814	2.88421	6.02976	41.1785	4.96404	3.02326	1.07449e-05	0.00012893	CEP19	13	133420017	133427544	+	3257	protein_coding	centrosomal protein 19 [Source:HGNC Symbol;Acc:HGNC:28209]	-
ENSSSCG00000010912	184.94	173.922	163.76	73.7304	20.1894	51.2529	174.208	48.3909	1.81656	1.0777e-05	0.000129214	KIF14	10	23124804	23174273	-	5002	protein_coding	kinesin family member 14 [Source:HGNC Symbol;Acc:HGNC:19181]	-
ENSSSCG00000011676	867.267	763.111	825.641	547.996	398.02	434.142	818.673	460.053	0.824711	1.08167e-05	0.000129588	-	13	82680417	82759966	+	11324	protein_coding		-
ENSSSCG00000032446	248.885	219.509	211.629	111.592	63.4525	42.2083	226.674	72.4176	1.61491	1.08398e-05	0.000129764	C1orf116	9	67648863	67661477	-	3027	protein_coding	chromosome 1 open reading frame 116 [Source:HGNC Symbol;Acc:HGNC:28667]	-
ENSSSCG00000029594	597.706	591.104	571.182	334.776	201.894	162.803	586.664	233.158	1.31858	1.10556e-05	0.000132036	WBP1L	14	113737672	113800735	+	4655	protein_coding	WW domain binding protein 1 like [Source:HGNC Symbol;Acc:HGNC:23510]	-
ENSSSCG00000013352	138.993	157.449	143.965	55.796	17.3052	57.2827	146.802	43.4613	1.7383	1.11934e-05	0.000133265	E2F8	2	40178073	40196077	+	5504	protein_coding	E2F transcription factor 8 [Source:HGNC Symbol;Acc:HGNC:24727]	E2F
ENSSSCG00000017159	694.197	635.16	678.796	440.39	302.842	313.547	669.384	352.26	0.916755	1.13146e-05	0.000134603	TBC1D16	12	2401816	2455818	+	2274	protein_coding	TBC1 domain family member 16 [Source:HGNC Symbol;Acc:HGNC:28356]	-
ENSSSCG00000002008	1434.72	1428.92	1483.2	962.481	871.03	678.348	1448.95	837.286	0.787512	1.14377e-05	0.000135856	-	7	75166965	75181142	-	6191	protein_coding		-
ENSSSCG00000002904	363.755	401.093	381.508	245.104	199.01	171.848	382.118	205.321	0.88288	1.15878e-05	0.000137425	HAUS5	6	45057547	45071611	+	5751	protein_coding	HAUS augmin like complex subunit 5 [Source:HGNC Symbol;Acc:HGNC:29130]	-
ENSSSCG00000003844	173.836	162.812	184.635	97.643	74.9894	69.3422	173.761	80.6582	1.08584	1.16851e-05	0.000138472	TTC4	6	157615712	157651740	-	3016	protein_coding	tetratricopeptide repeat domain 4 [Source:HGNC Symbol;Acc:HGNC:12394]	-
ENSSSCG00000028406	427.699	409.904	403.103	213.22	83.642	117.58	413.568	138.148	1.56442	1.18875e-05	0.000140652	FOCAD	1	201880712	202259322	-	12869	protein_coding	focadhesin [Source:HGNC Symbol;Acc:HGNC:23377]	-
ENSSSCG00000003877	903.643	879.57	889.345	641.654	611.452	609.005	890.853	620.704	0.519106	1.21502e-05	0.000143537	FAF1	6	161166981	161603725	+	4466	protein_coding	Fas associated factor 1 [Source:HGNC Symbol;Acc:HGNC:3578]	-
ENSSSCG00000004550	911.301	976.491	936.494	408.506	608.568	536.648	941.429	517.907	0.868156	1.21628e-05	0.000143539	OAZ2	1	107325191	107339332	+	3078	protein_coding	ornithine decarboxylase antizyme 2 isoform 1 [Source:RefSeq peptide;Acc:NP_001116467]	-
ENSSSCG00000003876	2953.3	2983.1	3195.31	1992.71	1543.05	1275.29	3043.91	1603.69	0.922309	1.21785e-05	0.000143539	CDKN2C	6	161160290	161166686	-	2556	protein_coding	cyclin dependent kinase inhibitor 2C [Source:HGNC Symbol;Acc:HGNC:1789]	-
ENSSSCG00000030480	119.465	123.737	111.213	53.8033	20.1894	42.2083	118.138	38.7337	1.5739	1.22225e-05	0.000143899	DYRK1A	13	201008329	201159952	+	6062	protein_coding	dual specificity tyrosine phosphorylation regulated kinase 1A [Source:HGNC Symbol;Acc:HGNC:3091]	-
ENSSSCG00000033272	587.751	570.035	628.408	406.514	340.336	322.592	595.398	356.481	0.732008	1.22572e-05	0.000144133	DNAJB6	18	1444739	1499876	-	6425	protein_coding	DnaJ heat shock protein family (Hsp40) member B6 [Source:HGNC Symbol;Acc:HGNC:14888]	-
ENSSSCG00000040904	4009.72	4012.84	4043.62	2343.43	1182.52	1299.41	4022.06	1608.46	1.32032	1.2503e-05	0.000146467	CLDN1	13	127710737	127730765	-	5494	protein_coding	claudin-1 [Source:RefSeq peptide;Acc:NP_001231468]	-
ENSSSCG00000004142	656.673	641.289	608.253	402.528	245.158	289.428	635.405	312.371	1.01464	1.25037e-05	0.000146467	CITED2	1	25155664	25162193	+	6155	protein_coding	Cbp/p300 interacting transactivator with Glu/Asp rich carboxy-terminal domain 2 [Source:HGNC Symbol;Acc:HGNC:1987]	-
ENSSSCG00000007381	4761.74	4613.91	4653.68	3120.59	2033.37	2417.93	4676.44	2523.96	0.888355	1.25178e-05	0.00014652	-	17	47297630	47319758	+	4676	protein_coding		-
ENSSSCG00000025248	627.189	665.423	651.083	326.805	331.684	449.217	647.899	369.235	0.817327	1.26892e-05	0.000148073	PITPNA	12	47756409	47779975	-	813	protein_coding	phosphatidylinositol transfer protein alpha [Source:HGNC Symbol;Acc:HGNC:9001]	-
ENSSSCG00000040881	266.115	242.878	253.019	143.475	152.863	114.565	254.004	136.968	0.88518	1.27407e-05	0.000148509	SLC38A7	6	20387792	20401701	-	3278	protein_coding	solute carrier family 38 member 7 [Source:HGNC Symbol;Acc:HGNC:25582]	-
ENSSSCG00000011578	308.234	292.679	332.56	177.352	193.242	162.803	311.158	177.799	0.806902	1.29106e-05	0.000150198	TAMM41	13	67921697	67983788	-	2405	protein_coding	TAM41 mitochondrial translocator assembly and maintenance homolog [Source:HGNC Symbol;Acc:HGNC:25187]	-
ENSSSCG00000032234	920.873	914.814	866.671	565.931	380.715	331.637	900.786	426.094	1.07213	1.29619e-05	0.00015068	TMEM165	8	54751562	54791231	+	5284	protein_coding	transmembrane protein 165 [Source:HGNC Symbol;Acc:HGNC:30760]	-
ENSSSCG00000008201	639.059	626.732	625.529	412.492	389.368	298.473	630.44	366.778	0.774536	1.31804e-05	0.000152857	CNNM3	3	56792393	56811771	-	5763	protein_coding	cyclin and CBS domain divalent metal cation transport mediator 3 [Source:HGNC Symbol;Acc:HGNC:104]	-
ENSSSCG00000004064	318.955	269.311	296.568	163.403	98.063	150.744	294.945	137.403	1.09143	1.31892e-05	0.000152857	ARID1B	1	9791634	10227947	-	7363	protein_coding	AT-rich interaction domain 1B [Source:HGNC Symbol;Acc:HGNC:18040]	ARID
ENSSSCG00000023373	120.23	145.956	125.25	63.7669	49.0315	51.2529	130.479	54.6838	1.23652	1.32268e-05	0.00015303	ZNHIT3	12	38013944	38027921	+	3965	protein_coding	zinc finger HIT-type containing 3 [Source:HGNC Symbol;Acc:HGNC:12309]	-
ENSSSCG00000014394	1154.82	1098.31	1161.8	641.654	738.357	482.381	1138.31	620.797	0.873241	1.32342e-05	0.00015303	RNF14	2	143574950	143595933	+	6372	protein_coding	ring finger protein 14 [Source:HGNC Symbol;Acc:HGNC:10058]	-
ENSSSCG00000021761	459.862	461.238	453.491	282.965	184.589	162.803	458.197	210.119	1.10989	1.35163e-05	0.000156056	UBAP1	10	32552244	32626479	-	3417	protein_coding	ubiquitin associated protein 1 [Source:HGNC Symbol;Acc:HGNC:12461]	-
ENSSSCG00000006049	235.1	247.092	243.661	149.454	100.947	108.536	241.951	119.645	0.995579	1.3533e-05	0.00015613	SLC25A32	4	33704727	33727794	+	2421	protein_coding	solute carrier family 25 member 32 [Source:HGNC Symbol;Acc:HGNC:29683]	-
ENSSSCG00000025316	384.814	374.66	451.331	247.097	164.4	183.908	403.602	198.468	1.01157	1.35542e-05	0.000156257	SLC33A1	13	95694836	95724293	-	3890	protein_coding	solute carrier family 33 member 1 [Source:HGNC Symbol;Acc:HGNC:95]	-
ENSSSCG00000036247	423.104	418.332	384.027	217.206	121.137	90.4463	408.488	142.93	1.49665	1.38464e-05	0.000159145	MRM2	3	1560171	1567340	-	1882	protein_coding	mitochondrial rRNA methyltransferase 2 [Source:HGNC Symbol;Acc:HGNC:16352]	-
ENSSSCG00000003586	855.015	803.335	858.033	500.171	265.347	361.785	838.794	375.768	1.15128	1.38895e-05	0.00015952	EPB41	6	85842564	86031112	+	8415	protein_coding	erythrocyte membrane protein band 4.1 [Source:HGNC Symbol;Acc:HGNC:3377]	-
ENSSSCG00000006900	105.68	115.693	100.776	47.8251	17.3052	36.1785	107.383	33.7696	1.62985	1.39733e-05	0.000160363	FAM69A	4	124229560	124360027	+	3328	protein_coding	family with sequence similarity 69 member A [Source:HGNC Symbol;Acc:HGNC:32213]	-
ENSSSCG00000029803	1509.77	1504.77	1457.65	834.947	409.557	403.994	1490.73	549.499	1.43443	1.40899e-05	0.000161096	KDM2B	14	31057005	31203505	+	6243	protein_coding	lysine demethylase 2B [Source:HGNC Symbol;Acc:HGNC:13610]	-
ENSSSCG00000039119	639.442	680.747	632.008	388.579	204.779	250.235	650.732	281.198	1.20016	1.41527e-05	0.000161692	PDXDC1	3	7407930	7520908	+	4537	protein_coding	pyridoxal dependent decarboxylase domain containing 1 [Source:HGNC Symbol;Acc:HGNC:28995]	-
ENSSSCG00000009772	1198.86	1083.37	1214.71	665.567	821.999	639.154	1165.65	708.907	0.718863	1.42048e-05	0.000162045	-	14	29390335	29400437	-	2066	protein_coding		-
ENSSSCG00000006168	259.989	250.156	236.463	139.49	147.095	135.67	248.869	140.751	0.82256	1.42686e-05	0.000162422	PEX2	4	59252337	59270116	+	2021	protein_coding	peroxisomal biogenesis factor 2 [Source:HGNC Symbol;Acc:HGNC:9717]	-
ENSSSCG00000030493	145.119	148.638	149.724	75.7231	40.3789	69.3422	147.827	61.8147	1.23824	1.428e-05	0.000162422	UTP23	4	21933994	21940960	-	1799	protein_coding	UTP23, small subunit processome component [Source:HGNC Symbol;Acc:HGNC:28224]	-
ENSSSCG00000005317	3315.14	3155.11	3299.68	2134.2	1329.62	1534.57	3256.65	1666.13	0.96481	1.4291e-05	0.000162422	TLN1	1	236414815	236450945	-	10500	protein_coding	talin 1 [Source:HGNC Symbol;Acc:HGNC:11845]	-
ENSSSCG00000014171	142.439	151.703	151.164	49.8179	8.65262	45.2232	148.435	34.5646	2.07702	1.43058e-05	0.000162439	ERAP1	2	103380001	103408759	-	2826	protein_coding	endoplasmic reticulum aminopeptidase 1 [Source:HGNC Symbol;Acc:HGNC:18173]	-
ENSSSCG00000036643	353.416	366.998	362.073	193.293	80.7578	111.55	360.829	128.534	1.4701	1.43137e-05	0.000162439	-	13	69404021	69434829	+	5497	protein_coding		-
ENSSSCG00000005222	1374.23	1256.91	1350.03	916.649	761.43	666.288	1327.06	781.456	0.759446	1.46326e-05	0.000165811	SLC1A1	1	217319696	217441927	-	4360	protein_coding	Sus scrofa solute carrier family 1 (neuronal/epithelial high affinity glutamate transporter, system Xag), member 1 (SLC1A1), mRNA. [Source:RefSeq mRNA;Acc:NM_001164649]	-
ENSSSCG00000001471	2136.96	2094.72	2172.44	1095.99	435.515	747.69	2134.71	759.733	1.48757	1.47252e-05	0.000166736	BRD2	7	25150658	25165433	+	7659	protein_coding	bromodomain containing 2 [Source:HGNC Symbol;Acc:HGNC:1103]	-
ENSSSCG00000006827	139.758	126.802	149.724	55.796	74.9894	54.2678	138.761	61.6844	1.17826	1.47363e-05	0.000166738	CYB561D1	4	110631553	110635890	-	3257	protein_coding	cytochrome b561 family member D1 [Source:HGNC Symbol;Acc:HGNC:26804]	-
ENSSSCG00000040313	469.435	470.432	502.079	278.98	204.779	141.699	480.648	208.486	1.19187	1.48609e-05	0.000167899	PSKH1	6	28508791	28544052	+	6867	protein_coding	protein serine kinase H1 [Source:HGNC Symbol;Acc:HGNC:9529]	-
ENSSSCG00000006746	706.45	721.737	687.434	356.696	129.789	192.952	705.207	226.479	1.62812	1.49931e-05	0.000169143	VANGL1	4	104996073	105049746	-	4728	protein_coding	VANGL planar cell polarity protein 1 [Source:HGNC Symbol;Acc:HGNC:15512]	-
ENSSSCG00000013861	546.398	565.438	524.393	352.71	340.336	262.294	545.41	318.447	0.769391	1.53697e-05	0.000173136	SLC35E1	2	61037726	61058093	+	4677	protein_coding	solute carrier family 35 member E1 [Source:HGNC Symbol;Acc:HGNC:20803]	-
ENSSSCG00000007027	386.729	365.083	407.062	211.228	98.063	105.521	386.291	138.27	1.46309	1.57035e-05	0.000176246	SLC20A2	17	11436674	11486382	-	2015	protein_coding	solute carrier family 20 member 2 [Source:HGNC Symbol;Acc:HGNC:10947]	-
novel.669	88.8327	87.344	84.5796	29.8907	20.1894	42.2083	86.9188	30.7628	1.5068	1.59885e-05	0.000178919	-	15	45080927	45084543	-	2135	-	-	-
ENSSSCG00000013848	676.583	629.03	630.208	424.448	320.147	277.369	645.274	340.655	0.911862	1.63132e-05	0.000182153	RAB8A	2	61429475	61450435	-	3216	protein_coding	RAB8A, member RAS oncogene family [Source:HGNC Symbol;Acc:HGNC:7007]	-
ENSSSCG00000026257	1435.87	1467.99	1435.69	894.729	1026.78	759.749	1446.52	893.752	0.694103	1.65548e-05	0.000184177	STMN1	6	83352099	83386477	-	6284	protein_coding	stathmin 1 [Source:HGNC Symbol;Acc:HGNC:6510]	-
ENSSSCG00000022289	565.925	542.835	542.749	342.747	360.526	382.89	550.503	362.054	0.608827	1.65835e-05	0.000184362	PCDH1	2	143475942	143506105	-	8643	protein_coding	protocadherin 1 [Source:HGNC Symbol;Acc:HGNC:8655]	-
ENSSSCG00000006663	396.301	340.182	357.394	177.352	60.5683	87.4315	364.626	108.45	1.72876	1.66354e-05	0.000184804	OTUD7B	4	99054485	99114162	+	5908	protein_coding	OTU deubiquitinase 7B [Source:HGNC Symbol;Acc:HGNC:16683]	-
ENSSSCG00000005440	432.676	479.626	440.174	280.973	184.589	168.833	450.825	211.465	1.07769	1.66733e-05	0.000185091	-	1	249897592	249905442	-	2967	protein_coding		-
ENSSSCG00000006487	8677.27	8818.68	8749.49	6892.8	6333.72	6165.43	8748.48	6463.98	0.435966	1.67135e-05	0.000185402	CCT3	4	93733953	93753798	+	2463	protein_coding	T-complex protein 1 subunit gamma [Source:RefSeq peptide;Acc:NP_001231109]	-
ENSSSCG00000001065	127.506	120.29	108.334	57.7887	34.6105	24.119	118.71	38.8394	1.56408	1.684e-05	0.000186535	ATXN1	7	12304036	12721993	-	4065	protein_coding	ataxin 1 [Source:HGNC Symbol;Acc:HGNC:10548]	-
ENSSSCG00000011369	1855.53	1834.99	1783.01	1125.88	770.083	612.02	1824.51	835.996	1.12201	1.69559e-05	0.000187683	WDR6	13	31627274	31653380	+	8106	protein_coding	WD repeat domain 6 [Source:HGNC Symbol;Acc:HGNC:12758]	-
ENSSSCG00000010252	470.584	443.999	464.288	290.936	181.705	183.908	459.623	218.85	1.05623	1.71239e-05	0.000189405	HKDC1	14	72282016	72336533	+	4726	protein_coding	hexokinase domain containing 1 [Source:HGNC Symbol;Acc:HGNC:23302]	-
ENSSSCG00000027052	114.487	126.036	119.131	55.796	31.7263	57.2827	119.885	48.2683	1.29848	1.71633e-05	0.000189566	PEX11A	7	55256243	55264233	-	2730	protein_coding	peroxisomal biogenesis factor 11 alpha [Source:HGNC Symbol;Acc:HGNC:8852]	-
ENSSSCG00000020666	1011.62	1042.38	1041.59	516.113	181.705	244.205	1031.86	314.008	1.70855	1.73259e-05	0.000191085	EHD4	1	129374547	129460222	+	5154	protein_coding	EH domain containing 4 [Source:HGNC Symbol;Acc:HGNC:3245]	-
ENSSSCG00000003434	816.342	804.867	833.919	470.281	351.873	536.648	818.376	452.934	0.853064	1.79042e-05	0.000197016	MFN2	6	72026525	72058774	+	8210	protein_coding	mitofusin 2 [Source:HGNC Symbol;Acc:HGNC:16877]	-
ENSSSCG00000011662	1325.98	1132.79	1369.47	661.581	311.494	557.752	1276.08	510.276	1.31899	1.82657e-05	0.00020015	COPB2	13	80220466	80264797	-	6588	protein_coding	coatomer protein complex subunit beta 2 [Source:HGNC Symbol;Acc:HGNC:2232]	-
ENSSSCG00000002337	220.167	217.211	231.424	129.526	109.6	75.372	222.934	104.833	1.06816	1.83817e-05	0.000201276	ZFYVE1	7	96323261	96380291	-	4465	protein_coding	zinc finger FYVE-type containing 1 [Source:HGNC Symbol;Acc:HGNC:13180]	-
ENSSSCG00000034754	496.238	453.193	513.956	308.871	193.242	208.027	487.796	236.713	1.0305	1.84891e-05	0.000202307	PLEKHS1	14	124072756	124106802	+	5320	protein_coding	pleckstrin homology domain containing S1 [Source:HGNC Symbol;Acc:HGNC:26285]	-
ENSSSCG00000013019	520.36	525.98	494.521	348.725	302.842	334.651	513.62	328.739	0.639611	1.87233e-05	0.000204724	MEN1	2	7357951	7365069	+	3465	protein_coding	menin 1 [Source:HGNC Symbol;Acc:HGNC:7010]	-
ENSSSCG00000032046	226.677	223.34	237.543	105.614	40.3789	96.4761	229.186	80.823	1.48871	1.88384e-05	0.000205687	-	11	71141823	71197623	+	12273	protein_coding		-
ENSSSCG00000005361	404.342	378.874	389.426	175.359	63.4525	51.2529	390.881	96.6881	1.99234	1.90084e-05	0.000207099	ALDH1B1	1	239109809	239114730	+	2840	protein_coding	aldehyde dehydrogenase 1 family member B1 [Source:HGNC Symbol;Acc:HGNC:407]	-
ENSSSCG00000023318	746.271	770.006	712.628	464.302	530.694	488.41	742.969	494.469	0.590716	1.92163e-05	0.000208819	MARS	5	22751916	22785928	+	4638	protein_coding	methionyl-tRNA synthetase [Source:HGNC Symbol;Acc:HGNC:6898]	-
ENSSSCG00000025423	2679.15	2721.07	2520.47	1454.68	1909.34	1510.45	2640.23	1624.83	0.701621	1.9532e-05	0.000211747	KCNK5	7	34615259	34656739	-	6281	protein_coding	potassium two pore domain channel subfamily K member 5 [Source:HGNC Symbol;Acc:HGNC:6280]	-
ENSSSCG00000035366	130.569	114.543	110.853	31.8834	0	12.0595	118.655	14.6476	2.93756	1.9574e-05	0.000212052	MFHAS1	15	56200396	56295064	+	5591	protein_coding	malignant fibrous histiocytoma amplified sequence 1 [Source:HGNC Symbol;Acc:HGNC:16982]	-
ENSSSCG00000011389	427.699	432.123	401.303	267.024	274	259.28	420.375	266.768	0.655648	1.9658e-05	0.000212509	AMIGO3	13	32246468	32253155	-	6070	protein_coding	adhesion molecule with Ig like domain 3 [Source:HGNC Symbol;Acc:HGNC:24075]	-
ENSSSCG00000001564	1110.41	1089.12	1126.89	689.479	377.831	446.202	1108.81	504.504	1.12988	1.97682e-05	0.00021355	-	7	32289460	32302716	+	2575	protein_coding		-
ENSSSCG00000040388	156.606	160.514	174.918	79.7086	51.9157	27.1339	164.012	52.9194	1.59429	2.02122e-05	0.000218038	ZBTB46	17	62659786	62709235	-	4820	protein_coding	zinc finger and BTB domain containing 46 [Source:HGNC Symbol;Acc:HGNC:16094]	-
ENSSSCG00000015394	49.0111	50.9507	50.0279	13.949	8.65262	12.0595	49.9966	11.5537	2.08447	2.03572e-05	0.000219137	KIAA1324L	9	93540874	93723874	+	3749	protein_coding	KIAA1324 like [Source:HGNC Symbol;Acc:HGNC:21945]	-
novel.1669	100.32	100.752	86.3792	29.8907	20.1894	48.2381	95.817	32.7727	1.56276	2.04114e-05	0.000219567	-	8	93046072	93245696	+	2711	-	PF00028:Cadherin domain|PF08266:Cadherin-like	Cadherin
ENSSSCG00000026446	1129.55	1102.14	1164.68	822.991	666.252	663.273	1132.13	717.505	0.652824	2.07091e-05	0.000222558	-	3	72190913	72197235	+	2343	protein_coding		-
ENSSSCG00000030560	2523.31	2420.35	2278.97	1233.49	467.241	801.958	2407.54	834.23	1.52639	2.07186e-05	0.000222558	-	1	137387825	137692307	-	7552	protein_coding		-
ENSSSCG00000037263	94.5762	94.6227	99.6959	45.8324	28.8421	18.0893	96.2983	30.9213	1.58471	2.08891e-05	0.000224231	SIAH1	6	36342806	36365773	+	3264	protein_coding	siah E3 ubiquitin protein ligase 1 [Source:HGNC Symbol;Acc:HGNC:10857]	-
ENSSSCG00000034031	835.104	849.689	814.483	589.843	478.778	554.738	833.092	541.12	0.61842	2.10039e-05	0.000225147	ZNF16	4	87577	109387	-	4609	protein_coding	zinc finger protein 16 [Source:HGNC Symbol;Acc:HGNC:12947]	-
ENSSSCG00000033998	1203.84	1141.6	1080.82	799.078	608.568	696.437	1142.09	701.361	0.699284	2.13259e-05	0.000228118	SLC43A3	2	13490808	13517074	+	5832	protein_coding	solute carrier family 43 member 3 [Source:HGNC Symbol;Acc:HGNC:17466]	-
ENSSSCG00000001859	141.673	154.767	133.888	75.7231	66.3367	54.2678	143.443	65.4426	1.11389	2.1443e-05	0.000228944	-	7	55806636	55807790	+	1155	protein_coding		-
ENSSSCG00000010145	277.985	258.201	264.536	99.6357	17.3052	57.2827	266.907	58.0745	2.17508	2.14481e-05	0.000228944	HEATR1	14	54821041	54863828	+	5836	protein_coding	HEAT repeat containing 1 [Source:HGNC Symbol;Acc:HGNC:25517]	-
ENSSSCG00000010099	87.3011	75.0852	81.3404	31.8834	17.3052	6.02976	81.2422	18.4061	2.06199	2.14866e-05	0.000229195	-	14	50593561	50600206	-	2845	protein_coding		-
ENSSSCG00000009048	165.03	167.792	184.995	49.8179	8.65262	57.2827	172.606	38.5844	2.14936	2.15209e-05	0.000229401	GAB1	8	84262195	84390635	-	2073	protein_coding	GRB2 associated binding protein 1 [Source:HGNC Symbol;Acc:HGNC:4066]	-
ENSSSCG00000038478	156.606	148.255	134.967	77.7159	40.3789	39.1934	146.609	52.4294	1.44305	2.15426e-05	0.000229472	HEATR6	12	39307465	39347406	-	3600	protein_coding	HEAT repeat containing 6 [Source:HGNC Symbol;Acc:HGNC:24076]	-
ENSSSCG00000002666	1028.47	1013.27	1007.4	607.778	314.378	452.232	1016.38	458.129	1.14396	2.16702e-05	0.000230671	KIAA0513	6	3724793	3774979	-	6399	protein_coding	KIAA0513 [Source:HGNC Symbol;Acc:HGNC:29058]	-
ENSSSCG00000011120	196.045	164.345	165.2	87.6794	43.2631	78.3868	175.196	69.7765	1.31017	2.21224e-05	0.000234992	USP6NL	10	60193067	60396617	+	8684	protein_coding	USP6 N-terminal like [Source:HGNC Symbol;Acc:HGNC:16858]	-
ENSSSCG00000012021	333.505	325.242	402.023	201.264	196.126	198.982	353.59	198.791	0.830194	2.27169e-05	0.000240472	MRPL39	13	189114528	189198715	-	2197	protein_coding	mitochondrial ribosomal protein L39 [Source:HGNC Symbol;Acc:HGNC:14027]	-
ENSSSCG00000037197	311.297	290.381	299.088	161.41	129.789	72.3571	300.255	121.185	1.29093	2.28391e-05	0.000241598	BAG5	AEMK02000452.1	2106974	2110624	-	1401	protein_coding	BCL2 associated athanogene 5 [Source:HGNC Symbol;Acc:HGNC:941]	-
ENSSSCG00000006001	222.082	183.499	223.506	111.592	66.3367	102.506	209.696	93.4782	1.15256	2.32211e-05	0.00024513	ENPP2	4	19319958	19437062	+	7056	protein_coding	ectonucleotide pyrophosphatase/phosphodiesterase 2 [Source:HGNC Symbol;Acc:HGNC:3357]	-
ENSSSCG00000020716	1692.42	1677.54	1686.91	1179.69	833.536	988.88	1685.62	1000.7	0.748979	2.32595e-05	0.000245365	UNC119B	14	40624191	40638746	+	4393	protein_coding	unc-119 lipid binding chaperone B [Source:HGNC Symbol;Acc:HGNC:16488]	-
ENSSSCG00000009018	523.424	469.666	510.717	324.812	227.852	292.443	501.269	281.703	0.824087	2.44102e-05	0.000256795	SH3D19	8	77689553	77876646	+	5759	protein_coding	SH3 domain containing 19 [Source:HGNC Symbol;Acc:HGNC:30418]	-
ENSSSCG00000031510	724.829	808.698	776.693	486.222	297.073	403.994	770.073	395.763	0.95413	2.45544e-05	0.000257956	POMK	17	11957879	11979903	+	6407	protein_coding	protein-O-mannose kinase [Source:HGNC Symbol;Acc:HGNC:26267]	-
ENSSSCG00000034913	1260.51	1256.53	1265.45	769.188	608.568	419.068	1260.83	598.941	1.06901	2.4888e-05	0.000260387	-	17	31060622	31081633	+	6157	protein_coding		-
ENSSSCG00000007530	123.677	143.275	130.648	71.7377	43.2631	45.2232	132.533	53.408	1.27723	2.52005e-05	0.000263116	PPP1R3D	17	59965788	59966687	-	900	protein_coding	protein phosphatase 1 regulatory subunit 3D [Source:HGNC Symbol;Acc:HGNC:9294]	-
ENSSSCG00000039060	1597.84	1570.66	1706.35	998.35	550.883	774.824	1624.95	774.686	1.06535	2.53308e-05	0.000264295	RASSF3	5	29025549	29113891	+	3574	protein_coding	Ras association domain family member 3 [Source:HGNC Symbol;Acc:HGNC:14271]	-
ENSSSCG00000015281	378.688	375.809	389.426	241.118	141.326	159.789	381.308	180.744	1.06086	2.53529e-05	0.000264345	PLEKHA6	9	64869927	64912581	-	3485	protein_coding	pleckstrin homology domain containing A6 [Source:HGNC Symbol;Acc:HGNC:17053]	-
ENSSSCG00000015853	910.535	933.968	869.55	422.455	126.905	256.265	904.684	268.542	1.74504	2.565e-05	0.000266533	HERC2	15	56437557	56649117	+	15463	protein_coding	HECT and RLD domain containing E3 ubiquitin protein ligase 2 [Source:HGNC Symbol;Acc:HGNC:4868]	-
ENSSSCG00000006214	437.654	402.242	373.59	233.148	124.021	117.58	404.495	158.25	1.33659	2.57565e-05	0.000267458	RRS1	4	68286991	68288088	-	1098	protein_coding	ribosome biogenesis regulator homolog [Source:HGNC Symbol;Acc:HGNC:17083]	-
ENSSSCG00000032216	298.279	291.53	295.129	121.556	83.642	177.878	294.979	127.692	1.21296	2.65161e-05	0.000274785	-	6	7209526	7223085	-	4385	protein_coding		-
ENSSSCG00000017139	1023.11	980.322	960.608	695.457	568.189	675.333	988.012	646.326	0.609426	2.65895e-05	0.000275359	RPTOR	12	1709128	1991574	-	7579	protein_coding	regulatory associated protein of MTOR complex 1 [Source:HGNC Symbol;Acc:HGNC:30287]	-
ENSSSCG00000007115	392.089	406.839	367.111	179.344	51.9157	69.3422	388.68	100.201	1.93413	2.67562e-05	0.00027687	THBD	17	30220162	30223499	-	3338	protein_coding	Sus scrofa thrombomodulin (THBD), mRNA. [Source:RefSeq mRNA;Acc:NM_001130732]	-
ENSSSCG00000040373	773.074	749.32	774.893	516.113	334.568	376.86	765.762	409.18	0.896054	2.67717e-05	0.00027687	BCL2L13	5	69778622	69841781	+	2159	protein_coding	BCL2 like 13 [Source:HGNC Symbol;Acc:HGNC:17164]	-
ENSSSCG00000014791	2270.21	2256.39	2303.8	1442.73	793.157	931.597	2276.8	1055.83	1.10559	2.73294e-05	0.000281875	RRM1	9	6026595	6058025	-	2383	protein_coding	ribonucleotide reductase catalytic subunit M1 [Source:HGNC Symbol;Acc:HGNC:10451]	-
ENSSSCG00000033189	272.242	287.316	306.646	165.395	89.4104	141.699	288.734	132.168	1.11392	2.76525e-05	0.000284439	FAM107A	13	40276899	40308008	-	3422	protein_coding	family with sequence similarity 107 member A [Source:HGNC Symbol;Acc:HGNC:30827]	-
ENSSSCG00000017764	1236.77	1251.93	1287.41	890.743	677.788	636.139	1258.7	734.89	0.771114	2.85607e-05	0.000292991	KIAA0100	12	44858865	44893376	-	8056	protein_coding	KIAA0100 [Source:HGNC Symbol;Acc:HGNC:28960]	-
ENSSSCG00000006306	1248.64	1263.42	1158.56	807.049	545.115	497.455	1223.54	616.54	0.983145	2.91447e-05	0.000298581	MPZL1	4	83235470	83309604	-	3390	protein_coding	myelin protein zero like 1 [Source:HGNC Symbol;Acc:HGNC:7226]	-
ENSSSCG00000008274	2792.87	2866.65	2818.48	2006.66	1407.49	1552.66	2826	1655.61	0.76911	2.94121e-05	0.000301119	DCTN1	3	68642674	68673602	+	6870	protein_coding	dynactin subunit 1 [Source:HGNC Symbol;Acc:HGNC:2711]	-
ENSSSCG00000025186	492.792	500.313	464.288	324.812	271.115	223.101	485.797	273.01	0.82062	2.96004e-05	0.000302844	ASCC2	14	46795413	46842631	-	7448	protein_coding	activating signal cointegrator 1 complex subunit 2 [Source:HGNC Symbol;Acc:HGNC:24103]	-
ENSSSCG00000007004	738.23	683.429	772.374	450.353	395.136	271.339	731.344	372.276	0.967328	3.08179e-05	0.000313784	-	17	12042333	12087921	-	3137	protein_coding		-
ENSSSCG00000004254	340.015	329.455	337.599	201.264	103.831	114.565	335.69	139.887	1.24309	3.0834e-05	0.000313784	DCBLD1	1	44301110	44374143	-	4229	protein_coding	discoidin, CUB and LCCL domain containing 1 [Source:HGNC Symbol;Acc:HGNC:21479]	-
ENSSSCG00000021427	1077.1	1076.48	1139.84	809.042	686.441	738.645	1097.81	744.709	0.556311	3.10497e-05	0.00031493	-	2	151677362	151713965	-	7353	protein_coding	dynactin subunit 4 [Source:RefSeq peptide;Acc:NP_001231236]	-
ENSSSCG00000016111	125.208	130.25	132.808	47.8251	54.7999	75.372	129.422	59.3323	1.1491	3.11873e-05	0.000315696	FZD7	15	105644188	105648850	+	4663	protein_coding	frizzled class receptor 7 [Source:HGNC Symbol;Acc:HGNC:4045]	-
ENSSSCG00000032029	178.048	186.564	172.038	107.607	74.9894	81.4017	178.884	87.9992	1.00195	3.18102e-05	0.000321362	PPP2R3B	AEMK02000569.1	87107	172727	-	8166	protein_coding	protein phosphatase 2 regulatory subunit B''beta [Source:HGNC Symbol;Acc:HGNC:13417]	-
ENSSSCG00000013360	91.513	88.8764	77.7412	23.9126	43.2631	24.119	86.0435	30.4316	1.52099	3.20255e-05	0.000323216	TMEM86A	2	40545774	40550843	-	2058	protein_coding	transmembrane protein 86A [Source:HGNC Symbol;Acc:HGNC:26890]	-
ENSSSCG00000003412	497.004	473.88	464.648	269.016	126.905	214.056	478.51	203.326	1.22486	3.20359e-05	0.000323216	EXOSC10	6	71256920	71282493	-	4934	protein_coding	exosome component 10 [Source:HGNC Symbol;Acc:HGNC:9138]	-
ENSSSCG00000027381	347.673	328.306	331.48	223.184	175.937	156.774	335.82	185.298	0.84289	3.2101e-05	0.000323445	GGCX	3	59202363	59217131	+	4952	protein_coding	gamma-glutamyl carboxylase [Source:HGNC Symbol;Acc:HGNC:4247]	-
ENSSSCG00000009083	110.275	111.862	118.771	57.7887	40.3789	24.119	113.636	40.7622	1.43553	3.24256e-05	0.0003265	SPRY1	8	100854658	100861157	-	4861	protein_coding	sprouty RTK signaling antagonist 1 [Source:HGNC Symbol;Acc:HGNC:11269]	-
ENSSSCG00000010631	154.691	175.454	164.12	81.7013	34.6105	72.3571	164.755	62.8896	1.3691	3.25544e-05	0.000327365	GPAM	14	122542205	122577239	-	2478	protein_coding	glycerol-3-phosphate acyltransferase, mitochondrial [Source:HGNC Symbol;Acc:HGNC:24865]	-
ENSSSCG00000008221	252.714	252.455	282.172	139.49	89.4104	153.759	262.447	127.553	1.03663	3.28561e-05	0.000330098	KDM3A	3	58299723	58355000	-	7427	protein_coding	lysine demethylase 3A [Source:HGNC Symbol;Acc:HGNC:20815]	-
ENSSSCG00000013178	1183.93	1223.58	1194.19	709.406	331.684	397.964	1200.57	479.685	1.31754	3.28693e-05	0.000330098	ZDHHC5	2	13250970	13275868	-	4621	protein_coding	zinc finger DHHC-type containing 5 [Source:HGNC Symbol;Acc:HGNC:18472]	-
ENSSSCG00000008289	421.572	397.262	419.659	199.271	147.095	265.309	412.831	203.892	1.02051	3.46745e-05	0.000346405	MTHFD2	3	68820683	68853067	-	2912	protein_coding	methylenetetrahydrofolate dehydrogenase (NADP+ dependent) 2, methenyltetrahydrofolate cyclohydrolase [Source:HGNC Symbol;Acc:HGNC:7434]	-
ENSSSCG00000012111	840.082	790.31	808.725	504.157	276.884	394.949	813.039	391.997	1.04606	3.53655e-05	0.000352386	HCCS	X	7882571	7896747	+	4935	protein_coding	holocytochrome c synthase [Source:HGNC Symbol;Acc:HGNC:4837]	-
ENSSSCG00000010635	666.245	622.518	664.76	446.368	314.378	310.532	651.174	357.093	0.857205	3.54362e-05	0.00035286	ZDHHC6	14	122831004	122848599	-	2395	protein_coding	zinc finger DHHC-type containing 6 [Source:HGNC Symbol;Acc:HGNC:19160]	-
ENSSSCG00000040157	2058.08	2083.23	2024.87	1309.21	718.167	928.582	2055.4	985.321	1.05771	3.57751e-05	0.000355539	-	2	76428364	76474672	+	8368	protein_coding		-
ENSSSCG00000035822	234.717	225.256	226.745	129.526	72.1052	57.2827	228.906	86.3048	1.37812	3.58679e-05	0.00035623	FAM120C	X	46777923	46904289	-	7935	protein_coding	family with sequence similarity 120C [Source:HGNC Symbol;Acc:HGNC:16949]	-
ENSSSCG00000000366	464.457	483.457	470.406	278.98	129.789	165.818	472.773	191.529	1.28959	3.70124e-05	0.000366168	DNAJC14	5	21265665	21272646	-	2112	protein_coding	dnaJ homolog subfamily C member 14 [Source:RefSeq peptide;Acc:NP_001171995]	-
ENSSSCG00000008167	355.714	332.903	345.877	211.228	207.663	141.699	344.831	186.863	0.873986	3.70416e-05	0.00036622	CNOT11	3	53064649	53081320	-	2435	protein_coding	CCR4-NOT transcription complex subunit 11 [Source:HGNC Symbol;Acc:HGNC:25217]	-
ENSSSCG00000006831	2316.54	2331.09	2356.35	1763.55	1430.57	1441.11	2334.66	1545.08	0.592831	3.73378e-05	0.000368911	SORT1	4	110720947	110790109	+	6083	protein_coding	sortilin 1 [Source:HGNC Symbol;Acc:HGNC:11186]	-
ENSSSCG00000004454	491.643	499.546	484.803	348.725	299.957	304.503	491.997	317.728	0.623629	3.7634e-05	0.000371356	ME1	1	82794964	82989908	+	3986	protein_coding	malic enzyme 1 [Source:HGNC Symbol;Acc:HGNC:6983]	-
ENSSSCG00000031744	54.7546	68.1896	60.1055	11.9563	0	21.1041	61.0166	11.0201	2.47119	3.76751e-05	0.000371522	-	1	14070069	14091908	+	1452	protein_coding		-
ENSSSCG00000005933	709.896	722.12	730.624	474.266	449.936	328.622	720.88	417.608	0.78162	3.8196e-05	0.000375931	CHRAC1	4	3025882	3028809	-	1080	protein_coding	chromatin accessibility complex 1 [Source:HGNC Symbol;Acc:HGNC:13544]	-
ENSSSCG00000031465	417.36	425.994	404.182	159.417	25.9579	66.3273	415.846	83.9008	2.28936	3.84255e-05	0.000377877	PRRT1B	1	271462997	271479772	+	4459	protein_coding	proline rich transmembrane protein 1B [Source:HGNC Symbol;Acc:HGNC:53642]	-
ENSSSCG00000005240	926.234	892.211	881.427	516.113	236.505	379.875	899.958	377.498	1.24735	3.87115e-05	0.000379781	DOCK8	1	221256607	221492199	-	9302	protein_coding	dedicator of cytokinesis 8 [Source:HGNC Symbol;Acc:HGNC:19191]	-
ENSSSCG00000035101	366.818	361.252	352.355	207.242	126.905	211.041	360.141	181.73	0.980614	3.88207e-05	0.000380607	KLF5	11	45369575	45388299	+	3434	protein_coding	Krueppel-like factor 5 [Source:RefSeq peptide;Acc:NP_001090958]	-
ENSSSCG00000015326	667.011	675.384	660.801	428.434	245.158	259.28	667.732	310.957	1.09234	3.90174e-05	0.000382291	COL1A2	9	74174220	74210398	+	5353	protein_coding	Sus scrofa collagen type I alpha 2 chain (COL1A2), mRNA. [Source:RefSeq mRNA;Acc:NM_001243655]	-
ENSSSCG00000011340	310.149	308.769	317.443	161.41	54.7999	90.4463	312.12	102.219	1.58944	3.91008e-05	0.000382862	SMARCC1	13	30407858	30576448	-	9787	protein_coding	SWI/SNF related, matrix associated, actin dependent regulator of chromatin subfamily c member 1 [Source:HGNC Symbol;Acc:HGNC:11104]	-
ENSSSCG00000021204	762.736	726.334	740.341	540.026	429.747	446.202	743.137	471.991	0.64792	3.95719e-05	0.000387227	HOXA10	18	45393945	45402617	+	2343	protein_coding	homeobox A10 [Source:HGNC Symbol;Acc:HGNC:5100]	Homeobox
ENSSSCG00000022197	3434.61	3332.48	3347.55	2193.98	1237.32	1522.51	3371.55	1651.27	1.0279	3.97446e-05	0.000388667	HS6ST1	15	59066613	59108772	+	4059	protein_coding	heparan sulfate 6-O-sulfotransferase 1 [Source:HGNC Symbol;Acc:HGNC:5201]	-
ENSSSCG00000017642	637.528	661.976	628.408	382.601	178.821	232.146	642.637	264.523	1.27031	4.00777e-05	0.000391423	MTMR4	12	34744629	34771158	-	7658	protein_coding	myotubularin related protein 4 [Source:HGNC Symbol;Acc:HGNC:7452]	-
ENSSSCG00000022192	548.312	561.224	545.268	380.608	274	262.294	551.601	305.634	0.840693	4.02843e-05	0.000392524	NCAPD3	9	60712421	60785976	-	5653	protein_coding	non-SMC condensin II complex subunit D3 [Source:HGNC Symbol;Acc:HGNC:28952]	-
ENSSSCG00000028536	444.546	467.367	443.413	195.286	43.2631	96.4761	451.775	111.675	2.0001	4.02932e-05	0.000392524	LHFPL2	2	87322280	87498733	-	4850	protein_coding	LHFPL tetraspan subfamily member 2 [Source:HGNC Symbol;Acc:HGNC:6588]	-
ENSSSCG00000005030	3685.02	3762.3	3698.47	2042.53	819.115	1341.62	3715.27	1401.09	1.40525	4.05907e-05	0.000395171	NID2	1	181698940	181772768	-	5141	protein_coding	nidogen 2 [Source:HGNC Symbol;Acc:HGNC:13389]	-
ENSSSCG00000001488	565.543	586.507	564.704	251.082	60.5683	144.714	572.251	152.121	1.9	4.06193e-05	0.000395197	GCLC	7	27209565	27253530	+	4079	protein_coding	glutamate-cysteine ligase catalytic subunit [Source:HGNC Symbol;Acc:HGNC:4311]	-
ENSSSCG00000003843	318.189	319.112	306.646	123.548	204.779	114.565	314.649	147.631	1.09853	4.16378e-05	0.000403564	PARS2	6	157589020	157595418	+	3016	protein_coding	prolyl-tRNA synthetase 2, mitochondrial [Source:HGNC Symbol;Acc:HGNC:30563]	-
ENSSSCG00000009945	203.32	174.688	195.433	101.628	106.716	99.491	191.147	102.612	0.898128	4.18116e-05	0.000404735	FICD	14	42258864	42266841	-	5612	protein_coding	FIC domain containing [Source:HGNC Symbol;Acc:HGNC:18416]	-
ENSSSCG00000004671	96.4907	83.5131	105.814	39.8543	28.8421	42.2083	95.2728	36.9682	1.35917	4.23904e-05	0.000409559	SPATA5L1	1	126314755	126335391	-	2733	protein_coding	spermatogenesis-associated protein 5-like protein 1 [Source:RefSeq peptide;Acc:NP_001171382]	-
ENSSSCG00000028464	111.041	117.225	132.448	51.8106	31.7263	63.3124	120.238	48.9498	1.2944	4.32577e-05	0.000417223	-	6	12195137	12215751	+	4350	protein_coding		-
novel.1660	107.212	103.051	113.013	53.8033	28.8421	48.2381	107.758	43.6278	1.28125	4.34554e-05	0.000418261	-	8	73970544	74018192	+	6484	-	PF00191:Annexin	-
ENSSSCG00000033161	310.532	257.052	274.614	145.468	178.821	129.64	280.732	151.31	0.893129	4.43706e-05	0.000425789	HNRNPH2	X	83032520	83038355	+	2403	protein_coding	heterogeneous nuclear ribonucleoprotein H2 [Source:HGNC Symbol;Acc:HGNC:5042]	-
ENSSSCG00000004926	92.2788	88.4933	89.9783	13.949	14.421	45.2232	90.2501	24.5311	1.9284	4.47695e-05	0.000427944	PDCD7	1	163157961	163170215	-	1431	protein_coding	programmed cell death 7 [Source:HGNC Symbol;Acc:HGNC:8767]	-
ENSSSCG00000014325	89.2156	88.8764	91.7779	39.8543	23.0736	9.04463	89.9566	23.9909	1.83968	4.47993e-05	0.000427961	CDC23	2	140211331	140230805	-	2923	protein_coding	cell division cycle 23 [Source:HGNC Symbol;Acc:HGNC:1724]	-
ENSSSCG00000033015	331.591	280.803	276.053	169.381	86.5262	132.655	296.149	129.521	1.17821	4.48665e-05	0.000428083	B3GNT7	15	132127395	132135625	+	6141	protein_coding	UDP-GlcNAc:betaGal beta-1,3-N-acetylglucosaminyltransferase 7 [Source:HGNC Symbol;Acc:HGNC:18811]	-
ENSSSCG00000029760	203.703	222.574	199.392	105.614	49.0315	102.506	208.556	85.7171	1.26995	4.54672e-05	0.000432988	CIPC	7	100180477	100197911	+	4751	protein_coding	CLOCK interacting pacemaker [Source:HGNC Symbol;Acc:HGNC:20365]	-
ENSSSCG00000011076	285.26	226.405	252.659	105.614	109.6	159.789	254.775	125.001	1.03956	4.55934e-05	0.000433919	OTUD1	10	51619680	51621116	-	1437	protein_coding	OTU deubiquitinase 1 [Source:HGNC Symbol;Acc:HGNC:27346]	-
ENSSSCG00000004948	370.264	366.998	348.756	241.118	199.01	162.803	362.006	200.977	0.835284	4.66443e-05	0.000441718	SMAD6	1	164657086	164734703	+	1491	protein_coding	SMAD family member 6 [Source:HGNC Symbol;Acc:HGNC:6772]	MH1
ENSSSCG00000038466	721.766	723.27	711.188	494.193	383.599	322.592	718.741	400.128	0.836464	4.68384e-05	0.000443282	EIF4E2	15	133060261	133092619	+	9870	protein_coding	eukaryotic translation initiation factor 4E family member 2 [Source:HGNC Symbol;Acc:HGNC:3293]	-
ENSSSCG00000013223	325.465	315.281	292.609	119.563	25.9579	96.4761	311.118	80.6656	1.9337	4.76847e-05	0.000450176	NUP160	2	14840688	14923402	+	5977	protein_coding	nucleoporin 160 [Source:HGNC Symbol;Acc:HGNC:18017]	-
ENSSSCG00000027349	332.74	322.943	333.639	201.264	118.252	180.893	329.774	166.803	0.972602	4.77499e-05	0.000450276	-	8	3835675	3918766	-	2166	protein_coding		-
ENSSSCG00000017878	505.427	556.243	538.43	318.834	196.126	310.532	533.367	275.164	0.949678	4.85355e-05	0.000456515	UBE2G1	12	50257844	50348690	-	4081	protein_coding	ubiquitin conjugating enzyme E2 G1 [Source:HGNC Symbol;Acc:HGNC:12482]	-
ENSSSCG00000029578	128.654	128.717	135.327	63.7669	28.8421	63.3124	130.9	51.9738	1.31506	4.89211e-05	0.000459011	NFATC3	6	28666453	28828018	+	10179	protein_coding	nuclear factor of activated T-cells 3 [Source:HGNC Symbol;Acc:HGNC:7777]	-
ENSSSCG00000011518	112.572	126.036	113.013	57.7887	54.7999	51.2529	117.207	54.6139	1.0942	4.98178e-05	0.00046685	SHQ1	13	54073726	54180746	-	2023	protein_coding	SHQ1, H/ACA ribonucleoprotein assembly factor [Source:HGNC Symbol;Acc:HGNC:25543]	-
ENSSSCG00000025729	55.5204	54.0154	49.668	15.9417	2.88421	0	53.0679	6.27531	2.89384	5.00979e-05	0.000469188	IRS1	15	128245383	128308352	-	6345	protein_coding	insulin receptor substrate 1 [Source:HGNC Symbol;Acc:HGNC:6125]	-
ENSSSCG00000007469	519.212	507.974	463.208	278.98	112.484	162.803	496.798	184.756	1.41398	5.0912e-05	0.000475803	PTPN1	17	52017079	52087093	+	6660	protein_coding	protein tyrosine phosphatase, non-receptor type 1 [Source:HGNC Symbol;Acc:HGNC:9642]	-
ENSSSCG00000023445	132.1	151.703	141.806	57.7887	66.3367	21.1041	141.87	48.4099	1.53231	5.13252e-05	0.000479213	AVL9	18	40656660	40739172	-	7401	protein_coding	AVL9 cell migration associated [Source:HGNC Symbol;Acc:HGNC:28994]	-
ENSSSCG00000006733	798.728	853.136	833.919	478.251	207.663	232.146	828.595	306.02	1.4281	5.26423e-05	0.000490312	TTF2	4	103622062	103677380	-	9303	protein_coding	transcription termination factor 2 [Source:HGNC Symbol;Acc:HGNC:12398]	-
ENSSSCG00000023503	525.721	559.308	538.43	370.645	250.926	304.503	541.153	308.691	0.800876	5.28506e-05	0.000491949	PRKCD	13	35290264	35323356	+	6600	protein_coding	protein kinase C delta [Source:HGNC Symbol;Acc:HGNC:9399]	-
ENSSSCG00000038628	1544.23	1463.4	1523.87	832.955	920.062	1115.5	1510.5	956.174	0.66306	5.34121e-05	0.00049581	-	2	136458747	136476004	-	1644	protein_coding		-
ENSSSCG00000008468	930.829	903.704	913.1	490.208	334.568	584.886	915.877	469.887	0.962643	5.34274e-05	0.00049581	PKDCC	3	98259289	98268354	-	1482	protein_coding	protein kinase domain containing, cytoplasmic [Source:HGNC Symbol;Acc:HGNC:25123]	-
ENSSSCG00000023235	66.2416	57.4632	64.7844	23.9126	14.421	21.1041	62.8297	19.8126	1.63946	5.37981e-05	0.000498102	MAN1C1	6	83089949	83228777	+	3694	protein_coding	mannosidase alpha class 1C member 1 [Source:HGNC Symbol;Acc:HGNC:19080]	-
ENSSSCG00000037531	993.241	1022.84	996.959	659.588	674.904	765.779	1004.35	700.091	0.523882	5.39239e-05	0.000498902	MAP3K11	2	6641075	6657719	+	3554	protein_coding	mitogen-activated protein kinase kinase kinase 11 [Source:HGNC Symbol;Acc:HGNC:6850]	-
ENSSSCG00000006761	136.312	134.081	155.482	49.8179	83.642	39.1934	141.958	57.5511	1.31055	5.39585e-05	0.00049892	DCLRE1B	4	106649307	106656495	-	2314	protein_coding	DNA cross-link repair 1B [Source:HGNC Symbol;Acc:HGNC:17641]	-
ENSSSCG00000010599	1396.05	1425.47	1380.99	932.59	542.231	648.199	1400.84	707.673	0.980581	5.4209e-05	0.000500933	PDCD11	14	114327372	114382011	+	8530	protein_coding	programmed cell death 11 [Source:HGNC Symbol;Acc:HGNC:13408]	-
ENSSSCG00000000469	176.9	182.733	187.155	107.607	54.7999	60.2976	182.262	74.2347	1.26374	5.4421e-05	0.000501981	LEMD3	5	29595883	29673875	+	6433	protein_coding	LEM domain containing 3 [Source:RefSeq peptide;Acc:NP_001302526]	-
ENSSSCG00000006687	251.948	245.559	265.256	157.424	135.558	156.774	254.254	149.919	0.758118	5.50654e-05	0.000507006	ITGA10	4	99414915	99442466	+	8766	protein_coding	integrin subunit alpha 10 [Source:HGNC Symbol;Acc:HGNC:6135]	-
ENSSSCG00000010509	1430.13	1339.27	1344.64	840.925	461.473	708.496	1371.35	670.298	1.02946	5.56814e-05	0.000512061	PIK3AP1	14	108038396	108303890	-	6372	protein_coding	phosphoinositide-3-kinase adaptor protein 1 [Source:HGNC Symbol;Acc:HGNC:30034]	-
ENSSSCG00000013566	223.996	202.27	202.631	107.607	63.4525	120.595	209.633	97.2181	1.10317	5.60771e-05	0.00051539	INSR	2	71797125	71936215	+	5796	protein_coding	insulin receptor [Source:HGNC Symbol;Acc:HGNC:6091]	-
ENSSSCG00000038017	172.688	170.474	174.918	57.7887	46.1473	105.521	172.693	69.8189	1.32284	5.66558e-05	0.000520082	PIGM	4	90461734	90467492	+	5759	protein_coding	phosphatidylinositol glycan anchor biosynthesis class M [Source:HGNC Symbol;Acc:HGNC:18858]	-
ENSSSCG00000028005	598.089	604.512	600.335	308.871	118.252	247.22	600.979	224.781	1.41144	5.80868e-05	0.00053226	-	14	30468977	30496742	+	6879	protein_coding	vacuolar protein sorting-associated protein 33A [Source:RefSeq peptide;Acc:NP_001092074]	-
ENSSSCG00000016543	318.955	342.097	318.163	183.33	109.6	72.3571	326.405	121.762	1.40222	5.87045e-05	0.000537597	EXOC4	18	15109324	15906714	-	4309	protein_coding	exocyst complex component 4 [Source:HGNC Symbol;Acc:HGNC:30389]	-
ENSSSCG00000026665	109.892	120.673	109.414	59.7814	49.0315	45.2232	113.326	51.3454	1.12219	5.89182e-05	0.000539217	PPM1D	12	37485588	37536164	-	3011	protein_coding	protein phosphatase, Mg2+/Mn2+ dependent 1D [Source:HGNC Symbol;Acc:HGNC:9277]	-
ENSSSCG00000010563	261.903	252.455	269.935	129.526	37.4947	72.3571	261.431	79.7927	1.688	5.8952e-05	0.000539217	BTRC	14	112398000	112588039	+	7485	protein_coding	beta-transducin repeat containing E3 ubiquitin protein ligase [Source:HGNC Symbol;Acc:HGNC:1144]	-
ENSSSCG00000016678	707.598	755.066	717.667	472.273	346.105	265.309	726.777	361.229	0.999989	5.95161e-05	0.0005434	NOD1	18	42432333	42509516	+	3572	protein_coding	nucleotide-binding oligomerization domain-containing protein 1 [Source:RefSeq peptide;Acc:NP_001107749]	-
ENSSSCG00000022955	517.68	516.785	505.678	273.002	126.905	253.25	513.381	217.719	1.23124	5.9591e-05	0.000543759	POLR2B	8	56231771	56285011	+	6627	protein_coding	RNA polymerase II subunit B [Source:HGNC Symbol;Acc:HGNC:9188]	-
ENSSSCG00000003460	265.732	221.425	232.864	121.556	129.789	147.729	240.007	133.025	0.85952	6.01636e-05	0.000548329	CASP9	6	74706334	74730046	-	3764	protein_coding	caspase 9 [Source:HGNC Symbol;Acc:HGNC:1511]	-
ENSSSCG00000001022	939.253	899.873	903.742	551.982	351.873	253.25	914.289	385.702	1.2377	6.0963e-05	0.000554622	SSR1	7	4662949	4685892	-	3366	protein_coding	Sus scrofa signal sequence receptor, alpha (SSR1), mRNA. [Source:RefSeq mRNA;Acc:NM_001185167]	-
ENSSSCG00000022112	374.093	398.411	408.142	207.242	72.1052	87.4315	393.549	122.26	1.66746	6.13681e-05	0.000557752	DOCK9	11	67764011	68052843	-	11066	protein_coding	dedicator of cytokinesis 9 [Source:HGNC Symbol;Acc:HGNC:14132]	-
ENSSSCG00000001689	336.186	307.619	344.077	213.22	204.779	180.893	329.294	199.631	0.715892	6.13819e-05	0.000557752	GTPBP2	7	38603497	38614715	-	3206	protein_coding	GTP binding protein 2 [Source:HGNC Symbol;Acc:HGNC:4670]	-
ENSSSCG00000006510	470.966	453.193	438.374	251.082	109.6	99.491	454.178	153.391	1.54942	6.14166e-05	0.000557752	-	4	94161520	94248784	+	9673	protein_coding		-
ENSSSCG00000009994	985.966	966.914	935.054	482.237	164.4	156.774	962.645	267.803	1.83703	6.29939e-05	0.000571397	MTMR3	14	46874972	47023489	+	8606	protein_coding	myotubularin related protein 3 [Source:HGNC Symbol;Acc:HGNC:7451]	-
ENSSSCG00000015336	1162.48	1181.83	1217.23	803.064	484.547	596.946	1187.18	628.185	0.913302	6.36086e-05	0.000576288	SLC25A13	9	75763183	76306060	-	3515	protein_coding	solute carrier family 25 member 13 [Source:HGNC Symbol;Acc:HGNC:10983]	-
ENSSSCG00000034092	169.624	169.708	188.235	75.7231	112.484	72.3571	175.856	86.8548	1.02718	6.48168e-05	0.000585498	-	3	8031953	8033484	+	1212	pseudogene		-
ENSSSCG00000023807	4096.64	4153.05	4020.23	2714.08	1569.01	1622	4089.98	1968.36	1.05336	6.49948e-05	0.000586759	ACO1	10	33934630	34001944	-	7079	protein_coding	aconitase 1 [Source:HGNC Symbol;Acc:HGNC:117]	-
ENSSSCG00000029538	1087.05	1050.43	1097.02	597.814	233.621	253.25	1078.16	361.562	1.56906	6.55619e-05	0.000591179	PPP2R1B	9	39477470	39517745	-	12866	protein_coding	protein phosphatase 2 scaffold subunit Abeta [Source:HGNC Symbol;Acc:HGNC:9303]	-
ENSSSCG00000017876	410.851	365.466	348.036	163.403	250.926	180.893	374.784	198.407	0.925866	6.64466e-05	0.000597746	CYB5D2	12	50155504	50168032	+	5040	protein_coding	cytochrome b5 domain containing 2 [Source:HGNC Symbol;Acc:HGNC:28471]	-
ENSSSCG00000009628	1629.24	1676.39	1641.2	1125.88	1032.55	771.809	1648.94	976.746	0.75248	6.73723e-05	0.000605004	CCAR2	14	6860772	6873550	+	2751	protein_coding	cell cycle and apoptosis regulator protein 2 [Source:RefSeq peptide;Acc:NP_001193269]	-
ENSSSCG00000028275	481.688	464.685	452.051	320.827	224.968	274.354	466.141	273.383	0.760641	6.7793e-05	0.000608067	INTS5	2	9095716	9100307	+	3027	protein_coding	integrator complex subunit 5 [Source:HGNC Symbol;Acc:HGNC:29352]	-
ENSSSCG00000011075	803.706	759.28	745.38	418.47	147.095	223.101	769.455	262.889	1.54046	6.78444e-05	0.000608171	KIAA1217	10	50706712	51205621	-	9639	protein_coding	KIAA1217 [Source:HGNC Symbol;Acc:HGNC:25428]	-
ENSSSCG00000032985	4379.99	4267.98	4361.07	3236.17	3472.58	3126.43	4336.35	3278.39	0.403601	6.87461e-05	0.000615171	GOT2	6	20407200	20432356	-	3154	protein_coding	Aspartate aminotransferase, mitochondrial [Source:UniProtKB/Swiss-Prot;Acc:P00506]	-
ENSSSCG00000024253	499.684	462.387	485.523	201.264	57.6841	180.893	482.531	146.614	1.71152	6.99151e-05	0.0006249	CTCF	6	28195326	28261009	+	6492	protein_coding	CCCTC-binding factor [Source:HGNC Symbol;Acc:HGNC:13723]	zf-C2H2
ENSSSCG00000001579	591.197	561.99	598.536	424.448	351.873	352.741	583.907	376.354	0.626033	7.0657e-05	0.000630793	CMTR1	7	33000553	33063383	+	3185	protein_coding	cap methyltransferase 1 [Source:HGNC Symbol;Acc:HGNC:21077]	-
ENSSSCG00000038506	1964.27	1994.35	1919.06	1133.85	524.926	892.404	1959.23	850.395	1.20163	7.09119e-05	0.000632698	-	9	135025441	135078907	-	7641	protein_coding	membrane cofactor protein precursor [Source:RefSeq peptide;Acc:NP_999053]	-
ENSSSCG00000000006	27.9517	27.9654	34.1917	1.99271	0	0	30.0363	0.664238	5.01818	7.10961e-05	0.000633972	PPARA	5	3302755	3321091	-	1404	protein_coding	Sus scrofa peroxisome proliferator activated receptor alpha (PPARA), mRNA. [Source:RefSeq mRNA;Acc:NM_001044526]	THR-like
ENSSSCG00000023857	611.873	611.025	592.057	364.667	204.779	334.651	604.985	301.366	0.999685	7.11772e-05	0.000634324	ARHGEF40	7	78044687	78064864	-	4500	protein_coding	Rho guanine nucleotide exchange factor 40 [Source:HGNC Symbol;Acc:HGNC:25516]	-
ENSSSCG00000010543	371.795	377.341	333.639	197.279	72.1052	96.4761	360.925	121.953	1.5462	7.13003e-05	0.000635051	ABCC2	14	110955698	111033321	+	4557	protein_coding	ATP binding cassette subfamily C member 2 [Source:HGNC Symbol;Acc:HGNC:53]	-
ENSSSCG00000011776	223.996	230.236	222.426	119.563	69.2209	132.655	225.553	107.146	1.0682	7.25896e-05	0.000645781	YEATS2	13	121637804	121748886	+	9028	protein_coding	YEATS domain containing 2 [Source:HGNC Symbol;Acc:HGNC:25489]	-
ENSSSCG00000006870	339.632	309.535	342.637	209.235	121.137	117.58	330.601	149.317	1.12783	7.27356e-05	0.000646703	-	4	118024991	118090395	-	3493	protein_coding		-
ENSSSCG00000007721	1097.77	1091.8	1061.02	629.698	265.347	419.068	1083.53	438.038	1.30118	7.32472e-05	0.000650117	GTF2I	3	11656922	11811423	+	7428	protein_coding	general transcription factor IIi [Source:HGNC Symbol;Acc:HGNC:4659]	GTF2I
ENSSSCG00000012325	1474.93	1568.74	1486.44	771.18	320.147	681.362	1510.04	590.897	1.3512	7.3517e-05	0.000652133	SMC1A	X	46144920	46220863	-	10711	protein_coding	structural maintenance of chromosomes 1A [Source:HGNC Symbol;Acc:HGNC:11111]	-
ENSSSCG00000030677	540.271	530.96	581.98	286.951	98.063	192.952	551.07	192.655	1.5063	7.38891e-05	0.000654461	GART	13	197132440	197158787	-	2985	protein_coding	phosphoribosylglycinamide formyltransferase, phosphoribosylglycinamide synthetase, phosphoribosylaminoimidazole synthetase [Source:HGNC Symbol;Acc:HGNC:4163]	-
ENSSSCG00000027745	230.888	227.171	207.67	139.49	98.063	81.4017	221.91	106.318	1.03811	7.39081e-05	0.000654461	ABCG1	13	205561927	205630797	+	8793	protein_coding	ATP binding cassette subfamily G member 1 [Source:HGNC Symbol;Acc:HGNC:73]	-
ENSSSCG00000038320	858.844	815.977	775.973	557.96	588.378	488.41	816.931	544.916	0.582401	7.42966e-05	0.00065752	POR	3	10211187	10281833	-	5015	protein_coding	cytochrome p450 oxidoreductase [Source:HGNC Symbol;Acc:HGNC:9208]	-
ENSSSCG00000025752	155.457	149.404	163.401	89.6721	83.642	60.2976	156.087	77.8706	0.986017	7.43914e-05	0.000657978	ZNF746	18	55664900	55684459	-	1875	protein_coding	zinc finger protein 746 [Source:HGNC Symbol;Acc:HGNC:21948]	-
ENSSSCG00000009151	108.743	122.971	115.892	57.7887	37.4947	60.2976	115.869	51.8603	1.14972	7.46447e-05	0.000659074	CYP2U1	8	114016916	114035391	-	5154	protein_coding	cytochrome P450 family 2 subfamily U member 1 [Source:HGNC Symbol;Acc:HGNC:20582]	-
ENSSSCG00000032525	87.3011	95.0058	86.0192	31.8834	49.0315	24.119	89.442	35.0113	1.35903	7.53816e-05	0.000664428	-	1	16023146	16025005	+	1294	protein_coding		-
novel.630	33.3123	37.1595	30.2327	0	2.88421	6.02976	33.5682	2.97132	3.69271	7.55037e-05	0.00066512	-	15	54295828	54296097	+	270	-	-	-
ENSSSCG00000024970	275.305	258.201	228.185	147.461	89.4104	66.3273	253.897	101.066	1.30486	7.59927e-05	0.000668272	ETV3	4	92964941	92979103	+	7409	protein_coding	ETS variant 3 [Source:HGNC Symbol;Acc:HGNC:3492]	ETS
ENSSSCG00000032552	1546.53	1476.8	1435.33	1119.91	934.483	898.434	1486.22	984.274	0.590657	7.68939e-05	0.000673483	RFFL	12	40075281	40151048	+	4500	protein_coding	ring finger and FYVE like domain containing E3 ubiquitin protein ligase [Source:HGNC Symbol;Acc:HGNC:24821]	-
ENSSSCG00000027389	299.81	260.5	300.527	113.585	77.8736	174.863	286.946	122.107	1.23841	7.81157e-05	0.00068179	HERPUD2	18	38284520	38326392	+	2783	protein_coding	HERPUD family member 2 [Source:HGNC Symbol;Acc:HGNC:21915]	-
ENSSSCG00000030396	293.684	316.047	318.163	197.279	106.716	132.655	309.298	145.55	1.06956	8.38622e-05	0.000727838	SETD7	8	87478520	87527189	+	7299	protein_coding	SET domain containing lysine methyltransferase 7 [Source:HGNC Symbol;Acc:HGNC:30412]	-
ENSSSCG00000004369	32.9294	39.075	34.9116	7.97086	0	0	35.6386	2.65695	3.45224	8.4899e-05	0.000736	PRDM1	1	72312082	72337411	+	7322	protein_coding	PR/SET domain 1 [Source:HGNC Symbol;Acc:HGNC:9346]	zf-C2H2
ENSSSCG00000014327	361.074	355.889	374.67	171.373	51.9157	135.67	363.877	119.653	1.59296	8.60302e-05	0.000744117	BRD8	2	140182193	140202275	-	3378	protein_coding	bromodomain containing 8 [Source:HGNC Symbol;Acc:HGNC:19874]	-
ENSSSCG00000017877	560.948	581.144	530.512	312.856	170.168	114.565	557.535	199.197	1.47221	8.72782e-05	0.000753631	ANKFY1	12	50167960	50251790	-	7645	protein_coding	ankyrin repeat and FYVE domain containing 1 [Source:HGNC Symbol;Acc:HGNC:20763]	-
ENSSSCG00000005457	107.212	119.14	121.651	51.8106	11.5368	36.1785	116.001	33.1753	1.76645	8.80397e-05	0.000757211	-	1	251809908	252039847	-	6682	protein_coding	lysophosphatidic acid receptor 1 [Source:RefSeq peptide;Acc:NP_001231286]	-
ENSSSCG00000002392	1048.38	1055.02	975.005	322.82	74.9894	361.785	1026.14	253.198	2.01702	8.87715e-05	0.000762217	IRF2BPL	7	100120139	100122489	-	2319	protein_coding	interferon regulatory factor 2 binding protein like [Source:HGNC Symbol;Acc:HGNC:14282]	-
ENSSSCG00000030044	387.494	316.814	385.107	233.148	201.894	186.922	363.138	207.321	0.800488	8.92067e-05	0.000765524	TMEM184C	8	81112845	81140489	-	5527	protein_coding	transmembrane protein 184C [Source:HGNC Symbol;Acc:HGNC:25587]	-
ENSSSCG00000039577	509.256	506.442	566.503	352.71	360.526	331.637	527.401	348.291	0.59752	8.95909e-05	0.000767527	HEATR3	6	34706560	34759160	-	4800	protein_coding	HEAT repeat containing 3 [Source:HGNC Symbol;Acc:HGNC:26087]	-
ENSSSCG00000033700	526.104	531.726	577.301	360.681	276.884	211.041	545.043	282.869	0.93579	9.27586e-05	0.00079159	-	14	90480951	90506642	+	7989	protein_coding		-
ENSSSCG00000033291	583.156	537.855	564.704	276.987	72.1052	123.61	561.905	157.567	1.82132	9.4195e-05	0.000801129	PIP4K2B	12	23317118	23345658	+	5469	protein_coding	phosphatidylinositol-5-phosphate 4-kinase type 2 beta [Source:HGNC Symbol;Acc:HGNC:8998]	-
ENSSSCG00000032467	3495.87	3387.65	3404.78	1791.45	2509.26	1736.57	3429.43	2012.43	0.769707	9.5923e-05	0.000813877	RAB5C	12	20613902	20639169	+	4974	protein_coding	ras-related protein Rab-5C [Source:RefSeq peptide;Acc:NP_001231183]	-
ENSSSCG00000001904	161.966	182.35	146.845	63.7669	100.947	57.2827	163.72	73.9989	1.15413	9.59602e-05	0.000813877	CLK3	7	58892722	58909571	-	6403	protein_coding	CDC like kinase 3 [Source:HGNC Symbol;Acc:HGNC:2071]	-
ENSSSCG00000008789	184.558	170.091	183.556	107.607	51.9157	66.3273	179.401	75.2832	1.22299	9.6171e-05	0.000815212	WDR19	8	30463781	30553703	+	4588	protein_coding	WD repeat domain 19 [Source:HGNC Symbol;Acc:HGNC:18340]	-
ENSSSCG00000033812	274.539	296.893	309.885	173.366	132.673	192.952	293.772	166.331	0.819173	9.67016e-05	0.000819255	CRK	12	47657839	47690398	-	4206	protein_coding	CRK proto-oncogene, adaptor protein [Source:HGNC Symbol;Acc:HGNC:2362]	-
ENSSSCG00000040087	137.461	134.464	133.888	81.7013	54.7999	51.2529	135.271	62.5847	1.08058	9.72558e-05	0.000823493	SPRTN	14	59172201	59192225	-	7489	protein_coding	SprT-like N-terminal domain [Source:HGNC Symbol;Acc:HGNC:25356]	-
ENSSSCG00000001792	446.078	429.824	476.525	296.914	173.052	226.116	450.809	232.028	0.947067	9.75299e-05	0.000825357	EFL1	7	50839703	50977070	-	4477	protein_coding	elongation factor like GTPase 1 [Source:HGNC Symbol;Acc:HGNC:25789]	-
ENSSSCG00000007592	616.851	649.334	605.014	420.463	245.158	289.428	623.733	318.35	0.96074	9.78027e-05	0.000827207	EIF2AK1	3	5075022	5109613	+	2741	protein_coding	eukaryotic translation initiation factor 2 alpha kinase 1 [Source:HGNC Symbol;Acc:HGNC:24921]	-
ENSSSCG00000009910	2285.14	2273.63	2297.33	1426.78	660.483	789.898	2285.37	959.055	1.24969	9.82795e-05	0.000830321	RNF10	14	40481239	40522006	+	3808	protein_coding	ring finger protein 10 [Source:HGNC Symbol;Acc:HGNC:10055]	-
ENSSSCG00000005021	132.1	109.18	109.414	23.9126	8.65262	54.2678	116.898	28.9443	2.03267	9.84425e-05	0.000831237	SAV1	1	180395544	180434803	-	3510	protein_coding	salvador family WW domain containing protein 1 [Source:HGNC Symbol;Acc:HGNC:17795]	-
ENSSSCG00000034105	720.234	679.215	676.637	436.404	213.431	292.443	692.028	314.093	1.13114	9.93166e-05	0.000836768	TMEM127	3	46966886	47017656	+	6312	protein_coding	transmembrane protein 127 [Source:HGNC Symbol;Acc:HGNC:26038]	-
ENSSSCG00000023732	370.264	371.212	368.911	153.439	31.7263	33.1637	370.129	72.7763	2.32121	0.000100477	0.000845149	KLHDC7A	6	77023865	77027234	+	2418	protein_coding	kelch domain containing 7A [Source:HGNC Symbol;Acc:HGNC:26791]	-
ENSSSCG00000015861	701.089	722.887	704.35	460.317	259.579	244.205	709.442	321.367	1.13281	0.00010066	0.000846224	WDR33	15	59520038	59758210	+	5075	protein_coding	WD repeat domain 33 [Source:HGNC Symbol;Acc:HGNC:25651]	-
ENSSSCG00000026499	170.39	154.384	160.161	71.7377	17.3052	18.0893	161.645	35.7107	2.12751	0.000100966	0.000847856	NMT2	10	46647161	46722524	+	6223	protein_coding	N-myristoyltransferase 2 [Source:HGNC Symbol;Acc:HGNC:7858]	-
ENSSSCG00000017278	513.085	529.427	539.15	271.009	86.5262	183.908	527.221	180.481	1.53657	0.000101433	0.000851193	TEX2	12	14806692	14865344	+	3336	protein_coding	testis expressed 2 [Source:HGNC Symbol;Acc:HGNC:30884]	-
ENSSSCG00000038960	829.36	806.017	836.798	555.967	317.263	385.904	824.058	419.711	0.966036	0.000101758	0.000853105	-	17	11990189	12038152	+	6971	protein_coding		-
ENSSSCG00000005012	2057.7	2042.24	2047.91	1187.66	1560.36	1215	2049.28	1321	0.634951	0.000102527	0.000858139	ARF6	1	179712932	179734451	+	4009	protein_coding	ADP ribosylation factor 6 [Source:HGNC Symbol;Acc:HGNC:659]	-
ENSSSCG00000022066	470.966	488.82	472.566	332.783	219.2	262.294	477.451	271.426	0.804187	0.000102998	0.000861134	PIAS4	2	74699939	74729789	-	5356	protein_coding	protein inhibitor of activated STAT 4 [Source:HGNC Symbol;Acc:HGNC:17002]	zf-MIZ
ENSSSCG00000007323	134.015	136.379	124.89	59.7814	49.0315	15.0744	131.761	41.2958	1.63853	0.000104022	0.000868747	DSN1	17	39995488	40017382	-	2491	protein_coding	DSN1 homolog, MIS12 kinetochore complex component [Source:HGNC Symbol;Acc:HGNC:16165]	-
ENSSSCG00000002688	664.331	725.185	759.057	496.186	475.894	494.44	716.191	488.84	0.550325	0.000104972	0.000875247	PLCG2	6	6433143	6603090	-	8447	protein_coding	phospholipase C gamma 2 [Source:HGNC Symbol;Acc:HGNC:9066]	-
ENSSSCG00000007166	933.126	989.516	982.563	587.851	253.81	316.562	968.402	386.074	1.31968	0.000105585	0.000879033	PTPRA	17	32633612	32797152	-	8251	protein_coding	protein tyrosine phosphatase, receptor type A [Source:HGNC Symbol;Acc:HGNC:9664]	-
ENSSSCG00000017288	1325.6	1300.58	1301.09	1006.32	824.883	880.344	1309.09	903.849	0.530569	0.000106032	0.000881677	FTSJ3	12	15091729	15115855	+	7128	protein_coding	FtsJ RNA methyltransferase homolog 3 [Source:HGNC Symbol;Acc:HGNC:17136]	-
ENSSSCG00000038253	348.056	389.217	371.43	223.184	106.716	168.833	369.568	166.244	1.13969	0.000106558	0.000885566	ZNF326	4	126677956	126707220	-	5000	protein_coding	zinc finger protein 326 [Source:HGNC Symbol;Acc:HGNC:14104]	-
ENSSSCG00000000217	1030.38	1034.34	995.16	579.88	216.315	256.265	1019.96	350.82	1.53243	0.000107392	0.00089104	-	5	15894309	15944886	+	4432	protein_coding		-
ENSSSCG00000040089	569.754	534.791	528.353	330.791	305.726	400.979	544.299	345.832	0.657735	0.000107846	0.000893838	TEDC1	AEMK02000452.1	3515590	3524135	+	2414	protein_coding	tubulin epsilon and delta complex 1 [Source:HGNC Symbol;Acc:HGNC:20127]	-
ENSSSCG00000013930	1288.84	1222.43	1223.34	830.962	853.725	964.761	1244.87	883.149	0.497958	0.000110347	0.000913086	ATP13A1	2	58267720	58296258	+	7171	protein_coding	ATPase 13A1 [Source:HGNC Symbol;Acc:HGNC:24215]	-
ENSSSCG00000008169	471.732	460.855	485.163	326.805	331.684	298.473	472.583	318.987	0.564706	0.000112212	0.000924648	TBC1D8	3	53149067	53291696	+	8254	protein_coding	TBC1 domain family member 8 [Source:HGNC Symbol;Acc:HGNC:17791]	-
ENSSSCG00000001409	3296	3121.78	3012.11	1769.53	666.252	1154.7	3143.3	1196.83	1.39123	0.000112312	0.000924834	PRRC2A	7	23742343	23755885	+	6501	protein_coding	Sus scrofa proline rich coiled-coil 2A (PRRC2A), mRNA. [Source:RefSeq mRNA;Acc:NM_001114675]	-
ENSSSCG00000009125	716.405	688.409	719.106	386.587	135.558	253.25	707.973	258.465	1.44588	0.000113129	0.000930058	ANK2	8	109316072	109519235	-	11722	protein_coding	ankyrin 2 [Source:HGNC Symbol;Acc:HGNC:493]	-
ENSSSCG00000010949	135.546	132.165	129.209	77.7159	37.4947	48.2381	132.307	54.4829	1.24314	0.000113632	0.000933689	DAPK1	10	27724643	27954708	-	6906	protein_coding	death associated protein kinase 1 [Source:HGNC Symbol;Acc:HGNC:2674]	-
ENSSSCG00000016496	349.97	342.097	335.079	223.184	184.589	235.16	342.382	214.311	0.673591	0.000115818	0.000949879	ADCK2	18	9153839	9173007	-	5010	protein_coding	aarF domain containing kinase 2 [Source:HGNC Symbol;Acc:HGNC:19039]	-
ENSSSCG00000025334	75.8141	70.4881	73.7822	23.9126	14.421	39.1934	73.3615	25.8423	1.52054	0.000116299	0.000952606	POU4F1	11	50730428	50732340	-	1266	protein_coding	POU class 4 homeobox 1 [Source:HGNC Symbol;Acc:HGNC:9218]	Pou
ENSSSCG00000005045	196.045	220.659	213.788	123.548	63.4525	105.521	210.164	97.5072	1.09129	0.000116308	0.000952606	BMP4	1	183413653	183422839	-	5286	protein_coding	bone morphogenetic protein 4 [Source:HGNC Symbol;Acc:HGNC:1071]	-
ENSSSCG00000040719	128.654	123.354	133.888	73.7304	49.0315	33.1637	128.632	51.9752	1.26871	0.000116403	0.00095287	KIAA0040	9	117253831	117287736	-	4136	protein_coding	KIAA0040 [Source:HGNC Symbol;Acc:HGNC:28950]	-
ENSSSCG00000017809	1141.42	1145.43	1221.91	844.911	695.094	587.901	1169.59	709.302	0.71659	0.000116565	0.000953684	GEMIN4	12	47087483	47119244	+	8527	protein_coding	gem nuclear organelle associated protein 4 [Source:HGNC Symbol;Acc:HGNC:15717]	-
ENSSSCG00000039194	1243.66	1262.27	1205.35	834.947	470.126	512.529	1237.09	605.867	1.0245	0.000117368	0.000959742	KANK2	2	69896120	69925227	-	5915	protein_coding	KN motif and ankyrin repeat domains 2 [Source:HGNC Symbol;Acc:HGNC:29300]	-
ENSSSCG00000032846	1410.98	1371.84	1430.29	1016.28	706.631	856.225	1404.37	859.713	0.704385	0.000118168	0.000965247	IMPAD1	4	75191250	75215908	+	6835	protein_coding	Inositol monophosphatase 3 [Source:UniProtKB/Swiss-Prot;Acc:F1RT67]	-
ENSSSCG00000024648	718.702	701.051	685.994	500.171	481.662	388.919	701.916	456.918	0.614046	0.000118367	0.000966354	PRPF4	1	253906525	253927899	+	6588	protein_coding	pre-mRNA processing factor 4 [Source:HGNC Symbol;Acc:HGNC:17349]	-
ENSSSCG00000016760	80.026	81.9808	69.4632	35.8689	20.1894	30.1488	77.1567	28.7357	1.39666	0.00011859	0.000967665	C7orf25	18	51924280	51928145	+	3183	protein_coding	chromosome 7 open reading frame 25 [Source:HGNC Symbol;Acc:HGNC:21703]	-
ENSSSCG00000040786	1278.5	1291.39	1347.87	615.749	141.326	310.532	1305.92	355.869	1.87046	0.000119096	0.000970236	SPTBN1	3	86585016	86784412	-	10972	protein_coding	spectrin beta, non-erythrocytic 1 [Source:HGNC Symbol;Acc:HGNC:11275]	-
ENSSSCG00000027515	483.219	450.511	439.094	326.805	271.115	277.369	457.608	291.763	0.641212	0.000121307	0.000986147	FCGBP	6	48329298	48375515	-	11113	protein_coding	Fc fragment of IgG binding protein [Source:HGNC Symbol;Acc:HGNC:13572]	-
ENSSSCG00000037898	788.39	712.926	725.585	492.2	282.652	382.89	742.3	385.914	0.93694	0.000121824	0.00098929	CXXC5	2	141510749	141513267	+	915	protein_coding	CXXC finger protein 5 [Source:HGNC Symbol;Acc:HGNC:26943]	-
ENSSSCG00000020962	1998.35	1895.9	1900.34	1267.37	648.946	795.928	1931.53	904.08	1.09187	0.000122385	0.000993324	DYNLL2	12	34349294	34356472	+	2484	protein_coding	dynein light chain LC8-type 2 [Source:HGNC Symbol;Acc:HGNC:24596]	-
ENSSSCG00000014203	82.7063	102.668	94.6572	43.8397	31.7263	42.2083	93.3437	39.2581	1.2376	0.000122511	0.000993815	-	2	116442140	116738674	+	4812	protein_coding		-
ENSSSCG00000000453	403.576	389.6	399.504	276.987	233.621	189.937	397.56	233.515	0.755561	0.000123411	0.00100006	ATP23	5	23233854	23276036	+	1404	protein_coding	ATP23 metallopeptidase and ATP synthase assembly factor homolog [Source:HGNC Symbol;Acc:HGNC:29452]	-
ENSSSCG00000008103	62.4126	63.5926	82.0602	29.8907	14.421	21.1041	69.3551	21.8053	1.62826	0.000123874	0.00100327	MERTK	3	44349403	44483647	-	5231	protein_coding	MER proto-oncogene, tyrosine kinase [Source:HGNC Symbol;Acc:HGNC:7027]	-
ENSSSCG00000013227	398.598	360.869	370.711	243.111	126.905	159.789	376.726	176.602	1.07791	0.000123981	0.00100361	KBTBD4	2	15036552	15047724	+	6509	protein_coding	kelch repeat and BTB domain containing 4 [Source:HGNC Symbol;Acc:HGNC:23761]	-
ENSSSCG00000016201	174.219	180.434	180.316	109.599	77.8736	102.506	178.323	96.6596	0.871467	0.000124208	0.00100491	TTLL4	15	120773185	120790784	+	3462	protein_coding	tubulin tyrosine ligase like 4 [Source:HGNC Symbol;Acc:HGNC:28976]	-
ENSSSCG00000003702	291.004	276.589	283.612	195.286	144.21	135.67	283.735	158.389	0.82376	0.000124924	0.00100964	GATA6	6	107282849	107314644	+	3509	protein_coding	GATA binding protein 6 [Source:HGNC Symbol;Acc:HGNC:4174]	zf-GATA
ENSSSCG00000008638	4846.74	4783.62	4886.54	3800.11	3094.75	3180.7	4838.97	3358.52	0.525588	0.000125339	0.00101245	YWHAQ	3	126738803	126773220	+	2383	protein_coding	tyrosine 3-monooxygenase/tryptophan 5-monooxygenase activation protein theta [Source:HGNC Symbol;Acc:HGNC:12854]	-
ENSSSCG00000033422	313.212	304.938	314.564	155.432	141.326	57.2827	310.905	118.014	1.38385	0.000126521	0.00102038	-	13	34949577	35017827	-	5065	protein_coding		-
ENSSSCG00000021669	640.591	709.095	677.716	446.368	256.694	247.22	675.801	316.761	1.08343	0.000126788	0.00102146	MARK3	AEMK02000452.1	1942121	2055051	+	3332	protein_coding	microtubule affinity regulating kinase 3 [Source:HGNC Symbol;Acc:HGNC:6897]	-
ENSSSCG00000007351	318.955	329.455	326.801	121.556	14.421	30.1488	325.071	55.3751	2.5247	0.000127354	0.0010244	FAM83D	17	41868976	41892222	+	2863	protein_coding	family with sequence similarity 83 member D [Source:HGNC Symbol;Acc:HGNC:16122]	-
ENSSSCG00000022162	1134.91	1186.81	1140.56	888.751	827.767	817.032	1154.09	844.517	0.447897	0.000127887	0.0010276	RAB11FIP5	3	69657712	69699542	+	4141	protein_coding	RAB11 family interacting protein 5 [Source:HGNC Symbol;Acc:HGNC:24845]	-
ENSSSCG00000010571	357.628	364.7	370.351	235.14	121.137	162.803	364.226	173.027	1.05893	0.000128072	0.00102801	C10orf76	14	112877308	113073591	-	8075	protein_coding	chromosome 10 open reading frame 76 [Source:HGNC Symbol;Acc:HGNC:25788]	-
ENSSSCG00000002872	243.141	236.365	218.467	125.541	83.642	42.2083	232.658	83.7971	1.44841	0.000128289	0.00102867	KIAA0355	6	43933712	44032759	+	8607	protein_coding	KIAA0355 [Source:HGNC Symbol;Acc:HGNC:29016]	-
ENSSSCG00000005376	186.089	185.414	168.079	107.607	51.9157	54.2678	179.861	71.2634	1.3027	0.000129654	0.00103852	TBC1D2	1	240004944	240049734	-	2643	protein_coding	TBC1 domain family member 2 [Source:HGNC Symbol;Acc:HGNC:18026]	-
ENSSSCG00000000233	405.873	376.192	344.077	215.213	106.716	81.4017	375.381	134.443	1.46299	0.000129764	0.00103886	ACVR1B	5	17314276	17350723	+	4536	protein_coding	activin A receptor type 1B [Source:HGNC Symbol;Acc:HGNC:172]	-
ENSSSCG00000007253	1569.51	1350	1522.07	1012.3	620.104	771.809	1480.53	801.404	0.881878	0.000130682	0.00104566	-	17	36387062	36426437	+	7120	protein_coding	microtubule-associated protein RP/EB family member 1 [Source:RefSeq peptide;Acc:NP_001038078]	-
ENSSSCG00000010911	84.6208	86.1947	66.224	35.8689	14.421	27.1339	79.0132	25.8079	1.57483	0.000132607	0.00105995	ZNF281	10	23036146	23038758	-	2613	protein_coding	zinc finger protein 281 [Source:HGNC Symbol;Acc:HGNC:13075]	zf-C2H2
ENSSSCG00000001875	337.334	322.943	327.881	165.395	201.894	96.4761	329.386	154.589	1.08616	0.000133	0.0010622	SNX33	7	57999449	58014441	-	7399	protein_coding	sorting nexin 33 [Source:HGNC Symbol;Acc:HGNC:28468]	-
ENSSSCG00000024030	496.238	514.87	511.077	316.842	147.095	214.056	507.395	225.997	1.1558	0.000133221	0.00106263	AKAP10	12	59731776	59789131	+	4216	protein_coding	A-kinase anchor protein 10, mitochondrial [Source:RefSeq peptide;Acc:NP_999303]	-
ENSSSCG00000009676	477.859	497.248	481.924	328.798	242.273	189.937	485.677	253.67	0.924959	0.000134042	0.00106807	ZNF395	14	12135910	12198206	-	5197	protein_coding	zinc finger protein 395 [Source:HGNC Symbol;Acc:HGNC:18737]	-
ENSSSCG00000000843	696.494	710.245	679.516	420.463	173.052	244.205	695.418	279.24	1.3073	0.000137366	0.00109058	TXNRD1	5	80170334	80236277	-	3798	protein_coding	Sus scrofa thioredoxin reductase 1 (TXNRD1), mRNA. [Source:RefSeq mRNA;Acc:NM_214154]	-
ENSSSCG00000007475	272.624	283.485	249.42	171.373	92.2946	99.491	268.51	121.053	1.12758	0.000137602	0.00109133	MOCS3	17	52377475	52380250	+	2776	protein_coding	Adenylyltransferase and sulfurtransferase MOCS3 Molybdopterin-synthase adenylyltransferase Molybdopterin-synthase sulfurtransferase [Source:UniProtKB/Swiss-Prot;Acc:A5GFZ6]	-
ENSSSCG00000017870	161.201	173.539	178.877	87.6794	51.9157	102.506	171.205	80.7003	1.08104	0.000137603	0.00109133	NCBP3	12	49887162	49919580	-	3265	protein_coding	nuclear cap binding subunit 3 [Source:HGNC Symbol;Acc:HGNC:24612]	-
ENSSSCG00000002714	183.026	175.071	181.756	103.621	43.2631	45.2232	179.951	64.0358	1.455	0.00014077	0.00111182	WDR59	6	12682184	12771481	+	3862	protein_coding	WD repeat domain 59 [Source:HGNC Symbol;Acc:HGNC:25706]	-
novel.1460	87.3011	79.6823	63.7046	35.8689	20.1894	15.0744	76.896	23.7109	1.64156	0.000140986	0.00111295	-	6	245824	253118	-	3059	-	-	-
ENSSSCG00000016566	333.505	324.092	328.601	181.337	233.621	150.744	328.733	188.567	0.802638	0.000141531	0.00111542	NRF1	18	19008420	19142666	-	4777	protein_coding	nuclear respiratory factor 1 [Source:HGNC Symbol;Acc:HGNC:7996]	Nrf1
ENSSSCG00000023788	195.662	194.992	196.513	117.57	115.368	72.3571	195.722	101.765	0.92816	0.000142253	0.00112006	TBC1D30	5	29205704	29300445	+	8266	protein_coding	TBC1 domain family member 30 [Source:HGNC Symbol;Acc:HGNC:29164]	-
ENSSSCG00000028878	4839.08	4666.01	4593.93	3732.35	3703.32	3485.2	4699.67	3640.29	0.36797	0.000142524	0.00112103	BCAR1	6	12369733	12404809	+	3469	protein_coding	BCAR1, Cas family scaffolding protein [Source:HGNC Symbol;Acc:HGNC:971]	-
ENSSSCG00000005585	485.517	407.988	448.092	265.031	144.21	244.205	447.199	217.815	1.03093	0.000143552	0.00112854	DENND1A	1	264300344	264824193	-	6515	protein_coding	DENN domain containing 1A [Source:HGNC Symbol;Acc:HGNC:29324]	-
ENSSSCG00000015878	557.885	596.851	596.016	390.572	222.084	298.473	583.584	303.71	0.933541	0.000145301	0.00113994	PKP4	15	65431111	65681218	+	5971	protein_coding	plakophilin 4 [Source:HGNC Symbol;Acc:HGNC:9026]	-
ENSSSCG00000000455	194.896	232.151	190.754	97.643	43.2631	21.1041	205.934	54.0034	1.89631	0.00014825	0.0011595	LRIG3	5	24066623	24118043	-	4154	protein_coding	leucine rich repeats and immunoglobulin like domains 3 [Source:HGNC Symbol;Acc:HGNC:30991]	-
ENSSSCG00000011199	224.379	218.743	231.784	139.49	66.3367	75.372	224.969	93.7329	1.23648	0.000150018	0.00117094	TBC1D5	13	4201100	4764226	-	5703	protein_coding	TBC1 domain family member 5 [Source:HGNC Symbol;Acc:HGNC:19166]	-
ENSSSCG00000002743	851.569	917.112	913.1	619.734	602.799	455.247	893.927	559.26	0.672433	0.00015032	0.00117269	-	6	14868903	14913143	+	5485	protein_coding		-
ENSSSCG00000012257	106.446	88.8764	95.377	43.8397	8.65262	27.1339	96.8998	26.5421	1.81813	0.000150788	0.00117537	MAOA	X	38929232	39006214	+	3106	protein_coding	monoamine oxidase A [Source:HGNC Symbol;Acc:HGNC:6833]	-
ENSSSCG00000015842	412	436.72	399.144	292.929	199.01	220.086	415.955	237.342	0.797141	0.000150817	0.00117537	PPP2CB	15	54296113	54325213	+	1602	protein_coding	protein phosphatase 2 catalytic subunit beta [Source:HGNC Symbol;Acc:HGNC:9300]	-
ENSSSCG00000005480	208.297	235.982	193.993	117.57	92.2946	132.655	212.758	114.173	0.897055	0.000151184	0.00117763	-	1	254078730	254156331	+	4724	protein_coding		-
ENSSSCG00000017477	1598.99	1534.65	1438.21	844.911	279.768	482.381	1523.95	535.686	1.50426	0.000153039	0.00118905	CASC3	12	22196148	22220914	-	6864	protein_coding	cancer susceptibility 3 [Source:HGNC Symbol;Acc:HGNC:17040]	-
ENSSSCG00000009814	929.68	959.252	967.447	641.654	484.547	358.771	952.126	494.99	0.937482	0.000154512	0.00119988	ANAPC5	14	31259727	31306441	+	2496	protein_coding	anaphase promoting complex subunit 5 [Source:HGNC Symbol;Acc:HGNC:15713]	-
ENSSSCG00000011378	265.732	267.778	247.98	77.7159	161.516	66.3273	260.497	101.853	1.36267	0.000155077	0.00120366	CCDC71	13	31767495	31771218	-	1773	protein_coding	coiled-coil domain containing 71 [Source:HGNC Symbol;Acc:HGNC:25760]	-
ENSSSCG00000012059	425.018	419.481	441.613	302.893	204.779	205.012	428.704	237.561	0.838306	0.00015528	0.00120463	HLCS	13	200405063	200618688	-	7923	protein_coding	holocarboxylase synthetase [Source:HGNC Symbol;Acc:HGNC:4976]	-
ENSSSCG00000010135	933.509	946.61	941.533	671.545	423.978	476.351	940.551	523.958	0.83758	0.000155996	0.00120956	DGCR8	14	51452364	51491695	+	7575	protein_coding	microprocessor complex subunit DGCR8 [Source:RefSeq peptide;Acc:NP_001193848]	-
ENSSSCG00000031462	331.591	294.978	322.842	211.228	199.01	168.833	316.47	193.024	0.705109	0.000156858	0.00121563	ZNRF1	6	12555659	12668810	-	2703	protein_coding	zinc and ring finger 1 [Source:HGNC Symbol;Acc:HGNC:18452]	-
ENSSSCG00000011359	182.26	187.33	188.954	109.599	103.831	114.565	186.181	109.332	0.768363	0.000159132	0.00123016	ATRIP	13	31159949	31179010	+	2765	protein_coding	ATR interacting protein [Source:HGNC Symbol;Acc:HGNC:33499]	-
ENSSSCG00000010605	402.427	418.332	409.581	201.264	239.389	295.458	410.113	245.37	0.752421	0.000160067	0.00123549	STN1	14	114808841	114851357	-	4808	protein_coding	STN1, CST complex subunit [Source:HGNC Symbol;Acc:HGNC:26200]	-
ENSSSCG00000037995	77.7286	84.6624	80.9805	37.8616	23.0736	39.1934	81.1238	33.3762	1.26782	0.000162161	0.00125102	-	X	121769614	121776808	-	4444	protein_coding		-
ENSSSCG00000011616	1605.5	1590.96	1554.82	1173.71	899.872	811.002	1583.76	961.528	0.715935	0.000163506	0.00126075	COPG1	13	71707216	71730018	+	2595	protein_coding	coatomer protein complex subunit gamma 1 [Source:HGNC Symbol;Acc:HGNC:2236]	-
ENSSSCG00000014296	5817.78	5767.39	6051.94	4662.95	4539.74	4154.5	5879.03	4452.4	0.400346	0.000165053	0.00127076	-	2	136301848	136362925	-	2423	protein_coding	Voltage-dependent anion-selective channel protein 1 [Source:UniProtKB/Swiss-Prot;Acc:Q9MZ16]	-
ENSSSCG00000013772	673.903	678.065	687.074	454.339	302.842	437.157	679.681	398.113	0.767406	0.000167108	0.00128399	ASF1B	2	65062899	65074302	+	3607	protein_coding	histone chaperone ASF1B [Source:RefSeq peptide;Acc:NP_001131097]	-
ENSSSCG00000005965	3219.04	2900.74	2842.95	1743.63	643.178	994.91	2987.58	1127.24	1.40406	0.000167639	0.00128613	MYC	4	12455656	12459769	-	1359	protein_coding	myc proto-oncogene protein [Source:RefSeq peptide;Acc:NP_001005154]	bHLH
ENSSSCG00000008966	607.662	537.089	566.863	362.674	173.052	241.19	570.538	258.972	1.12968	0.000168238	0.00129008	PARM1	8	70857921	70892555	+	867	protein_coding	prostate androgen-regulated mucin-like protein 1 precursor [Source:RefSeq peptide;Acc:NP_001230645]	-
ENSSSCG00000035284	412.766	399.944	367.471	265.031	207.663	159.789	393.394	210.827	0.886688	0.000169027	0.00129548	BMF	1	131178307	131215389	+	9555	protein_coding	Bcl2 modifying factor [Source:HGNC Symbol;Acc:HGNC:24132]	-
ENSSSCG00000040546	732.487	730.931	723.425	462.31	216.315	232.146	728.948	303.59	1.25432	0.000169413	0.00129778	PXN	14	40229755	40239952	-	1662	protein_coding	paxillin [Source:HGNC Symbol;Acc:HGNC:9718]	-
ENSSSCG00000000164	88.4498	102.668	91.7779	41.847	43.2631	45.2232	94.2984	43.4444	1.12282	0.000170046	0.00130198	CRY1	5	13275541	13364594	+	3893	protein_coding	cryptochrome circadian regulator 1 [Source:HGNC Symbol;Acc:HGNC:2384]	-
ENSSSCG00000000808	468.286	456.258	407.782	197.279	118.252	271.339	444.108	195.623	1.18409	0.000171021	0.00130738	SLC38A2	5	77113494	77127714	-	5926	protein_coding	solute carrier family 38 member 2 [Source:HGNC Symbol;Acc:HGNC:13448]	-
ENSSSCG00000007540	331.974	352.441	340.838	223.184	129.789	189.937	341.751	180.97	0.905783	0.00017226	0.00131498	CABLES2	17	61763726	61778399	-	4618	protein_coding	Cdk5 and Abl enzyme substrate 2 [Source:HGNC Symbol;Acc:HGNC:16143]	-
ENSSSCG00000037325	184.558	155.534	160.521	103.621	69.2209	63.3124	166.871	78.7182	1.05738	0.000174161	0.0013275	UBIAD1	6	71419703	71431274	+	3294	protein_coding	UbiA prenyltransferase domain containing 1 [Source:HGNC Symbol;Acc:HGNC:30791]	-
ENSSSCG00000024770	684.241	647.035	647.484	460.317	331.684	437.157	659.587	409.719	0.682293	0.000174375	0.00132847	LIG3	12	40152346	40205082	-	7358	protein_coding	DNA ligase 3 [Source:HGNC Symbol;Acc:HGNC:6600]	-
ENSSSCG00000022773	96.1078	74.319	72.3425	29.8907	5.76841	3.01488	80.9231	12.8913	2.54443	0.000176323	0.00133996	-	13	24045999	24068424	+	3512	protein_coding	caspase-15 [Source:RefSeq peptide;Acc:NP_001032224]	-
ENSSSCG00000039085	1193.11	1191.02	1208.95	803.064	415.326	512.529	1197.69	576.973	1.04848	0.000179316	0.00135933	-	13	206934972	207013103	+	7345	protein_coding		-
ENSSSCG00000026129	31.7807	26.05	29.8728	3.98543	0	3.01488	29.2345	2.33344	3.5389	0.000180017	0.00136262	ADGRL3	8	60630117	60792899	+	3340	protein_coding	adhesion G protein-coupled receptor L3 [Source:HGNC Symbol;Acc:HGNC:20974]	-
ENSSSCG00000016090	423.487	430.974	436.215	278.98	187.473	280.384	430.225	248.946	0.784173	0.000180984	0.00136858	SPATS2L	15	103878732	104060524	+	3689	protein_coding	spermatogenesis associated serine rich 2 like [Source:HGNC Symbol;Acc:HGNC:24574]	-
ENSSSCG00000011313	709.896	686.876	611.133	344.74	103.831	232.146	669.302	226.906	1.55298	0.00018118	0.00136871	LIMD1	13	28730192	28811615	+	7225	protein_coding	LIM domains containing 1 [Source:HGNC Symbol;Acc:HGNC:6612]	-
ENSSSCG00000012056	366.818	365.466	366.392	253.075	175.937	229.131	366.225	219.381	0.730122	0.000181904	0.0013735	CHAF1B	13	200048154	200073268	+	2506	protein_coding	chromatin assembly factor 1 subunit B [Source:HGNC Symbol;Acc:HGNC:1911]	-
ENSSSCG00000015030	1156.36	1217.07	1134.81	743.282	351.873	524.589	1169.41	539.915	1.11034	0.000182035	0.00137381	DLAT	9	39738640	39767879	+	6602	protein_coding	dihydrolipoyllysine-residue acetyltransferase component of pyruvate dehydrogenase complex, mitochondrial precursor [Source:RefSeq peptide;Acc:NP_999159]	-
ENSSSCG00000015052	298.662	278.888	296.209	195.286	112.484	120.595	291.253	142.788	1.00886	0.000185346	0.00139673	USP28	9	41417562	41480991	-	4945	protein_coding	ubiquitin specific peptidase 28 [Source:HGNC Symbol;Acc:HGNC:12625]	-
ENSSSCG00000013837	393.238	461.621	380.068	261.046	170.168	129.64	411.642	186.951	1.12451	0.00018579	0.00139938	AKAP8	2	62222055	62241623	+	5913	protein_coding	A-kinase anchoring protein 8 [Source:HGNC Symbol;Acc:HGNC:378]	-
ENSSSCG00000017504	352.268	321.411	277.133	201.264	118.252	108.536	316.937	142.684	1.13328	0.000190083	0.00142502	CDK12	12	22755956	22831356	-	10508	protein_coding	cyclin dependent kinase 12 [Source:HGNC Symbol;Acc:HGNC:24224]	-
ENSSSCG00000034958	79.6431	75.8514	84.9395	21.9199	46.1473	24.119	80.1447	30.7287	1.41148	0.000190494	0.00142637	MIS12	12	51505169	51508260	-	2302	protein_coding	MIS12, kinetochore complex component [Source:HGNC Symbol;Acc:HGNC:24967]	-
ENSSSCG00000039679	84.6208	86.5778	84.5796	43.8397	23.0736	39.1934	85.2594	35.3689	1.24384	0.00019668	0.00147053	ZNF623	4	931501	932916	-	1416	protein_coding	zinc finger protein 623 [Source:HGNC Symbol;Acc:HGNC:29084]	-
ENSSSCG00000021514	1141.81	1144.67	1199.59	803.064	470.126	621.065	1162.02	631.418	0.875477	0.000197153	0.00147335	OCLN	16	47600180	47652445	+	5168	protein_coding	occludin [Source:HGNC Symbol;Acc:HGNC:8104]	-
ENSSSCG00000039215	800.26	873.823	797.568	504.157	204.779	301.488	823.884	336.808	1.28321	0.000202919	0.00151273	PHYHIPL	14	62525804	62627587	+	6772	protein_coding	phytanoyl-CoA 2-hydroxylase interacting protein like [Source:HGNC Symbol;Acc:HGNC:29378]	-
ENSSSCG00000028964	443.015	427.909	402.383	205.25	285.536	147.729	424.436	212.838	0.995557	0.000203645	0.00151666	PIM2	X	42992139	42998686	-	3665	protein_coding	Pim-2 proto-oncogene, serine/threonine kinase [Source:HGNC Symbol;Acc:HGNC:8987]	-
ENSSSCG00000002822	1804.22	1825.8	1882.71	1323.16	824.883	892.404	1837.57	1013.48	0.854999	0.000203903	0.00151785	AMFR	6	29366819	29413697	+	3613	protein_coding	autocrine motility factor receptor [Source:HGNC Symbol;Acc:HGNC:463]	-
ENSSSCG00000024453	882.966	896.042	932.895	609.771	398.02	572.827	903.968	526.873	0.775259	0.000204329	0.00152028	RAF1	13	68581131	68657911	-	3455	protein_coding	Raf-1 proto-oncogene, serine/threonine kinase [Source:HGNC Symbol;Acc:HGNC:9829]	-
ENSSSCG00000024614	238.163	237.514	239.342	129.526	69.2209	141.699	238.34	113.482	1.06441	0.000204487	0.0015206	ITSN1	13	197248981	197481159	+	4887	protein_coding	intersectin 1 [Source:HGNC Symbol;Acc:HGNC:6183]	-
ENSSSCG00000022417	3551.78	3352.02	3288.17	1767.54	562.42	1269.26	3397.32	1199.74	1.50027	0.000204876	0.00152138	HNF1B	12	39143121	39201601	-	3072	protein_coding	HNF1 homeobox B [Source:HGNC Symbol;Acc:HGNC:11630]	Homeobox
ENSSSCG00000040208	284.111	293.445	270.295	191.301	124.021	159.789	282.617	158.37	0.821909	0.000206591	0.00153337	PAG1	4	55450793	55619172	+	10203	protein_coding	phosphoprotein membrane anchor with glycosphingolipid microdomains 1 [Source:HGNC Symbol;Acc:HGNC:30043]	-
ENSSSCG00000037754	526.87	550.88	544.909	340.754	149.979	217.071	540.886	235.935	1.18635	0.000206902	0.00153434	SLC39A11	12	7759613	8204762	+	6090	protein_coding	solute carrier family 39 member 11 [Source:HGNC Symbol;Acc:HGNC:14463]	-
ENSSSCG00000038366	305.554	321.794	278.573	195.286	132.673	183.908	301.973	170.622	0.815063	0.000207032	0.0015344	RAP2B	13	93308003	93310707	+	2705	protein_coding	Ras-related protein Rap-2a [Source:UniProtKB/Swiss-Prot;Acc:Q06AU2]	-
ENSSSCG00000040746	3801.04	4032	3692.35	1560.3	299.957	1109.48	3841.8	989.909	1.95521	0.000207282	0.00153528	LRP2	15	75562237	75754573	-	18656	protein_coding	LDL receptor related protein 2 [Source:HGNC Symbol;Acc:HGNC:6694]	-
ENSSSCG00000007590	237.015	241.728	217.747	129.526	46.1473	48.2381	232.164	74.6373	1.60747	0.000207922	0.00153802	PMS2	3	5118018	5145628	+	3757	protein_coding	PMS1 homolog 2, mismatch repair system component [Source:HGNC Symbol;Acc:HGNC:9122]	-
ENSSSCG00000017895	155.457	131.016	146.845	85.6867	43.2631	63.3124	144.439	64.0874	1.14559	0.000210421	0.00155424	RABEP1	12	51602144	51867111	-	9828	protein_coding	rabaptin, RAB GTPase binding effector protein 1 [Source:HGNC Symbol;Acc:HGNC:17677]	-
ENSSSCG00000003931	863.438	925.923	820.602	629.698	628.757	575.842	869.988	611.432	0.506972	0.000214935	0.00158452	KIF2C	6	166555820	166577902	-	3852	protein_coding	kinesin family member 2C [Source:HGNC Symbol;Acc:HGNC:6393]	-
ENSSSCG00000010105	969.502	893.361	912.38	659.588	683.557	557.752	925.081	633.633	0.54364	0.000216285	0.00159306	SMPD4	14	50664347	50692852	+	7760	protein_coding	sphingomyelin phosphodiesterase 4 [Source:HGNC Symbol;Acc:HGNC:32949]	-
ENSSSCG00000002787	756.609	767.708	768.055	542.018	498.968	587.901	764.124	542.962	0.493645	0.00021767	0.00160237	E2F4	6	27832630	27841417	+	2716	protein_coding	E2F transcription factor 4 [Source:HGNC Symbol;Acc:HGNC:3118]	E2F
ENSSSCG00000010089	13.4015	14.1742	18.3556	0	0	0	15.3104	0	5.00789	0.00021814	0.00160505	-	14	50325277	50329782	+	4362	protein_coding		-
ENSSSCG00000015880	481.688	483.074	495.241	259.053	69.2209	111.55	486.667	146.608	1.7167	0.000220708	0.00162107	TANC1	15	65920192	66203512	+	9635	protein_coding	tetratricopeptide repeat, ankyrin repeat and coiled-coil containing 1 [Source:HGNC Symbol;Acc:HGNC:29364]	-
ENSSSCG00000035038	942.699	944.311	907.701	456.332	100.947	229.131	931.57	262.137	1.82245	0.000221608	0.00162574	CGNL1	1	114424151	114598931	-	6977	protein_coding	cingulin like 1 [Source:HGNC Symbol;Acc:HGNC:25931]	-
ENSSSCG00000012314	55.1375	54.7816	42.8297	11.9563	17.3052	18.0893	50.9162	15.7836	1.72288	0.000221697	0.00162574	SERAC1	1	8935073	9001474	+	4429	protein_coding	serine active site containing 1 [Source:HGNC Symbol;Acc:HGNC:21061]	-
ENSSSCG00000016564	413.914	411.436	387.267	211.228	126.905	256.265	404.206	198.132	1.02765	0.000223929	0.00164132	UBE2H	18	18819603	18932981	+	5297	protein_coding	ubiquitin conjugating enzyme E2 H [Source:HGNC Symbol;Acc:HGNC:12484]	-
ENSSSCG00000026383	2387.38	2464.02	2405.3	1378.96	438.399	678.348	2418.9	831.902	1.53708	0.000225582	0.00165264	NRP2	15	108974684	109093525	+	11442	protein_coding	neuropilin 2 [Source:HGNC Symbol;Acc:HGNC:8005]	-
ENSSSCG00000009960	342.312	352.058	352.715	211.228	89.4104	153.759	349.028	151.466	1.19079	0.000225696	0.00165269	HPS4	14	44049703	44073957	-	4089	protein_coding	HPS4, biogenesis of lysosomal organelles complex 3 subunit 2 [Source:HGNC Symbol;Acc:HGNC:15844]	-
ENSSSCG00000013298	220.933	225.256	225.666	147.461	138.442	123.61	223.951	136.504	0.705522	0.000226565	0.00165825	PDHX	2	26015857	26094846	-	1428	protein_coding	pyruvate dehydrogenase complex component X [Source:HGNC Symbol;Acc:HGNC:21350]	-
ENSSSCG00000027266	197.959	194.225	174.198	117.57	100.947	69.3422	188.794	95.9532	0.956485	0.000226918	0.00166004	PNPLA3	5	5075434	5092631	-	2836	protein_coding	patatin like phospholipase domain containing 3 [Source:HGNC Symbol;Acc:HGNC:18590]	-
ENSSSCG00000004058	8522.96	8422.57	8402.17	6446.43	4663.76	5357.44	8449.23	5489.21	0.621549	0.000229521	0.00167588	EZR	1	8403355	8452747	+	2783	protein_coding	ezrin [Source:HGNC Symbol;Acc:HGNC:12691]	-
ENSSSCG00000000379	2535.56	2452.91	2390.18	1958.84	1791.09	1703.41	2459.55	1817.78	0.434263	0.000231519	0.00168804	ESYT1	5	21518070	21534463	+	3242	protein_coding	extended synaptotagmin 1 [Source:HGNC Symbol;Acc:HGNC:29534]	-
ENSSSCG00000028190	153.926	168.942	167.36	73.7304	49.0315	105.521	163.409	76.0942	1.10849	0.000232271	0.0016903	HOMEZ	7	75752418	75798026	+	3166	protein_coding	homeobox and leucine zipper encoding [Source:HGNC Symbol;Acc:HGNC:20164]	Homeobox
ENSSSCG00000007789	471.349	436.337	432.256	203.257	46.1473	42.2083	446.647	97.2042	2.18074	0.000233746	0.00170022	-	3	17664349	17703088	-	10577	protein_coding		-
ENSSSCG00000005787	671.606	669.254	630.208	462.31	314.378	416.053	657.023	397.58	0.719002	0.000235227	0.00170775	CTDP1	1	145769771	145811678	-	3774	protein_coding	CTD phosphatase subunit 1 [Source:HGNC Symbol;Acc:HGNC:2498]	-
ENSSSCG00000015943	1048.38	1039.32	1009.92	735.312	611.452	774.824	1032.54	707.196	0.54504	0.00023936	0.00173445	GORASP2	15	77099001	77130656	+	2695	protein_coding	golgi reassembly stacking protein 2 [Source:HGNC Symbol;Acc:HGNC:17500]	-
ENSSSCG00000004540	16.4647	15.7066	12.597	0	0	0	14.9227	0	4.97011	0.000240322	0.00173894	ONECUT2	1	106751325	106799956	+	4104	protein_coding	one cut homeobox 2 [Source:HGNC Symbol;Acc:HGNC:8139]	CUT
ENSSSCG00000015949	591.58	570.035	603.574	340.754	227.852	394.949	588.396	321.185	0.872484	0.000240552	0.00173979	SLC25A12	15	77896281	78098303	-	3158	protein_coding	solute carrier family 25 member 12 [Source:HGNC Symbol;Acc:HGNC:10982]	-
ENSSSCG00000002259	176.9	165.877	172.038	47.8251	8.65262	0	171.605	18.8259	3.12553	0.000240941	0.00174177	-	7	88105684	88219075	+	5736	protein_coding		-
ENSSSCG00000033876	801.409	806.783	831.039	555.967	348.989	497.455	813.077	467.47	0.793889	0.000243766	0.0017597	RAB35	14	40123528	40141668	-	3788	protein_coding	ras-related protein Rab-35 [Source:RefSeq peptide;Acc:NP_001230220]	-
ENSSSCG00000006694	366.818	342.48	360.993	249.089	236.505	220.086	356.764	235.227	0.595571	0.00024439	0.00176337	-	4	99632297	99712260	-	6839	protein_coding		-
ENSSSCG00000011543	269.944	242.878	266.696	153.439	173.052	159.789	259.839	162.093	0.685379	0.000244538	0.0017636	LHFPL4	13	65869652	65919781	-	4170	protein_coding	LHFPL tetraspan subfamily member 4 [Source:HGNC Symbol;Acc:HGNC:29568]	-
ENSSSCG00000008621	485.899	485.372	467.527	340.754	210.547	247.22	479.6	266.174	0.838131	0.000244902	0.00176456	NBAS	3	121882794	122242213	+	7005	protein_coding	neuroblastoma amplified sequence [Source:HGNC Symbol;Acc:HGNC:15625]	-
ENSSSCG00000035182	309.766	286.933	278.573	151.446	49.0315	120.595	291.757	107.024	1.43352	0.000245975	0.00177146	SDR42E1	6	6382748	6400328	+	5465	protein_coding	short chain dehydrogenase/reductase family 42E, member 1 [Source:HGNC Symbol;Acc:HGNC:29834]	-
novel.1497	150.097	135.23	131.728	73.7304	69.2209	81.4017	139.018	74.7844	0.896867	0.000247448	0.00178038	-	6	65167420	65169859	-	2357	-	-	-
ENSSSCG00000001376	194.513	200.355	183.196	125.541	72.1052	69.3422	192.688	88.9961	1.08629	0.000252278	0.00180888	DHX16	7	23186470	23208507	-	8057	protein_coding	Putative pre-mRNA-splicing factor ATP-dependent RNA helicase DHX16 [Source:UniProtKB/Swiss-Prot;Acc:Q767K6]	-
ENSSSCG00000009711	371.03	332.52	372.51	221.191	199.01	256.265	358.687	225.489	0.672192	0.000252305	0.00180888	HPF1	14	20013977	20039332	+	6782	protein_coding	histone PARylation factor 1 [Source:HGNC Symbol;Acc:HGNC:26051]	-
ENSSSCG00000010854	679.647	660.06	667.279	486.222	374.947	467.306	668.995	442.825	0.591022	0.00025299	0.0018122	TMEM63A	10	13769606	13814024	-	8488	protein_coding	transmembrane protein 63A [Source:HGNC Symbol;Acc:HGNC:29118]	-
ENSSSCG00000009836	416.978	428.292	410.301	271.009	124.021	153.759	418.524	182.93	1.17944	0.000258022	0.0018445	-	14	32841854	32894591	+	8399	protein_coding		-
ENSSSCG00000012884	446.844	442.466	418.219	223.184	158.631	298.473	435.843	226.763	0.94473	0.000258372	0.00184595	PPP6R3	2	4394676	4523830	-	7972	protein_coding	protein phosphatase 6 regulatory subunit 3 [Source:HGNC Symbol;Acc:HGNC:1173]	-
ENSSSCG00000014072	103	119.523	95.7369	33.8761	57.6841	51.2529	106.087	47.6044	1.185	0.000260868	0.0018603	ENC1	2	83685443	83687254	-	1812	protein_coding	ectodermal-neural cortex 1 [Source:HGNC Symbol;Acc:HGNC:3345]	-
ENSSSCG00000013884	432.676	409.904	412.46	241.118	285.536	165.818	418.347	230.824	0.854379	0.000263647	0.00187836	MAP1S	2	60002678	60029939	-	4063	protein_coding	microtubule associated protein 1S [Source:HGNC Symbol;Acc:HGNC:15715]	-
ENSSSCG00000012030	199.491	192.693	246.541	105.614	25.9579	33.1637	212.908	54.9118	1.92102	0.000267347	0.00190029	CLDN8	13	193563314	193564090	-	777	protein_coding	Sus scrofa claudin 8 (CLDN8), mRNA. [Source:RefSeq mRNA;Acc:NM_001161646]	-
novel.1536	52.8401	54.3985	52.9072	15.9417	20.1894	0	53.3819	12.0437	2.10072	0.000267981	0.00190302	-	7	2278187	2284900	+	3329	-	-	-
ENSSSCG00000001379	930.829	984.152	989.041	745.275	674.904	696.437	968.008	705.539	0.453467	0.000271479	0.00192429	TUBB	7	23248027	23294218	+	4763	protein_coding	Tubulin beta chain [Source:UniProtKB/Swiss-Prot;Acc:Q767L7]	-
ENSSSCG00000000120	456.033	445.148	465.008	273.002	274	346.711	455.396	297.904	0.618697	0.000277833	0.00196295	ANKRD54	5	10003836	10018944	+	3306	protein_coding	ankyrin repeat domain 54 [Source:HGNC Symbol;Acc:HGNC:25185]	-
ENSSSCG00000002715	364.903	363.55	347.676	189.308	222.084	105.521	358.71	172.304	1.05214	0.00027824	0.00196401	RFWD3	6	12952241	12994052	+	4810	protein_coding	ring finger and WD repeat domain 3 [Source:HGNC Symbol;Acc:HGNC:25539]	-
ENSSSCG00000020715	601.535	558.159	562.904	388.579	265.347	201.997	574.199	285.308	0.998599	0.000278422	0.00196439	GOLGA7	17	10624382	10643837	+	2099	protein_coding	golgin A7 [Source:HGNC Symbol;Acc:HGNC:24876]	-
ENSSSCG00000040607	51.3085	52.8661	58.3059	9.96357	20.1894	24.119	54.1602	18.0907	1.64362	0.000279253	0.00196909	MAF	6	8468112	8485223	+	3657	protein_coding	MAF bZIP transcription factor [Source:HGNC Symbol;Acc:HGNC:6776]	-
ENSSSCG00000007272	1901.1	1959.49	1930.21	1450.7	1344.04	1097.42	1930.27	1297.38	0.570695	0.000282296	0.00198641	CHMP4B	17	37285428	37334095	+	1613	protein_coding	charged multivesicular body protein 4B [Source:HGNC Symbol;Acc:HGNC:16171]	-
ENSSSCG00000040702	81.5576	119.14	103.295	49.8179	14.421	27.1339	101.331	30.4576	1.68695	0.000282324	0.00198641	CCDC174	13	69898810	69918896	-	1413	protein_coding	Sus scrofa uncharacterized LOC100689257 (LOC100689257), mRNA. [Source:RefSeq mRNA;Acc:NM_001244302]	-
ENSSSCG00000034165	1564.91	1594.41	1582.9	1209.58	1188.29	1013	1580.74	1136.96	0.473135	0.000283327	0.00199255	-	6	17818199	17844361	+	4162	protein_coding		-
ENSSSCG00000005749	599.238	610.642	529.072	338.761	124.021	129.64	579.651	197.474	1.54132	0.000283904	0.00199477	BRD3	1	273502315	273534418	-	8245	protein_coding	bromodomain containing 3 [Source:HGNC Symbol;Acc:HGNC:1104]	-
ENSSSCG00000015784	632.933	613.324	629.128	314.849	72.1052	168.833	625.128	185.262	1.74506	0.000284219	0.0019955	ACSL1	15	45866856	45963733	-	4677	protein_coding	acyl-CoA synthetase long chain family member 1 [Source:HGNC Symbol;Acc:HGNC:3569]	-
ENSSSCG00000015854	105.297	122.205	101.136	55.796	57.6841	45.2232	109.546	52.9011	1.04238	0.000284268	0.0019955	OCA2	15	56657598	56869920	+	3281	protein_coding	Sus scrofa OCA2 melanosomal transmembrane protein (OCA2), mRNA. [Source:RefSeq mRNA;Acc:NM_214094]	-
ENSSSCG00000005378	195.279	190.778	175.278	89.6721	20.1894	63.3124	187.111	57.7247	1.67334	0.00028613	0.00200764	ANKS6	1	240527611	240584918	-	3246	protein_coding	ankyrin repeat and sterile alpha motif domain containing 6 [Source:HGNC Symbol;Acc:HGNC:26724]	-
ENSSSCG00000026449	1516.28	1482.17	1473.84	1014.29	527.81	720.556	1490.76	754.219	0.979289	0.000287739	0.00201616	KDM4A	6	167596104	167642374	-	6463	protein_coding	lysine demethylase 4A [Source:HGNC Symbol;Acc:HGNC:22978]	-
ENSSSCG00000007855	454.502	429.441	419.659	316.842	222.084	235.16	434.534	258.029	0.740075	0.000287875	0.00201618	REXO5	3	25177556	25239014	-	6009	protein_coding	RNA exonuclease 5 [Source:HGNC Symbol;Acc:HGNC:24661]	-
ENSSSCG00000016346	124.059	91.558	109.774	49.8179	54.7999	45.2232	108.464	49.947	1.11793	0.000290489	0.00203196	MAD2L1BP	7	38613440	38623835	+	2956	protein_coding	MAD2L1 binding protein [Source:HGNC Symbol;Acc:HGNC:21059]	-
ENSSSCG00000016212	458.714	458.939	477.605	322.82	334.568	262.294	465.086	306.561	0.5969	0.000290527	0.00203196	-	15	121265781	121273806	+	3348	protein_coding		-
ENSSSCG00000023391	1379.2	1349.62	1434.25	1018.28	738.357	934.612	1387.69	897.082	0.626652	0.000294626	0.00205686	LONP2	6	36372598	36466329	-	3050	protein_coding	lon peptidase 2, peroxisomal [Source:HGNC Symbol;Acc:HGNC:20598]	-
ENSSSCG00000011794	287.175	301.873	298.728	169.381	63.4525	129.64	295.925	120.824	1.27819	0.000296113	0.00206441	SENP2	13	123429980	123473415	+	6715	protein_coding	SUMO1/sentrin/SMT3 specific peptidase 2 [Source:HGNC Symbol;Acc:HGNC:23116]	-
ENSSSCG00000028287	412.383	418.332	410.661	278.98	141.326	165.818	413.792	195.375	1.06822	0.000296493	0.00206612	C2orf68	3	59156682	59163173	+	4899	protein_coding	chromosome 2 open reading frame 68 [Source:HGNC Symbol;Acc:HGNC:34353]	-
ENSSSCG00000010053	549.461	598.766	595.656	408.506	242.273	250.235	581.294	300.338	0.942228	0.000298327	0.00207701	-	14	49332941	49464362	+	6280	protein_coding		-
ENSSSCG00000032015	107.595	91.1749	96.0968	51.8106	37.4947	48.2381	98.2888	45.8478	1.08651	0.00030036	0.0020883	SH3BGRL2	1	86417486	86481523	-	2337	protein_coding	SH3 domain binding glutamate rich protein like 2 [Source:HGNC Symbol;Acc:HGNC:15567]	-
ENSSSCG00000006240	276.071	268.928	237.543	157.424	144.21	174.863	260.847	158.833	0.717214	0.000302554	0.00210164	FAM110B	4	74612890	74614005	-	1116	protein_coding	family with sequence similarity 110 member B [Source:HGNC Symbol;Acc:HGNC:28587]	-
ENSSSCG00000010174	87.684	95.0058	91.4179	23.9126	49.0315	9.04463	91.3692	27.3296	1.74461	0.000303647	0.00210636	EXOC8	14	59192408	59197537	+	5130	protein_coding	exocyst complex component 8 [Source:HGNC Symbol;Acc:HGNC:24659]	-
ENSSSCG00000002860	478.624	480.775	459.969	330.791	210.547	186.922	473.123	242.753	0.949832	0.000304594	0.00211151	-	6	42483648	42491591	+	698	protein_coding		-
ENSSSCG00000035086	177.282	197.29	163.041	109.599	51.9157	78.3868	179.204	79.9673	1.14038	0.000304994	0.00211235	-	3	49805814	49806029	-	174	protein_coding		-
novel.1868	104.532	115.309	113.013	63.7669	40.3789	24.119	110.951	42.7549	1.33162	0.000305064	0.00211235	-	AEMK02000256.1	174889	178683	+	2506	-	PF08333:Protein of unknown function (DUF1725)	-
ENSSSCG00000029464	152.777	157.449	131.368	59.7814	23.0736	78.3868	147.198	53.7473	1.45018	0.000305235	0.00211258	KDM5A	5	67629380	67716625	-	9308	protein_coding	lysine demethylase 5A [Source:HGNC Symbol;Acc:HGNC:9886]	-
ENSSSCG00000030428	438.42	435.571	430.096	288.944	144.21	150.744	434.696	194.633	1.14468	0.000305506	0.00211262	TWNK	14	112068474	112078650	+	8306	protein_coding	twinkle mtDNA helicase [Source:HGNC Symbol;Acc:HGNC:1160]	-
ENSSSCG00000015611	592.728	627.115	640.645	424.448	224.968	244.205	620.163	297.874	1.04789	0.000309522	0.00213259	DIEXF	9	133115242	133141263	-	3532	protein_coding	digestive organ expansion factor homolog (zebrafish) [Source:HGNC Symbol;Acc:HGNC:28440]	-
ENSSSCG00000023667	1245.57	1238.52	1219.03	856.867	862.378	618.05	1234.37	779.098	0.661105	0.000311022	0.00214195	KEAP1	2	69277996	69290053	-	7426	protein_coding	kelch like ECH associated protein 1 [Source:HGNC Symbol;Acc:HGNC:23177]	-
ENSSSCG00000026006	217.87	251.689	238.622	115.577	155.747	144.714	236.06	138.68	0.780903	0.000311314	0.002143	KLF13	1	143498691	143540563	-	1654	protein_coding	Krueppel-like factor 13 [Source:RefSeq peptide;Acc:NP_001011505]	zf-C2H2
ENSSSCG00000011576	73.8996	67.0404	61.9051	33.8761	20.1894	21.1041	67.615	25.0566	1.38923	0.00031153	0.00214353	HRH1	13	67209260	67411314	+	3643	protein_coding	histamine receptor H1 [Source:HGNC Symbol;Acc:HGNC:5182]	-
ENSSSCG00000010036	296.364	270.843	257.338	173.366	92.2946	75.372	274.848	113.678	1.25139	0.000312853	0.00215035	SLC5A1	14	48566343	48707223	+	7741	protein_coding	solute carrier family 5 member 1 [Source:HGNC Symbol;Acc:HGNC:11036]	-
ENSSSCG00000009774	99.5539	107.648	109.774	43.8397	66.3367	42.2083	105.658	50.7949	1.06917	0.000312945	0.00215035	C12orf65	14	29644969	29658842	-	1242	protein_coding	chromosome 12 open reading frame 65 [Source:HGNC Symbol;Acc:HGNC:26784]	-
ENSSSCG00000024088	477.859	476.944	450.251	294.922	121.137	144.714	468.351	186.924	1.31137	0.000315366	0.00216309	TLN2	1	109208667	109584733	-	8605	protein_coding	talin 2 [Source:HGNC Symbol;Acc:HGNC:15447]	-
ENSSSCG00000034494	152.394	165.111	154.043	97.643	69.2209	45.2232	157.183	70.6957	1.12222	0.000317435	0.00217436	MARS2	15	101510595	101524065	+	3326	protein_coding	methionyl-tRNA synthetase 2, mitochondrial [Source:HGNC Symbol;Acc:HGNC:25133]	-
ENSSSCG00000017259	3000.4	3173.12	3208.63	2399.23	2489.07	2221.97	3127.38	2370.09	0.399612	0.000317699	0.00217519	PRKAR1A	12	11661872	11681435	-	7155	protein_coding	protein kinase cAMP-dependent type I regulatory subunit alpha [Source:HGNC Symbol;Acc:HGNC:9388]	-
ENSSSCG00000037066	859.227	952.356	878.188	629.698	354.757	416.053	896.59	466.836	0.934943	0.000320627	0.00219229	GADD45A	6	144938287	144944249	-	4547	protein_coding	growth arrest and DNA damage-inducible protein GADD45 alpha [Source:RefSeq peptide;Acc:NP_001038064]	-
ENSSSCG00000002633	167.71	175.454	147.564	99.6357	43.2631	51.2529	163.576	64.7172	1.30416	0.000326696	0.00222582	GAS8	6	86823	105993	-	4734	protein_coding	growth arrest specific 8 [Source:HGNC Symbol;Acc:HGNC:4166]	-
ENSSSCG00000022797	24.5056	27.9654	32.3922	3.98543	0	0	28.2877	1.32848	4.09381	0.0003275	0.0022303	PPP1R3B	15	56002439	56013471	+	5669	protein_coding	protein phosphatase 1 regulatory subunit 3B [Source:HGNC Symbol;Acc:HGNC:14942]	-
ENSSSCG00000037564	48.2453	37.9257	52.5473	9.96357	20.1894	6.02976	46.2394	12.0609	1.95378	0.000328643	0.0022341	OTX1	3	78895882	78903217	-	3290	protein_coding	orthodenticle homeobox 1 [Source:HGNC Symbol;Acc:HGNC:8521]	-
ENSSSCG00000003107	1577.16	1459.95	1516.67	840.925	233.621	310.532	1517.93	461.693	1.71226	0.000330778	0.00224362	ARHGAP35	6	52704367	52841807	+	9637	protein_coding	Rho GTPase activating protein 35 [Source:HGNC Symbol;Acc:HGNC:4591]	-
ENSSSCG00000004063	120.23	102.284	120.211	45.8324	72.1052	42.2083	114.242	53.382	1.10888	0.000334639	0.00226478	TMEM242	1	9667885	9719230	+	1966	protein_coding	transmembrane protein 242 [Source:HGNC Symbol;Acc:HGNC:17206]	-
ENSSSCG00000002260	24.5056	27.5823	34.9116	5.97814	0	3.01488	28.9998	2.99767	3.12884	0.000335576	0.0022671	-	7	88015484	88046066	+	857	protein_coding		-
ENSSSCG00000036172	89.5985	85.4286	97.8964	31.8834	0	15.0744	90.9745	15.6526	2.47233	0.000336198	0.0022703	SP9	15	80325425	80328019	+	1599	protein_coding	Sp9 transcription factor [Source:HGNC Symbol;Acc:HGNC:30690]	-
ENSSSCG00000037811	289.472	318.729	281.452	205.25	129.789	126.625	296.551	153.888	0.928213	0.000337705	0.00227947	RNF34	14	31202029	31229484	-	3882	protein_coding	ring finger protein 34 [Source:HGNC Symbol;Acc:HGNC:17297]	-
ENSSSCG00000028019	1988.4	1899.73	1843.12	1486.56	1479.6	1441.11	1910.41	1469.09	0.378442	0.000340405	0.00229364	LRRC59	12	26675054	26694060	-	5816	protein_coding	leucine rich repeat containing 59 [Source:HGNC Symbol;Acc:HGNC:28817]	-
ENSSSCG00000008633	4468.05	4342.3	4304.2	3560.98	3259.15	3449.02	4371.52	3423.05	0.352164	0.000343521	0.00231309	PDIA6	3	125751910	125776955	+	4222	protein_coding	protein disulfide-isomerase A6 precursor [Source:RefSeq peptide;Acc:NP_001182048]	-
ENSSSCG00000039780	1569.51	1543.84	1503.72	1084.04	599.915	765.779	1539.02	816.577	0.910659	0.000344914	0.00232095	RTN4RL1	12	48071263	48142707	-	6735	protein_coding	reticulon 4 receptor like 1 [Source:HGNC Symbol;Acc:HGNC:21329]	-
ENSSSCG00000007767	161.201	156.3	162.321	63.7669	106.716	84.4166	159.94	84.9664	0.934199	0.000346723	0.00233107	ZNF668	3	17406135	17416353	+	2532	protein_coding	zinc finger protein 668 [Source:HGNC Symbol;Acc:HGNC:25821]	zf-C2H2
ENSSSCG00000000199	293.301	283.102	294.769	205.25	161.516	183.908	290.391	183.558	0.65224	0.000352114	0.00236004	-	5	15347633	15484936	+	3099	protein_coding		-
ENSSSCG00000015252	467.903	471.964	442.693	300.9	141.326	144.714	460.854	195.647	1.22207	0.000354119	0.0023714	SNX19	9	57513167	57558388	-	11796	protein_coding	sorting nexin 19 [Source:HGNC Symbol;Acc:HGNC:21532]	-
ENSSSCG00000026161	310.914	323.709	305.206	195.286	178.821	102.506	313.277	158.871	0.966916	0.000354382	0.00237212	E2F6	3	125249277	125271031	+	3539	protein_coding	E2F transcription factor 6 [Source:HGNC Symbol;Acc:HGNC:3120]	E2F
ENSSSCG00000013062	2058.08	2006.23	2017.67	1552.32	1147.91	1359.71	2027.33	1353.32	0.580727	0.00035534	0.00237676	MTA2	2	9138406	9148284	+	4213	protein_coding	metastasis associated 1 family member 2 [Source:HGNC Symbol;Acc:HGNC:7411]	zf-GATA
ENSSSCG00000024618	142.056	134.081	141.446	81.7013	28.8421	48.2381	139.194	52.9271	1.35913	0.000355385	0.00237676	-	10	19936211	19968960	+	5363	protein_coding		-
ENSSSCG00000010181	336.569	336.351	313.844	217.206	126.905	192.952	328.921	179.021	0.867373	0.000355614	0.00237725	C1orf198	14	59515681	59552282	+	3688	protein_coding	chromosome 1 open reading frame 198 [Source:HGNC Symbol;Acc:HGNC:25900]	-
ENSSSCG00000013245	1026.94	1058.09	1081.18	721.363	810.462	615.035	1055.4	715.62	0.55968	0.000356084	0.0023783	ARFGAP2	2	15390427	15401228	+	3004	protein_coding	ADP ribosylation factor GTPase activating protein 2 [Source:HGNC Symbol;Acc:HGNC:13504]	-
ENSSSCG00000013125	788.773	834.748	763.736	526.077	242.273	274.354	795.752	347.568	1.18693	0.00035838	0.00239259	OSBP	2	11876523	11909517	+	2430	protein_coding	oxysterol binding protein [Source:HGNC Symbol;Acc:HGNC:8503]	-
ENSSSCG00000005503	13.4015	11.1095	20.1551	0	0	0	14.8887	0	4.96781	0.000361255	0.00240863	TLR4	1	258044435	258055522	+	4636	protein_coding	toll-like receptor 4 isoform 1 precursor [Source:RefSeq peptide;Acc:NP_001106510]	-
ENSSSCG00000005982	461.777	427.909	436.215	300.9	317.263	241.19	441.967	286.451	0.621386	0.000362869	0.00241728	-	4	15980537	15998941	-	1751	protein_coding		-
ENSSSCG00000040327	923.171	927.839	928.576	520.098	144.21	208.027	926.528	290.778	1.66433	0.000363401	0.00241977	ATXN7L3B	5	37978739	37982422	+	3684	protein_coding	ataxin 7 like 3B [Source:HGNC Symbol;Acc:HGNC:37931]	-
ENSSSCG00000008218	75.0483	70.8712	71.6227	35.8689	23.0736	33.1637	72.5141	30.7021	1.22061	0.000365295	0.00243026	RNF103	3	58160954	58183766	+	3111	protein_coding	ring finger protein 103 [Source:HGNC Symbol;Acc:HGNC:12859]	-
ENSSSCG00000028117	179.58	184.648	174.918	81.7013	11.5368	39.1934	179.715	44.1438	1.9923	0.000367973	0.00244595	-	1	260465847	260638348	-	2385	protein_coding		-
ENSSSCG00000039905	336.952	350.142	351.995	219.199	245.158	162.803	346.363	209.053	0.723799	0.000369981	0.00245609	C1orf109	6	93741012	93750598	-	4332	protein_coding	chromosome 1 open reading frame 109 [Source:HGNC Symbol;Acc:HGNC:26039]	-
ENSSSCG00000029196	204.468	195.758	201.551	131.519	66.3367	69.3422	200.593	89.066	1.14315	0.00037061	0.00245919	DIP2B	5	16481138	16601045	+	4782	protein_coding	disco interacting protein 2 homolog B [Source:HGNC Symbol;Acc:HGNC:29284]	-
ENSSSCG00000006947	119.465	134.464	129.569	71.7377	40.3789	72.3571	127.832	61.4912	1.04263	0.000371184	0.00246087	SYDE2	4	130702525	130749734	+	5351	protein_coding	synapse defective Rho GTPase homolog 2 [Source:HGNC Symbol;Acc:HGNC:25841]	-
ENSSSCG00000004935	413.531	394.963	440.534	265.031	121.137	195.967	416.343	194.045	1.09035	0.000372259	0.00246479	HACD3	1	163525861	163565735	+	1321	protein_coding	3-hydroxyacyl-CoA dehydratase 3 [Source:HGNC Symbol;Acc:HGNC:24175]	-
ENSSSCG00000036028	184.175	197.29	188.954	115.577	43.2631	57.2827	190.14	72.0411	1.36949	0.000372546	0.00246562	TMED8	7	100414661	100449305	-	5643	protein_coding	transmembrane p24 trafficking protein family member 8 [Source:HGNC Symbol;Acc:HGNC:18633]	-
ENSSSCG00000005370	191.833	185.798	194.713	103.621	112.484	51.2529	190.781	89.1194	1.0847	0.00037281	0.00246597	TRMO	1	239768203	239786932	-	2226	protein_coding	Sus scrofa tRNA methyltransferase O (TRMO), mRNA. [Source:RefSeq mRNA;Acc:NM_001243624]	-
ENSSSCG00000025736	563.628	622.901	594.936	380.608	441.284	416.053	593.822	412.648	0.529693	0.000372923	0.00246597	RECQL4	4	287201	295758	+	5568	protein_coding	RecQ like helicase 4 [Source:HGNC Symbol;Acc:HGNC:9949]	-
ENSSSCG00000026996	912.832	950.058	968.886	506.149	190.358	446.202	943.925	380.903	1.30581	0.000373521	0.00246886	-	11	64086662	64309389	-	8247	protein_coding		-
novel.879	40.5873	47.1198	38.8706	5.97814	0	18.0893	42.1926	8.02247	2.443	0.000374241	0.00247255	-	2	4041427	4046903	+	1152	-	-	-
ENSSSCG00000004588	563.245	599.532	558.225	338.761	112.484	195.967	573.668	215.738	1.40104	0.000378408	0.00249792	CCNB2	1	112907049	112942219	-	2042	protein_coding	cyclin B2 [Source:HGNC Symbol;Acc:HGNC:1580]	-
ENSSSCG00000012104	504.662	458.556	462.848	284.958	118.252	223.101	475.355	208.771	1.17841	0.000383769	0.00253005	-	X	6296133	6448276	+	5330	protein_coding		-
ENSSSCG00000004753	201.022	221.042	183.916	127.534	72.1052	57.2827	201.993	85.6405	1.21025	0.000386205	0.00254499	INO80	1	130201843	130374040	+	8438	protein_coding	INO80 complex subunit [Source:HGNC Symbol;Acc:HGNC:26956]	-
ENSSSCG00000022787	452.204	403.775	421.818	308.871	207.663	214.056	425.932	243.53	0.79401	0.000388032	0.00255592	RABIF	10	24859391	24867146	-	2654	protein_coding	RAB interacting factor [Source:HGNC Symbol;Acc:HGNC:9797]	-
ENSSSCG00000040922	228.208	247.092	227.825	163.403	106.716	117.58	234.375	129.233	0.839669	0.000388542	0.00255818	IP6K2	13	31377819	31406900	-	3434	protein_coding	inositol hexakisphosphate kinase 2 [Source:HGNC Symbol;Acc:HGNC:17313]	-
ENSSSCG00000002381	934.658	852.753	929.656	434.412	152.863	431.128	905.689	339.467	1.41315	0.000390757	0.00257055	NEK9	7	98275979	98322250	-	6560	protein_coding	NIMA related kinase 9 [Source:HGNC Symbol;Acc:HGNC:18591]	-
ENSSSCG00000029774	347.673	334.819	377.189	229.162	158.631	105.521	353.227	164.438	1.08755	0.000393004	0.00258311	RNF7	13	82548570	82557995	+	3170	protein_coding	ring finger protein 7 [Source:HGNC Symbol;Acc:HGNC:10070]	-
ENSSSCG00000030820	872.245	899.49	859.113	466.295	124.021	129.64	876.949	239.985	1.86072	0.00039348	0.00258512	STK4	17	47387600	47475718	+	5815	protein_coding	serine/threonine kinase 4 [Source:HGNC Symbol;Acc:HGNC:11408]	-
ENSSSCG00000010638	121.762	105.732	91.058	49.8179	8.65262	27.1339	106.184	28.5348	1.84821	0.000394669	0.00259161	TCF7L2	14	123343756	123545925	+	2986	protein_coding	transcription factor 7 like 2 [Source:HGNC Symbol;Acc:HGNC:11641]	HMG
ENSSSCG00000003798	3005	3227.13	3305.44	2419.16	1727.64	1703.41	3179.19	1950.07	0.703169	0.000395064	0.00259219	SERBP1	6	145186715	145203417	+	5138	protein_coding	SERPINE1 mRNA binding protein 1 [Source:HGNC Symbol;Acc:HGNC:17860]	-
ENSSSCG00000003719	179.197	184.265	173.838	97.643	25.9579	57.2827	179.1	60.2945	1.54201	0.00039555	0.00259425	-	6	111048709	111147914	-	2870	protein_coding		-
ENSSSCG00000014356	338.483	332.903	355.234	239.126	196.126	235.16	342.207	223.471	0.61002	0.000397053	0.002603	DNAJC18	2	141297918	141337438	-	4375	protein_coding	DnaJ heat shock protein family (Hsp40) member C18 [Source:HGNC Symbol;Acc:HGNC:28429]	-
ENSSSCG00000026038	129.803	131.399	141.806	53.8033	80.7578	78.3868	134.336	70.9826	0.945168	0.000398168	0.00260919	DDX28	6	28615692	28617314	-	1623	protein_coding	DEAD-box helicase 28 [Source:HGNC Symbol;Acc:HGNC:17330]	-
ENSSSCG00000022212	203.703	208.783	203.711	117.57	34.6105	57.2827	205.399	69.8211	1.52791	0.000399749	0.0026173	SNRNP35	14	29457372	29477097	-	3589	protein_coding	small nuclear ribonucleoprotein U11/U12 subunit 35 [Source:HGNC Symbol;Acc:HGNC:30852]	-
ENSSSCG00000022048	1699.31	1678.31	1742.7	1249.43	902.757	753.72	1706.77	968.636	0.813604	0.000400079	0.00261834	REEP5	2	116845571	116886358	+	3586	protein_coding	receptor accessory protein 5 [Source:HGNC Symbol;Acc:HGNC:30077]	-
ENSSSCG00000032831	941.167	958.486	919.938	649.625	334.568	358.771	939.864	447.654	1.06325	0.0004012	0.00262343	BRI3BP	14	28180133	28202084	-	6217	protein_coding	BRI3 binding protein [Source:HGNC Symbol;Acc:HGNC:14251]	-
ENSSSCG00000006519	240.078	263.181	210.909	155.432	83.642	105.521	238.056	114.865	1.0319	0.000405344	0.00264713	CLK2	4	94558280	94570082	+	2491	protein_coding	CDC like kinase 2 [Source:HGNC Symbol;Acc:HGNC:2069]	-
ENSSSCG00000013776	1805.75	1849.93	1855.71	1337.11	1315.2	1000.94	1837.13	1217.75	0.591163	0.000405571	0.00264713	DDX39A	2	64836124	64849118	+	12371	protein_coding	DExD-box helicase 39A [Source:HGNC Symbol;Acc:HGNC:17821]	-
novel.795	186.089	195.758	200.472	87.6794	132.673	111.55	194.106	110.634	0.828481	0.000405904	0.00264713	-	17	3290459	3295738	-	2850	-	-	-
ENSSSCG00000007924	927.383	953.505	945.132	577.887	213.431	361.785	942.007	384.368	1.28745	0.000410709	0.00267416	UBN1	3	37512313	37555203	-	6183	protein_coding	ubinuclein 1 [Source:HGNC Symbol;Acc:HGNC:12506]	-
ENSSSCG00000004538	119.465	173.156	126.689	73.7304	49.0315	66.3273	139.77	63.0298	1.13639	0.000410989	0.00267484	WDR7	1	106012894	106411705	+	8048	protein_coding	WD repeat domain 7 [Source:HGNC Symbol;Acc:HGNC:13490]	-
ENSSSCG00000004897	65.4758	60.911	67.6637	21.9199	11.5368	36.1785	64.6835	23.2117	1.49198	0.000411433	0.00267659	ZCCHC2	1	158962016	159022072	-	8331	protein_coding	zinc finger CCHC-type containing 2 [Source:HGNC Symbol;Acc:HGNC:22916]	-
ENSSSCG00000017197	866.885	850.072	804.766	575.894	654.715	590.916	840.574	607.175	0.471604	0.000414989	0.00269514	FBF1	12	5482652	5513098	+	8690	protein_coding	Fas binding factor 1 [Source:HGNC Symbol;Acc:HGNC:24674]	-
ENSSSCG00000040740	61.6468	66.2742	63.7046	23.9126	31.7263	24.119	63.8752	26.586	1.27609	0.000415212	0.00269544	C22orf39	14	51107998	51112345	-	1741	protein_coding	chromosome 22 open reading frame 39 [Source:HGNC Symbol;Acc:HGNC:27012]	-
ENSSSCG00000013408	1030	1023.99	1017.47	723.355	608.568	437.157	1023.82	589.693	0.790871	0.000418028	0.00270911	ADM	2	49228610	49231446	-	2306	protein_coding	ADM Adrenomedullin Proadrenomedullin N-20 terminal peptide [Source:UniProtKB/Swiss-Prot;Acc:P53366]	-
ENSSSCG00000003438	744.74	703.349	708.669	390.572	98.063	198.982	718.919	229.206	1.6408	0.000420322	0.00271936	VPS13D	6	72256822	72510188	+	13534	protein_coding	vacuolar protein sorting 13 homolog D [Source:HGNC Symbol;Acc:HGNC:23595]	-
ENSSSCG00000004969	461.777	443.999	424.338	255.067	265.347	337.666	443.371	286.027	0.639764	0.000421104	0.00272327	-	1	167239203	167282158	+	8066	protein_coding		-
ENSSSCG00000025652	4709.66	4628.85	4566.22	3258.09	1687.26	2086.3	4634.91	2343.88	0.982326	0.000427211	0.00275576	CDH1	6	18039318	18155990	-	5645	protein_coding	Sus scrofa cadherin 1 (CDH1), mRNA. [Source:RefSeq mRNA;Acc:NM_001163060]	-
ENSSSCG00000017289	472.498	466.984	431.176	288.944	115.368	132.655	456.886	178.989	1.33785	0.000431405	0.0027793	DDX42	12	15114200	15165296	-	6420	protein_coding	DEAD-box helicase 42 [Source:HGNC Symbol;Acc:HGNC:18676]	-
ENSSSCG00000038082	63.5613	88.1102	82.4201	39.8543	14.421	21.1041	78.0305	25.1265	1.58064	0.00043382	0.0027925	TRAF6	2	24602811	24628262	+	7605	protein_coding	TNF receptor associated factor 6 [Source:HGNC Symbol;Acc:HGNC:12036]	-
ENSSSCG00000007151	2140.79	2120.39	2027.03	1486.56	796.041	961.746	2096.07	1081.45	0.951832	0.00043478	0.0027975	CDC25B	17	31910825	31921588	-	3269	protein_coding	cell division cycle 25B [Source:HGNC Symbol;Acc:HGNC:1726]	-
ENSSSCG00000030110	497.004	515.636	522.234	342.747	161.516	229.131	511.625	244.464	1.05505	0.000441597	0.00283658	-	12	45379092	45427726	-	1987	protein_coding		-
ENSSSCG00000039425	2978.19	3054.74	3070.06	2094.34	1075.81	1501.41	3034.33	1557.19	0.960669	0.000443198	0.00284448	BPGM	18	14553829	14593316	-	5030	protein_coding	bisphosphoglycerate mutase [Source:HGNC Symbol;Acc:HGNC:1093]	-
ENSSSCG00000037185	409.702	462.77	431.176	280.973	124.021	129.64	434.549	178.211	1.27127	0.000446584	0.00286415	-	14	108666231	108739054	-	6569	protein_coding		-
ENSSSCG00000013174	1136.45	1148.88	1092.7	733.319	366.294	301.488	1126.01	467.034	1.26366	0.000447163	0.00286631	CTNND1	2	13144073	13209250	-	6893	protein_coding	catenin delta 1 [Source:HGNC Symbol;Acc:HGNC:2515]	-
ENSSSCG00000005970	1930.2	1859.89	1943.53	1368.99	772.967	795.928	1911.21	979.297	0.961291	0.000447794	0.0028671	SQLE	4	14667848	14700221	-	4983	protein_coding	squalene epoxidase [Source:HGNC Symbol;Acc:HGNC:11279]	-
ENSSSCG00000008698	259.606	256.669	266.336	165.395	126.905	183.908	260.87	158.736	0.715023	0.00044785	0.0028671	RGS12	8	1971564	2076963	+	6311	protein_coding	regulator of G protein signaling 12 [Source:HGNC Symbol;Acc:HGNC:9994]	-
ENSSSCG00000035181	58.9665	47.5029	62.265	7.97086	0	24.119	56.2448	10.6966	2.43326	0.000451598	0.00288894	RNF24	17	31765269	31794881	+	2352	protein_coding	ring finger protein 24 [Source:HGNC Symbol;Acc:HGNC:13779]	-
ENSSSCG00000003672	1943.98	1919.27	2029.91	1372.98	723.936	973.806	1964.39	1023.57	0.937686	0.000451639	0.00288894	CAP1	6	95811553	95840732	+	3421	protein_coding	cyclase associated actin cytoskeleton regulatory protein 1 [Source:HGNC Symbol;Acc:HGNC:20040]	-
ENSSSCG00000006889	476.327	465.835	451.691	271.009	173.052	313.547	464.618	252.536	0.87812	0.000453098	0.00289396	ARHGAP29	4	123073602	123158548	+	5612	protein_coding	Rho GTPase activating protein 29 [Source:HGNC Symbol;Acc:HGNC:30207]	-
ENSSSCG00000030118	289.855	314.515	291.53	167.388	49.0315	105.521	298.633	107.313	1.45993	0.000453146	0.00289396	SAP30	14	16675969	16681927	-	1182	protein_coding	Sin3A associated protein 30 [Source:HGNC Symbol;Acc:HGNC:10532]	-
ENSSSCG00000029752	131.717	114.16	113.733	47.8251	72.1052	63.3124	119.87	61.0809	0.994504	0.000453182	0.00289396	C16orf54	3	18012713	18013378	-	666	protein_coding	chromosome 16 open reading frame 54 [Source:HGNC Symbol;Acc:HGNC:26649]	-
ENSSSCG00000030294	214.424	198.439	198.672	99.6357	23.0736	75.372	203.845	66.0271	1.6074	0.00045699	0.00291584	ZNF398	9	109171634	109214956	-	6686	protein_coding	zinc finger protein 398 [Source:HGNC Symbol;Acc:HGNC:18373]	zf-C2H2
ENSSSCG00000008423	131.335	131.399	126.689	67.7523	83.642	63.3124	129.808	71.5689	0.863213	0.000458079	0.00292157	PPP1R21	3	92100282	92228138	-	3540	protein_coding	protein phosphatase 1 regulatory subunit 21 [Source:HGNC Symbol;Acc:HGNC:30595]	-
ENSSSCG00000029005	1576.78	1581	1630.41	1127.88	597.031	759.749	1596.06	828.219	0.942816	0.000460525	0.00293594	-	12	14283087	14297591	+	3174	protein_coding		-
ENSSSCG00000006078	533.762	496.865	501.719	271.009	66.3367	78.3868	510.782	138.578	1.86734	0.00046079	0.00293641	POP1	4	38609478	38656222	-	3147	protein_coding	POP1 homolog, ribonuclease P/MRP subunit [Source:HGNC Symbol;Acc:HGNC:30129]	-
ENSSSCG00000012978	439.186	413.735	390.146	237.133	311.494	241.19	414.355	263.273	0.659284	0.000461899	0.00294224	AP5B1	2	6538246	6551209	+	3633	protein_coding	adaptor related protein complex 5 beta 1 subunit [Source:HGNC Symbol;Acc:HGNC:25104]	-
ENSSSCG00000002127	773.84	715.608	759.057	436.404	204.779	413.038	749.502	351.407	1.08913	0.000463112	0.00294874	CHD8	7	77719517	77780205	+	9041	protein_coding	chromodomain helicase DNA binding protein 8 [Source:HGNC Symbol;Acc:HGNC:20153]	-
ENSSSCG00000016703	170.39	157.449	177.437	101.628	49.0315	36.1785	168.426	62.2795	1.40001	0.000463593	0.00295058	HOXA5	18	45421658	45432918	+	6108	protein_coding	homeobox protein Hox-A5 [Source:RefSeq peptide;Acc:NP_001182161]	Homeobox
ENSSSCG00000035859	252.331	258.967	236.463	99.6357	8.65262	24.119	249.254	44.1358	2.46479	0.000469181	0.00298241	WNT5A	13	37344680	37366942	-	6833	protein_coding	Wnt family member 5A [Source:HGNC Symbol;Acc:HGNC:12784]	-
ENSSSCG00000006502	1298.8	1330.08	1236.3	958.496	622.989	756.734	1288.39	779.406	0.721071	0.000470433	0.00298863	ARHGEF2	4	94026386	94082206	+	10755	protein_coding	Rho/Rac guanine nucleotide exchange factor 2 [Source:HGNC Symbol;Acc:HGNC:682]	-
ENSSSCG00000027166	876.457	917.878	948.371	639.661	340.336	452.232	914.235	477.41	0.931485	0.00047055	0.00298863	BICD2	3	42368445	42456789	-	6826	protein_coding	BICD cargo adaptor 2 [Source:HGNC Symbol;Acc:HGNC:17208]	-
ENSSSCG00000007362	1952.4	2051.43	1955.77	1323.16	611.452	922.553	1986.54	952.389	1.05799	0.000471285	0.00299205	SRSF6	17	46118825	46143671	+	4452	protein_coding	serine/arginine-rich splicing factor 6 [Source:RefSeq peptide;Acc:NP_001070685]	-
ENSSSCG00000007956	53.6059	51.7168	56.8663	25.9053	5.76841	12.0595	54.063	14.5777	1.80563	0.000471522	0.00299231	NLRC3	3	38691242	38714858	+	8193	protein_coding	NLR family CARD domain containing 3 [Source:HGNC Symbol;Acc:HGNC:29889]	-
ENSSSCG00000016665	107.595	99.9859	95.377	59.7814	46.1473	36.1785	100.986	47.3691	1.06199	0.000472675	0.00299838	BMPER	18	39417837	39663999	-	4008	protein_coding	BMP binding endothelial regulator [Source:HGNC Symbol;Acc:HGNC:24154]	-
ENSSSCG00000011433	1430.9	1503.24	1407.26	1036.21	571.073	693.422	1447.13	766.902	0.912026	0.000473064	0.00299961	WDR82	13	34387799	34412195	-	4094	protein_coding	WD repeat domain 82 [Source:HGNC Symbol;Acc:HGNC:28826]	-
ENSSSCG00000004936	374.093	403.775	369.991	241.118	115.368	201.997	382.619	186.161	1.0297	0.000474796	0.00300684	INTS14	1	163567749	163603842	-	3703	protein_coding	integrator complex subunit 14 [Source:HGNC Symbol;Acc:HGNC:25372]	-
ENSSSCG00000035442	340.398	356.655	365.312	235.14	129.789	105.521	354.121	156.817	1.1579	0.000475229	0.00300834	SLC36A1	16	71504776	71589545	-	9879	protein_coding	solute carrier family 36 member 1 [Source:HGNC Symbol;Acc:HGNC:18761]	-
ENSSSCG00000038617	300.959	316.43	280.732	163.403	95.1788	42.2083	299.374	100.263	1.5586	0.000478354	0.00302561	PCMTD2	17	63029301	63049707	+	4506	protein_coding	protein-L-isoaspartate (D-aspartate) O-methyltransferase domain containing 2 [Source:HGNC Symbol;Acc:HGNC:15882]	-
ENSSSCG00000011430	612.639	626.732	582.699	384.594	337.452	192.952	607.357	304.999	0.986507	0.000481741	0.00304016	DUSP7	13	34197876	34206493	-	4564	protein_coding	dual specificity phosphatase 7 [Source:HGNC Symbol;Acc:HGNC:3073]	-
ENSSSCG00000037634	90.7472	84.6624	87.099	45.8324	11.5368	15.0744	87.5029	24.1479	1.78801	0.000481848	0.00304016	FOXA1	7	62471228	62479220	+	5686	protein_coding	forkhead box A1 [Source:HGNC Symbol;Acc:HGNC:5021]	-
ENSSSCG00000032505	346.141	378.874	363.872	259.053	193.242	238.175	362.962	230.157	0.649365	0.000482252	0.00304145	ING5	15	140264667	140280190	+	5715	protein_coding	inhibitor of growth family member 5 [Source:HGNC Symbol;Acc:HGNC:19421]	-
ENSSSCG00000017776	506.576	483.074	463.568	342.747	328.8	349.726	484.406	340.424	0.508558	0.000489002	0.00307767	ERAL1	12	45083003	45088673	+	1803	protein_coding	Era like 12S mitochondrial rRNA chaperone 1 [Source:HGNC Symbol;Acc:HGNC:3424]	-
ENSSSCG00000003715	83.855	72.0205	87.4589	39.8543	40.3789	21.1041	81.1115	33.7791	1.24039	0.000494219	0.00310922	-	6	109966082	110097878	-	3708	protein_coding		zf-C2H2
ENSSSCG00000001431	37.1413	39.8411	44.2693	11.9563	8.65262	15.0744	40.4172	11.8944	1.76825	0.000498098	0.00312976	-	7	24172238	24173405	-	1168	protein_coding	FK506-binding protein-like [Source:RefSeq peptide;Acc:NP_001121957]	-
ENSSSCG00000032311	231.654	267.395	260.577	149.454	63.4525	126.625	253.209	113.177	1.14852	0.000498777	0.00313145	-	15	112723344	112745892	+	7177	protein_coding		-
ENSSSCG00000005383	338.483	340.565	342.277	215.213	86.5262	90.4463	340.442	130.729	1.36192	0.000504681	0.0031599	ALG2	1	240979603	240984817	-	2008	protein_coding	ALG2, alpha-1,3/1,6-mannosyltransferase [Source:HGNC Symbol;Acc:HGNC:23159]	-
ENSSSCG00000027007	29.4833	35.6272	32.3922	5.97814	0	12.0595	32.5009	6.01255	2.4504	0.000504829	0.0031599	-	6	96893571	96912389	+	3906	protein_coding		-
ENSSSCG00000027342	632.933	607.96	610.413	390.572	144.21	205.012	617.102	246.598	1.3135	0.000504964	0.0031599	BAZ1B	3	10761474	10844544	-	6942	protein_coding	bromodomain adjacent to zinc finger domain 1B [Source:HGNC Symbol;Acc:HGNC:961]	-
ENSSSCG00000021236	827.829	819.808	828.88	639.661	496.083	467.306	825.506	534.35	0.620525	0.000505559	0.00316233	-	3	33857062	33892469	-	2788	protein_coding		-
ENSSSCG00000002535	7956.27	8192.72	8249.57	5005.7	2393.89	4407.75	8132.85	3935.78	1.04669	0.000509505	0.0031831	HSP90AA1	AEMK02000452.1	916989	978221	-	3565	protein_coding	Heat shock protein HSP 90-alpha [Source:UniProtKB/Swiss-Prot;Acc:O02705]	-
ENSSSCG00000004133	547.163	535.174	571.542	336.769	167.284	313.547	551.293	272.533	1.01116	0.000511124	0.00319117	FUCA2	1	21742272	21763519	+	3355	protein_coding	alpha-L-fucosidase 2 [Source:HGNC Symbol;Acc:HGNC:4008]	-
ENSSSCG00000001667	112.955	111.479	108.694	69.745	37.4947	48.2381	111.043	51.8259	1.06577	0.000512259	0.00319639	ZNF318	7	38359505	38389113	-	7538	protein_coding	zinc finger protein 318 [Source:HGNC Symbol;Acc:HGNC:13578]	-
ENSSSCG00000038868	964.907	989.899	1014.96	715.384	475.894	400.979	989.92	530.752	0.893044	0.000514237	0.00320742	GPR107	1	270190305	270255608	+	6574	protein_coding	G protein-coupled receptor 107 [Source:HGNC Symbol;Acc:HGNC:17830]	-
ENSSSCG00000036742	220.167	230.619	205.87	97.643	49.0315	12.0595	218.885	52.9113	2.0198	0.000515416	0.00321282	KLF15	7	53877818	53890568	-	2608	protein_coding	Kruppel like factor 15 [Source:HGNC Symbol;Acc:HGNC:14536]	-
ENSSSCG00000021890	5506.86	5552.86	5399.06	4573.28	4184.98	4235.9	5486.26	4331.39	0.340166	0.000515523	0.00321282	GNB1	6	63863996	63954126	-	7502	protein_coding	G protein subunit beta 1 [Source:HGNC Symbol;Acc:HGNC:4396]	-
ENSSSCG00000034994	590.048	542.452	550.307	404.521	242.273	304.503	560.936	317.099	0.813974	0.000516377	0.00321683	AKAP1	12	33396473	33410395	+	2616	protein_coding	Sus scrofa A kinase (PRKA) anchor protein 1 (AKAP1), mRNA. [Source:RefSeq mRNA;Acc:NM_001204773]	-
ENSSSCG00000013445	1942.07	1895.9	1948.21	1468.63	1496.9	1242.13	1928.73	1402.55	0.458131	0.000517111	0.00322009	CSNK1G2	2	76573985	76609575	-	2587	protein_coding	casein kinase 1 gamma 2 [Source:HGNC Symbol;Acc:HGNC:2455]	-
ENSSSCG00000029745	413.531	335.202	327.161	235.14	161.516	214.056	358.631	203.571	0.809741	0.000521687	0.00324594	FAM193A	8	1438713	1523928	+	4905	protein_coding	family with sequence similarity 193 member A [Source:HGNC Symbol;Acc:HGNC:16822]	-
ENSSSCG00000021560	1756.36	1656.85	1654.16	1297.26	1196.95	1000.94	1689.13	1165.05	0.533122	0.000522962	0.00325254	UBE2I	3	40555325	40570053	-	2802	protein_coding	ubiquitin conjugating enzyme E2 I [Source:HGNC Symbol;Acc:HGNC:12485]	-
ENSSSCG00000015453	10640	10687.4	10530.3	8502.91	8179.61	7157.32	10619.2	7946.61	0.417837	0.000523458	0.0032543	PDIA4	9	109252011	109280324	+	3715	protein_coding	protein disulfide-isomerase A4 precursor [Source:RefSeq peptide;Acc:NP_001254763]	-
ENSSSCG00000014822	731.721	702.2	680.236	482.237	227.852	292.443	704.719	334.177	1.06816	0.000525828	0.00326638	ARHGEF17	9	7767128	7825035	+	6156	protein_coding	Rho guanine nucleotide exchange factor 17 [Source:HGNC Symbol;Acc:HGNC:21726]	-
ENSSSCG00000015524	1179.33	1191.79	1202.11	657.596	187.473	428.113	1191.08	424.394	1.48468	0.000527021	0.00327246	FAM20B	9	120809706	120854970	+	6310	protein_coding	FAM20B, glycosaminoglycan xylosylkinase [Source:HGNC Symbol;Acc:HGNC:23017]	-
ENSSSCG00000008310	93.0446	100.369	86.7391	31.8834	31.7263	60.2976	93.3842	41.3024	1.2045	0.000528874	0.00327996	EXOC6B	3	69938880	70401539	+	3128	protein_coding	exocyst complex component 6B [Source:HGNC Symbol;Acc:HGNC:17085]	-
novel.1658	37.5242	50.9507	38.8706	13.949	14.421	6.02976	42.4485	11.4666	1.85403	0.000534964	0.00331369	-	8	72355984	72357345	+	1069	-	-	-
ENSSSCG00000005177	1266.63	1236.99	1230.18	892.736	954.672	732.615	1244.6	860.008	0.531635	0.000536408	0.00331995	SH3GL2	1	205081231	205285343	-	2910	protein_coding	SH3 domain containing GRB2 like 2, endophilin A1 [Source:HGNC Symbol;Acc:HGNC:10831]	-
ENSSSCG00000012933	34.0781	44.4382	44.9891	13.949	11.5368	9.04463	41.1685	11.5102	1.80804	0.000538699	0.00333143	CCDC87	2	5833453	5836686	+	3234	protein_coding	coiled-coil domain containing 87 [Source:HGNC Symbol;Acc:HGNC:25579]	-
ENSSSCG00000002762	490.494	470.432	474.006	332.783	167.284	192.952	478.311	231.006	1.03763	0.000544307	0.00336202	TERF2	6	17605871	17634604	+	5432	protein_coding	telomeric repeat binding factor 2 [Source:HGNC Symbol;Acc:HGNC:11729]	MYB
ENSSSCG00000010821	2126.24	2165.98	2126.73	1426.78	648.946	991.895	2139.65	1022.54	1.06279	0.000544663	0.00336287	EPRS	10	9579178	9648367	-	5008	protein_coding	glutamyl-prolyl-tRNA synthetase [Source:HGNC Symbol;Acc:HGNC:3418]	-
ENSSSCG00000036156	165.03	182.733	180.316	93.6576	46.1473	105.521	176.026	81.7752	1.09931	0.000545732	0.0033681	RBM12	17	38982708	38997242	-	5318	protein_coding	RNA binding motif protein 12 [Source:HGNC Symbol;Acc:HGNC:9898]	-
ENSSSCG00000004164	294.833	287.699	295.849	213.22	173.052	180.893	292.793	189.055	0.620283	0.000546051	0.00336871	MTFR2	1	27908782	27927480	+	4320	protein_coding	mitochondrial fission regulator 2 [Source:HGNC Symbol;Acc:HGNC:21115]	-
ENSSSCG00000034017	1126.49	1036.64	1040.15	709.406	346.105	545.693	1067.76	533.735	0.996146	0.000551048	0.00339406	KPNA6	6	88611467	88656277	+	6463	protein_coding	karyopherin subunit alpha 6 [Source:HGNC Symbol;Acc:HGNC:6399]	-
ENSSSCG00000026326	399.364	407.222	362.792	225.177	152.863	72.3571	389.793	150.132	1.3628	0.000551953	0.00339689	CCNF	3	39586983	39600435	-	3034	protein_coding	cyclin F [Source:HGNC Symbol;Acc:HGNC:1591]	-
ENSSSCG00000032710	317.424	340.565	337.239	245.104	181.705	189.937	331.742	205.582	0.677292	0.000553039	0.00340221	E2F2	6	81376652	81398346	-	5309	protein_coding	E2F transcription factor 2 [Source:HGNC Symbol;Acc:HGNC:3114]	-
ENSSSCG00000016376	456.033	413.735	417.139	300.9	302.842	283.399	428.969	295.713	0.534985	0.000554085	0.00340573	PPP1R7	15	139917242	139939222	+	4797	protein_coding	protein phosphatase 1 regulatory subunit 7 [Source:HGNC Symbol;Acc:HGNC:9295]	-
ENSSSCG00000011787	91.8959	77.3837	79.1809	37.8616	40.3789	12.0595	82.8202	30.1	1.43039	0.000557524	0.00341878	MAGEF1	13	122601505	122602452	-	924	protein_coding	MAGE family member F1 [Source:HGNC Symbol;Acc:HGNC:29639]	-
ENSSSCG00000030957	450.29	388.068	393.385	282.965	161.516	147.729	410.581	197.403	1.04222	0.000562335	0.00344413	NFKB1	8	118390630	118507052	-	4165	protein_coding	nuclear factor NF-kappa-B p105 subunit [Source:RefSeq peptide;Acc:NP_001041697]	-
ENSSSCG00000007520	1216.85	1019.78	1020.71	639.661	429.747	732.615	1085.78	600.674	0.853535	0.000566235	0.00346524	GNAS	17	58998981	59055340	+	8304	protein_coding	GNAS complex locus [Source:HGNC Symbol;Acc:HGNC:4392]	-
ENSSSCG00000029392	601.535	585.358	569.023	318.834	92.2946	226.116	585.305	212.415	1.45486	0.000566667	0.0034665	HUNK	13	195530124	195663729	+	1979	protein_coding	hormonally up-regulated Neu-associated kinase [Source:HGNC Symbol;Acc:HGNC:13326]	-
novel.1606	66.2416	58.9955	75.2218	33.8761	23.0736	12.0595	66.8197	23.0031	1.48449	0.000573042	0.00350129	-	7	86109965	86124505	-	1237	-	-	-
ENSSSCG00000034714	625.275	564.288	571.542	344.74	158.631	322.592	587.035	275.321	1.08761	0.000577466	0.00352409	OTULIN	16	4063032	4097090	+	6444	protein_coding	OTU deubiquitinase with linear linkage specificity [Source:HGNC Symbol;Acc:HGNC:25118]	-
ENSSSCG00000038161	396.301	419.864	410.661	302.893	199.01	205.012	408.942	235.638	0.781994	0.000578213	0.00352583	ARL16	12	1219923	1225521	+	3881	protein_coding	ADP ribosylation factor like GTPase 16 [Source:HGNC Symbol;Acc:HGNC:27902]	-
ENSSSCG00000014285	1761.72	1758.37	1801.73	1444.72	1271.93	1320.52	1773.94	1345.72	0.396204	0.000581948	0.00354154	2023-09-08	2	135074119	135104444	-	8707	protein_coding	septin 8 [Source:HGNC Symbol;Acc:HGNC:16511]	-
ENSSSCG00000012123	326.613	389.6	339.038	245.104	219.2	186.922	351.751	217.075	0.687496	0.000582673	0.00354172	RAB9A	X	10310931	10349392	+	5237	protein_coding	RAB9A, member RAS oncogene family [Source:HGNC Symbol;Acc:HGNC:9792]	-
ENSSSCG00000005229	622.595	599.532	593.497	446.368	279.768	346.711	605.208	357.616	0.75083	0.00058449	0.00354857	VLDLR	1	219175738	219210338	-	6637	protein_coding	very low density lipoprotein receptor [Source:HGNC Symbol;Acc:HGNC:12698]	-
ENSSSCG00000021646	195.662	185.798	154.043	103.621	43.2631	84.4166	178.501	77.1003	1.1925	0.000585097	0.0035508	KLF9	1	223720413	223748621	-	4894	protein_coding	Krueppel-like factor 9 [Source:UniProtKB/Swiss-Prot;Acc:P79288]	zf-C2H2
ENSSSCG00000026781	870.713	851.987	829.96	549.989	210.547	307.518	850.887	356.018	1.25011	0.000586114	0.00355556	ANKLE2	14	22745633	22771724	+	5244	protein_coding	ankyrin repeat and LEM domain containing 2 [Source:HGNC Symbol;Acc:HGNC:29101]	-
ENSSSCG00000017885	730.955	754.683	723.785	458.324	363.41	554.738	736.474	458.824	0.683598	0.000586676	0.00355755	SMTNL2	12	50581126	50603145	-	4205	protein_coding	smoothelin like 2 [Source:HGNC Symbol;Acc:HGNC:24764]	-
ENSSSCG00000010302	252.331	240.962	226.745	157.424	152.863	102.506	240.013	137.598	0.790347	0.000596873	0.00360793	USP54	14	76305131	76439559	-	8901	protein_coding	ubiquitin specific peptidase 54 [Source:HGNC Symbol;Acc:HGNC:23513]	-
ENSSSCG00000006302	34.461	49.0352	47.5085	15.9417	0	6.02976	43.6682	7.32382	2.44906	0.000597744	0.00361033	GPR161	4	82873417	82905476	+	3694	protein_coding	G protein-coupled receptor 161 [Source:HGNC Symbol;Acc:HGNC:23694]	-
ENSSSCG00000005358	1309.52	1235.46	1303.97	904.692	1026.78	949.687	1282.98	960.385	0.42	0.000601684	0.0036327	-	1	238680810	238826387	-	2734	protein_coding		-
ENSSSCG00000032340	483.219	504.527	483.723	302.893	100.947	129.64	490.49	177.827	1.45059	0.000610232	0.00367704	-	3	23796792	23833419	+	2973	protein_coding		-
ENSSSCG00000012377	353.799	309.152	310.245	153.439	184.589	235.16	324.399	191.063	0.776121	0.000610577	0.00367766	-	X	56296984	56448230	+	5540	protein_coding		-
ENSSSCG00000015595	4476.48	4350.73	4080.34	2953.2	1903.58	2833.99	4302.51	2563.59	0.746349	0.00061163	0.00368256	ATF3	9	130772262	130785599	-	2203	protein_coding	activating transcription factor 3 [Source:HGNC Symbol;Acc:HGNC:785]	TF_bZIP
ENSSSCG00000024221	224.379	224.489	253.379	133.512	164.4	135.67	234.082	144.527	0.701543	0.000613448	0.00369059	SMUG1	5	19398250	19405871	-	2926	protein_coding	single-strand-selective monofunctional uracil-DNA glycosylase 1 [Source:HGNC Symbol;Acc:HGNC:17148]	-
ENSSSCG00000022442	782.264	783.031	774.173	571.909	573.957	443.187	779.823	529.684	0.553994	0.000614888	0.0036975	PAF1	6	48046497	48054189	-	3256	protein_coding	PAF1 homolog, Paf1/RNA polymerase II complex component [Source:HGNC Symbol;Acc:HGNC:25459]	-
ENSSSCG00000002243	104.914	101.518	111.933	41.847	5.76841	42.2083	106.122	29.9412	1.80447	0.00061508	0.0036975	SLC12A6	7	80161481	80266332	+	9909	protein_coding	solute carrier family 12 member 6 [Source:HGNC Symbol;Acc:HGNC:10914]	-
ENSSSCG00000033944	3373.34	3397.61	3415.22	2295.61	2714.04	2053.13	3395.39	2354.26	0.528374	0.000617326	0.00370714	CYB5B	6	17518308	17558147	-	5598	protein_coding	cytochrome b5 type B [Source:RefSeq peptide;Acc:NP_001153064]	-
ENSSSCG00000040749	268.795	248.624	254.819	149.454	43.2631	54.2678	257.413	82.3282	1.61916	0.000617411	0.00370714	C16orf70	6	27748609	27792557	+	4089	protein_coding	chromosome 16 open reading frame 70 [Source:HGNC Symbol;Acc:HGNC:29564]	-
novel.1452	42.1189	47.886	37.0711	9.96357	17.3052	12.0595	42.3587	13.1094	1.72242	0.000618852	0.00371287	-	6	164114103	164121958	+	1219	-	-	-
ENSSSCG00000021092	486.282	491.502	473.286	334.776	178.821	262.294	483.69	258.63	0.894015	0.000620265	0.00371988	FAM53C	2	140330833	140343208	+	4307	protein_coding	family with sequence similarity 53 member C [Source:HGNC Symbol;Acc:HGNC:1336]	-
ENSSSCG00000024027	234.335	235.216	255.178	143.475	118.252	174.863	241.576	145.53	0.734215	0.000623358	0.0037355	PAFAH1B2	9	44513435	44535429	+	5000	protein_coding	platelet activating factor acetylhydrolase 1b catalytic subunit 2 [Source:HGNC Symbol;Acc:HGNC:8575]	-
ENSSSCG00000036679	515.766	490.352	535.191	372.638	230.736	298.473	513.77	300.616	0.764462	0.00062756	0.00375479	SORBS2	15	46585602	46910679	-	7851	protein_coding	sorbin and SH3 domain containing 2 [Source:HGNC Symbol;Acc:HGNC:24098]	-
ENSSSCG00000002808	201.405	165.877	186.435	109.599	100.947	114.565	184.572	108.371	0.767836	0.000631436	0.00377502	ZNF319	6	19845193	19851325	-	4079	protein_coding	zinc finger protein 319 [Source:HGNC Symbol;Acc:HGNC:13644]	-
ENSSSCG00000004943	615.702	617.537	613.292	474.266	369.178	422.083	615.511	421.842	0.538756	0.00063189	0.00377626	MAP2K1	1	164381816	164469310	+	2574	protein_coding	Sus scrofa mitogen-activated protein kinase kinase 1 (MAP2K1), mRNA. [Source:RefSeq mRNA;Acc:NM_001143716]	-
ENSSSCG00000039756	147.799	133.315	133.888	79.7086	51.9157	24.119	138.334	51.9144	1.37801	0.000634624	0.00379111	FOXC1	7	837171	838805	+	1635	protein_coding	forkhead box C1 [Source:HGNC Symbol;Acc:HGNC:3800]	-
ENSSSCG00000001486	134.398	125.653	120.931	67.7523	43.2631	81.4017	126.994	64.139	0.983172	0.000638158	0.00380925	LRRC1	7	26860140	26989670	-	3135	protein_coding	leucine rich repeat containing 1 [Source:HGNC Symbol;Acc:HGNC:14307]	-
ENSSSCG00000009400	185.323	219.509	214.868	139.49	77.8736	78.3868	206.567	98.5835	1.04254	0.000639735	0.00381568	RCBTB2	11	19106363	19183708	+	4718	protein_coding	RCC1 and BTB domain containing protein 2 [Source:HGNC Symbol;Acc:HGNC:1914]	-
ENSSSCG00000015282	458.331	434.422	458.889	207.242	60.5683	208.027	450.547	158.612	1.5013	0.000642488	0.00382463	PPP1R15B	9	65056390	65066928	-	6126	protein_coding	protein phosphatase 1 regulatory subunit 15B [Source:HGNC Symbol;Acc:HGNC:14951]	-
ENSSSCG00000009230	807.535	865.395	783.891	458.324	121.137	132.655	818.94	237.372	1.77768	0.000644731	0.00383572	WDFY3	8	133812738	133936652	+	8604	protein_coding	WD repeat and FYVE domain containing 3 [Source:HGNC Symbol;Acc:HGNC:20751]	-
ENSSSCG00000010639	536.825	550.88	539.15	392.565	383.599	289.428	542.285	355.197	0.60419	0.000644852	0.00383572	HABP2	14	123893997	123932961	+	5149	protein_coding	hyaluronan binding protein 2 [Source:HGNC Symbol;Acc:HGNC:4798]	-
ENSSSCG00000015387	220.167	242.111	250.14	151.446	103.831	156.774	237.473	137.35	0.784021	0.000647627	0.00384923	TRA2A	9	92299175	92323777	-	1932	protein_coding	transformer 2 alpha homolog [Source:HGNC Symbol;Acc:HGNC:16645]	-
ENSSSCG00000035854	2231.54	2230.34	2268.17	1833.3	1554.59	1537.59	2243.35	1641.82	0.447828	0.00064806	0.0038503	RAB11FIP3	3	41208946	41285020	-	6576	protein_coding	RAB11 family interacting protein 3 [Source:HGNC Symbol;Acc:HGNC:17224]	-
ENSSSCG00000028004	444.546	442.466	431.176	267.024	190.358	96.4761	439.396	184.619	1.23919	0.000652847	0.00387422	RIN2	17	27855900	28058146	+	4982	protein_coding	Ras and Rab interactor 2 [Source:HGNC Symbol;Acc:HGNC:18750]	-
ENSSSCG00000032266	511.937	520.233	474.725	326.805	325.915	198.982	502.298	283.901	0.816637	0.000653509	0.00387664	SLC37A3	18	9383792	9442790	+	4598	protein_coding	solute carrier family 37 member 3 [Source:HGNC Symbol;Acc:HGNC:20651]	-
ENSSSCG00000028169	470.966	555.86	507.118	362.674	204.779	256.265	511.315	274.572	0.887197	0.000657554	0.00389406	NCAPG2	18	653259	717200	+	6803	protein_coding	non-SMC condensin II complex subunit G2 [Source:HGNC Symbol;Acc:HGNC:21904]	-
ENSSSCG00000003301	1189.29	1173.01	1157.12	819.006	513.389	759.749	1173.14	697.381	0.74759	0.000660381	0.00390679	PPP6R1	6	59427901	59440973	-	2643	protein_coding	protein phosphatase 6 regulatory subunit 1 [Source:HGNC Symbol;Acc:HGNC:29195]	-
ENSSSCG00000004509	1839.45	1856.83	1757.46	1199.61	467.241	615.035	1817.91	760.63	1.25358	0.000667578	0.00394173	LIPG	1	99081904	99110876	+	4134	protein_coding	lipase G, endothelial type [Source:HGNC Symbol;Acc:HGNC:6623]	-
ENSSSCG00000025775	443.398	460.855	482.284	334.776	196.126	198.982	462.179	243.295	0.913178	0.000669928	0.00395408	TADA2A	12	38875213	38928635	+	3017	protein_coding	transcriptional adaptor 2A [Source:HGNC Symbol;Acc:HGNC:11531]	MYB
ENSSSCG00000040796	114.104	137.145	114.452	65.7596	20.1894	51.2529	121.901	45.734	1.38655	0.00067255	0.00396802	IPP	6	165671053	165709634	+	4557	protein_coding	intracisternal A particle-promoted polypeptide [Source:HGNC Symbol;Acc:HGNC:6108]	-
ENSSSCG00000017773	1363.51	1418.57	1299.65	900.707	369.178	403.994	1360.58	557.96	1.28116	0.000673774	0.0039737	SUPT6H	12	44906847	44940742	+	6240	protein_coding	SPT6 homolog, histone chaperone [Source:HGNC Symbol;Acc:HGNC:11470]	-
ENSSSCG00000036356	86.5353	75.8514	87.4589	11.9563	20.1894	48.2381	83.2819	26.7946	1.68793	0.000674232	0.00397487	ZSCAN2	7	52934496	52958010	-	3438	protein_coding	zinc finger and SCAN domain containing 2 [Source:HGNC Symbol;Acc:HGNC:20994]	-
ENSSSCG00000000036	1325.6	1318.97	1238.1	866.831	412.441	654.229	1294.22	644.5	1.00228	0.000675931	0.00398335	PACSIN2	5	5823811	5985173	+	4386	protein_coding	protein kinase C and casein kinase substrate in neurons 2 [Source:HGNC Symbol;Acc:HGNC:8571]	-
ENSSSCG00000036168	215.572	200.355	192.194	135.505	95.1788	66.3273	202.707	99.0036	1.00977	0.000686063	0.00403994	PDSS2	1	73249003	73510535	-	3800	protein_coding	decaprenyl diphosphate synthase subunit 2 [Source:HGNC Symbol;Acc:HGNC:23041]	-
ENSSSCG00000011499	217.487	224.106	227.825	105.614	20.1894	78.3868	223.139	68.0634	1.69595	0.000687355	0.00404426	LRIG1	13	47910417	48026763	-	3315	protein_coding	leucine rich repeats and immunoglobulin like domains 1 [Source:HGNC Symbol;Acc:HGNC:17360]	-
ENSSSCG00000035582	43.6505	42.9058	44.6292	17.9344	2.88421	15.0744	43.7285	11.9643	1.81304	0.00068759	0.00404426	GIPC2	6	135133305	135217787	-	1872	protein_coding	GIPC PDZ domain containing family member 2 [Source:HGNC Symbol;Acc:HGNC:18177]	-
ENSSSCG00000013410	418.509	434.805	410.301	245.104	89.4104	66.3273	421.205	133.614	1.64011	0.000688597	0.0040471	SWAP70	2	49721121	49804883	-	2903	protein_coding	switching B-cell complex subunit SWAP70 [Source:HGNC Symbol;Acc:HGNC:17070]	-
ENSSSCG00000024578	3380.24	3239.39	3116.49	2556.65	1987.22	2288.29	3245.37	2277.39	0.509614	0.000688646	0.0040471	PHLDB1	9	45902050	45950115	+	7649	protein_coding	pleckstrin homology like domain family B member 1 [Source:HGNC Symbol;Acc:HGNC:23697]	-
ENSSSCG00000015106	4491.03	4407.04	4288.01	3319.86	2024.71	2297.34	4395.36	2547.3	0.785637	0.000688868	0.0040471	HYOU1	9	46262859	46276995	-	8211	protein_coding	hypoxia up-regulated 1 [Source:HGNC Symbol;Acc:HGNC:16931]	-
ENSSSCG00000015802	685.007	653.548	689.954	512.128	504.736	476.351	676.169	497.738	0.439884	0.000690609	0.00405577	FAM149A	15	47013063	47038190	+	2389	protein_coding	family with sequence similarity 149 member A [Source:HGNC Symbol;Acc:HGNC:24527]	-
ENSSSCG00000006725	621.829	604.896	615.092	330.791	92.2946	241.19	613.939	221.425	1.46458	0.000693172	0.00406769	TBX15	4	101920027	102030626	+	1893	protein_coding	T-box 15 [Source:HGNC Symbol;Acc:HGNC:11594]	T-box
ENSSSCG00000033178	510.022	516.019	533.391	384.594	346.105	385.904	519.811	372.201	0.479971	0.000693439	0.00406769	-	7	76085642	76099174	+	2942	protein_coding	HAUS augmin-like complex subunit 4 [Source:RefSeq peptide;Acc:NP_001231085]	-
ENSSSCG00000037232	163.115	148.638	170.239	105.614	66.3367	87.4315	160.664	86.4607	0.875546	0.000700524	0.00410295	SNX29	3	30584713	31133305	-	8289	protein_coding	sorting nexin 29 [Source:HGNC Symbol;Acc:HGNC:30542]	-
ENSSSCG00000029624	990.944	1045.06	973.925	665.567	311.494	509.514	1003.31	495.525	1.01332	0.00070905	0.00414653	TADA2B	8	3815060	3828078	-	3537	protein_coding	transcriptional adaptor 2B [Source:HGNC Symbol;Acc:HGNC:30781]	MYB
ENSSSCG00000003679	764.267	749.32	787.49	583.865	539.347	443.187	767.026	522.133	0.54938	0.000712996	0.00416801	-	6	98462827	98539647	+	3931	protein_coding		-
ENSSSCG00000002269	2074.55	2102.39	2034.59	1630.04	1459.41	1245.14	2070.51	1444.86	0.516527	0.000716078	0.00418283	MTHFD1	7	88471374	88537389	+	7045	protein_coding	methylenetetrahydrofolate dehydrogenase, cyclohydrolase and formyltetrahydrofolate synthetase 1 [Source:HGNC Symbol;Acc:HGNC:7432]	-
ENSSSCG00000014794	1832.56	1787.49	1821.52	1327.15	732.588	774.824	1813.86	944.853	0.937438	0.000720642	0.00420467	NUP98	9	6319475	6419669	+	7427	protein_coding	nucleoporin 98 [Source:HGNC Symbol;Acc:HGNC:8068]	-
ENSSSCG00000027557	359.16	357.421	359.913	227.169	126.905	226.116	358.831	193.397	0.885517	0.000723773	0.0042181	CDC14B	10	25471937	25590018	+	6593	protein_coding	cell division cycle 14B [Source:HGNC Symbol;Acc:HGNC:1719]	-
ENSSSCG00000010224	540.271	504.144	454.93	221.191	25.9579	99.491	499.782	115.547	2.10085	0.00072704	0.00423552	EGR2	14	66284581	66291306	-	2914	protein_coding	early growth response 2 [Source:HGNC Symbol;Acc:HGNC:3239]	zf-C2H2
ENSSSCG00000031970	14.9331	21.836	23.3944	0	0	3.01488	20.0545	1.00496	4.43544	0.000727407	0.00423604	RASSF5	9	67157167	67237363	+	4251	protein_coding	Ras association domain family member 5 [Source:HGNC Symbol;Acc:HGNC:17609]	-
ENSSSCG00000011950	163.115	148.638	151.164	83.694	20.1894	24.119	154.306	42.6675	1.81153	0.000729594	0.00424716	NXPE3	13	157298823	157337888	-	3562	protein_coding	neurexophilin and PC-esterase domain family member 3 [Source:HGNC Symbol;Acc:HGNC:28238]	-
ENSSSCG00000016932	117.933	115.693	140.366	59.7814	69.2209	24.119	124.664	51.0405	1.27205	0.000731942	0.00425921	DEPDC1B	16	39466500	39557985	-	2613	protein_coding	DEP domain containing 1B [Source:HGNC Symbol;Acc:HGNC:24902]	-
ENSSSCG00000008144	715.256	676.533	703.63	512.128	363.41	292.443	698.473	389.327	0.834957	0.000734834	0.0042735	NCK2	3	49063816	49199320	-	3297	protein_coding	NCK adaptor protein 2 [Source:HGNC Symbol;Acc:HGNC:7665]	-
ENSSSCG00000021664	944.996	950.441	954.49	673.537	331.684	425.098	949.975	476.773	0.988572	0.000737321	0.00428235	MAU2	2	58536440	58574267	-	7060	protein_coding	MAU2 sister chromatid cohesion factor [Source:HGNC Symbol;Acc:HGNC:29140]	-
ENSSSCG00000009524	204.851	221.808	224.226	113.585	149.979	138.684	216.962	134.083	0.707774	0.00073783	0.00428367	TMTC4	11	69361229	69442499	-	4770	protein_coding	transmembrane and tetratricopeptide repeat containing 4 [Source:HGNC Symbol;Acc:HGNC:25904]	-
ENSSSCG00000007494	474.795	467.367	475.445	336.769	253.81	183.908	472.536	258.162	0.8609	0.000738761	0.00428582	CSTF1	17	56972241	56985854	+	6285	protein_coding	cleavage stimulation factor subunit 1 [Source:HGNC Symbol;Acc:HGNC:2483]	-
ENSSSCG00000037846	113.721	91.1749	98.2563	43.8397	63.4525	33.1637	101.051	46.8186	1.11262	0.000745268	0.00432029	ACOXL	3	45202875	45563297	-	6999	protein_coding	acyl-CoA oxidase like [Source:HGNC Symbol;Acc:HGNC:25621]	-
ENSSSCG00000011489	103	108.414	101.855	49.8179	40.3789	69.3422	104.423	53.1796	0.983708	0.000760653	0.00439447	CADPS	13	43979693	44481682	-	5335	protein_coding	calcium dependent secretion activator [Source:HGNC Symbol;Acc:HGNC:1426]	-
ENSSSCG00000036751	1915.65	1995.89	1981.32	1382.94	680.673	687.392	1964.29	917.003	1.09572	0.000761843	0.00439824	PPM1H	5	27299778	27572618	-	6207	protein_coding	protein phosphatase, Mg2+/Mn2+ dependent 1H [Source:HGNC Symbol;Acc:HGNC:18583]	-
ENSSSCG00000038178	127.123	129.867	105.814	67.7523	54.7999	24.119	120.935	48.8904	1.27502	0.000773112	0.00445871	FUT10	AEMK02000697.1	4320	116874	-	5200	protein_coding	fucosyltransferase 10 [Source:HGNC Symbol;Acc:HGNC:19234]	-
ENSSSCG00000016509	547.546	641.289	583.419	330.791	161.516	349.726	590.751	280.677	1.07075	0.000773232	0.00445871	C7orf55-LUC7L2	18	10270429	10332784	-	3148	protein_coding	C7orf55-LUC7L2 readthrough [Source:HGNC Symbol;Acc:HGNC:44671]	-
ENSSSCG00000032067	3726.76	3693.73	3571.78	2289.63	2887.09	2016.95	3664.09	2397.89	0.61185	0.000779316	0.0044904	-	6	89295113	89318066	-	3925	protein_coding		-
ENSSSCG00000002815	5223.52	4929.19	4935.13	3291.96	1718.99	2927.45	5029.28	2646.13	0.925792	0.000779999	0.00449182	ADGRG1	6	19527450	19570893	+	5526	protein_coding	adhesion G protein-coupled receptor G1 [Source:HGNC Symbol;Acc:HGNC:4512]	-
ENSSSCG00000029697	418.126	421.397	384.387	249.089	103.831	75.372	407.97	142.764	1.4988	0.000782042	0.00449762	FAM120B	1	96218	186785	-	9803	protein_coding	family with sequence similarity 120B [Source:HGNC Symbol;Acc:HGNC:21109]	-
ENSSSCG00000039408	423.104	435.954	444.493	290.936	132.673	123.61	434.517	182.407	1.23782	0.000784052	0.00450749	ADCY7	6	34521504	34586381	-	7458	protein_coding	adenylate cyclase 7 [Source:HGNC Symbol;Acc:HGNC:238]	-
ENSSSCG00000014556	362.606	373.127	387.986	211.228	86.5262	201.997	374.573	166.584	1.16234	0.000784673	0.00450766	BET1L	2	26475	30618	-	2638	protein_coding	Bet1 golgi vesicular membrane trafficking protein like [Source:HGNC Symbol;Acc:HGNC:19348]	-
novel.1254	34.0781	38.3088	25.5538	3.98543	11.5368	6.02976	32.6469	7.184	2.24292	0.000790619	0.00453841	-	4	100440799	100443809	-	1657	-	-	-
ENSSSCG00000009953	285.643	303.406	314.564	175.359	83.642	45.2232	301.204	101.408	1.55003	0.000790928	0.00453844	-	14	43049089	43186729	+	4932	protein_coding		-
ENSSSCG00000021229	613.405	581.91	619.051	404.521	164.4	192.952	604.789	253.958	1.24158	0.00079122	0.00453844	MAT2B	16	60255358	60274826	-	2978	protein_coding	methionine adenosyltransferase 2B [Source:HGNC Symbol;Acc:HGNC:6905]	-
ENSSSCG00000037912	486.282	448.213	438.374	247.097	118.252	274.354	457.623	213.234	1.09877	0.000801374	0.00459152	FITM2	17	46739970	46745982	-	3592	protein_coding	fat storage-inducing transmembrane protein 2 [Source:RefSeq peptide;Acc:NP_001121932]	-
ENSSSCG00000000373	409.32	406.073	415.34	312.856	224.968	220.086	410.244	252.637	0.686677	0.000802068	0.00459377	CDK2	5	21364387	21373086	+	5377	protein_coding	cyclin dependent kinase 2 [Source:HGNC Symbol;Acc:HGNC:1771]	-
ENSSSCG00000031786	670.84	673.851	653.602	510.135	357.642	428.113	666.098	431.963	0.61801	0.000803287	0.00459731	NCDN	6	91746605	91758892	+	6390	protein_coding	neurochondrin [Source:HGNC Symbol;Acc:HGNC:17597]	-
ENSSSCG00000010295	314.743	297.276	311.685	207.242	175.937	226.116	307.901	203.098	0.599813	0.000805401	0.00460595	ECD	14	75952431	75992568	-	3347	protein_coding	ecdysoneless cell cycle regulator [Source:HGNC Symbol;Acc:HGNC:17029]	-
ENSSSCG00000011190	95.342	86.1947	95.0171	51.8106	49.0315	36.1785	92.1846	45.6735	0.995673	0.000827572	0.00471685	METTL6	13	2638389	2654862	-	2633	protein_coding	methyltransferase like 6 [Source:HGNC Symbol;Acc:HGNC:28343]	-
ENSSSCG00000016959	439.569	414.501	413.54	280.973	126.905	114.565	422.537	174.148	1.26391	0.000828702	0.00472153	MARVELD2	16	47530054	47563022	+	4098	protein_coding	MARVEL domain containing 2 [Source:HGNC Symbol;Acc:HGNC:26401]	-
ENSSSCG00000039370	96.1078	112.245	104.735	59.7814	43.2631	57.2827	104.362	53.4424	0.953865	0.000829616	0.00472498	-	9	66824260	66837472	-	2452	protein_coding		-
ENSSSCG00000012361	106.446	109.563	89.2585	47.8251	20.1894	57.2827	101.756	41.7658	1.27648	0.000830098	0.00472596	AMER1	X	50844675	50863982	-	8383	protein_coding	APC membrane recruitment protein 1 [Source:HGNC Symbol;Acc:HGNC:26837]	-
ENSSSCG00000006262	263.435	297.659	286.851	189.308	83.642	123.61	282.648	132.187	1.07922	0.000831387	0.00472977	RGS20	4	77139365	77210150	-	6616	protein_coding	regulator of G protein signaling 20 [Source:HGNC Symbol;Acc:HGNC:14600]	-
ENSSSCG00000007371	2236.52	2183.98	2148.32	1610.11	899.872	898.434	2189.61	1136.14	0.94364	0.00083605	0.00474226	HNF4A	17	46783777	46847500	+	4833	protein_coding	hepatocyte nuclear factor 4 alpha [Source:HGNC Symbol;Acc:HGNC:5024]	RXR-like
ENSSSCG00000015823	735.933	665.423	655.402	492.2	259.579	280.384	685.586	344.054	0.986048	0.00083743	0.00474824	-	15	48527121	48561403	+	5309	protein_coding		-
ENSSSCG00000014020	2776.02	2560.56	2615.13	1980.76	1955.49	2170.71	2650.57	2035.65	0.381582	0.000840582	0.00476434	CANX	2	78877603	78915834	-	6282	protein_coding	calnexin [Source:HGNC Symbol;Acc:HGNC:1473]	-
ENSSSCG00000023126	427.316	399.177	448.092	288.944	135.558	205.012	424.862	209.838	1.00671	0.00084846	0.00480241	-	6	71213523	71227711	+	5771	protein_coding		-
ENSSSCG00000002836	316.658	289.231	313.124	179.344	46.1473	78.3868	306.338	101.293	1.57698	0.000848871	0.00480241	SALL1	6	33732003	33750098	+	7801	protein_coding	spalt like transcription factor 1 [Source:HGNC Symbol;Acc:HGNC:10524]	zf-C2H2
ENSSSCG00000014224	1516.66	1458.8	1478.52	830.962	210.547	497.455	1484.66	512.988	1.52974	0.000850633	0.00480704	SEMA6A	2	120559078	120687331	-	8086	protein_coding	semaphorin 6A [Source:HGNC Symbol;Acc:HGNC:10738]	-
ENSSSCG00000007345	411.234	394.197	394.105	261.046	98.063	153.759	399.845	170.956	1.21249	0.000861944	0.00486196	RALGAPB	17	41507756	41606905	+	8701	protein_coding	Ral GTPase activating protein non-catalytic beta subunit [Source:HGNC Symbol;Acc:HGNC:29221]	-
ENSSSCG00000013461	51.6914	53.2492	41.0301	21.9199	11.5368	3.01488	48.6569	12.1572	1.90781	0.000863597	0.00486949	PEAK3	2	76285882	76291290	+	2215	protein_coding	PEAK family member 3 [Source:HGNC Symbol;Acc:HGNC:24793]	-
ENSSSCG00000012813	213.658	228.32	231.784	155.432	144.21	123.61	224.587	141.084	0.660578	0.000868395	0.00489113	BRCC3	X	125383484	125442611	+	5718	protein_coding	BRCA1/BRCA2-containing complex subunit 3 [Source:HGNC Symbol;Acc:HGNC:24185]	-
ENSSSCG00000014364	430.379	423.312	411.741	269.016	100.947	180.893	421.811	183.619	1.1887	0.000870963	0.00490198	ANKHD1	2	142166314	142298097	+	8149	protein_coding	Sus scrofa ankyrin repeat and KH domain containing 1 (ANKHD1), mRNA. [Source:RefSeq mRNA;Acc:NM_001203267]	-
ENSSSCG00000000770	266.115	222.574	243.661	167.388	109.6	84.4166	244.117	120.468	0.998127	0.000874049	0.00491572	MICAL3	5	69890145	69985424	-	6441	protein_coding	microtubule associated monooxygenase, calponin and LIM domain containing 3 [Source:HGNC Symbol;Acc:HGNC:24694]	-
ENSSSCG00000038732	197.576	181.201	176.717	121.556	86.5262	54.2678	185.165	87.4499	1.05681	0.000877056	0.00493082	AGAP2	5	23013488	23033395	-	7610	protein_coding	ArfGAP with GTPase domain, ankyrin repeat and PH domain 2 [Source:HGNC Symbol;Acc:HGNC:16921]	-
ENSSSCG00000012685	338.1	301.873	311.685	213.22	98.063	93.4612	317.219	134.915	1.21449	0.000883281	0.00496034	FAM122B	X	110593936	110617784	-	3658	protein_coding	family with sequence similarity 122B [Source:HGNC Symbol;Acc:HGNC:30490]	-
ENSSSCG00000013233	630.253	575.781	520.075	388.579	167.284	229.131	575.369	261.665	1.12728	0.0008873	0.0049701	CELF1	2	15066520	15154390	+	8361	protein_coding	CUGBP Elav-like family member 1 [Source:HGNC Symbol;Acc:HGNC:2549]	-
ENSSSCG00000023738	2123.94	1992.82	2009.04	1632.03	1237.32	1239.11	2041.93	1369.49	0.573386	0.000887499	0.0049701	COG3	11	21759180	21872781	-	8388	protein_coding	component of oligomeric golgi complex 3 [Source:HGNC Symbol;Acc:HGNC:18619]	-
ENSSSCG00000038917	470.584	478.094	485.883	328.798	184.589	141.699	478.187	218.362	1.11828	0.000887623	0.0049701	ATXN1L	6	14841112	14848259	+	7148	protein_coding	ataxin 1 like [Source:HGNC Symbol;Acc:HGNC:33279]	-
ENSSSCG00000037530	166.944	151.32	165.92	91.6649	23.0736	30.1488	161.395	48.2958	1.70159	0.000893998	0.0050003	-	14	131621319	131749925	+	7001	protein_coding		-
ENSSSCG00000024592	327.379	319.878	296.928	175.359	74.9894	177.878	314.729	142.742	1.1342	0.000895844	0.00500879	ANKRD17	8	69361213	69531286	-	9049	protein_coding	ankyrin repeat domain 17 [Source:HGNC Symbol;Acc:HGNC:23575]	-
ENSSSCG00000024045	1081.69	996.411	996.6	683.501	441.284	699.452	1024.9	608.079	0.751253	0.000904366	0.00505274	-	3	11956300	12039913	-	6722	protein_coding		-
ENSSSCG00000012591	1040.72	985.685	966.007	683.501	285.536	379.875	997.471	449.637	1.14365	0.000916765	0.00511163	AMOT	X	92581998	92647857	-	7706	protein_coding	angiomotin [Source:HGNC Symbol;Acc:HGNC:17810]	-
ENSSSCG00000037159	368.349	382.322	368.191	201.264	46.1473	126.625	372.954	124.679	1.56843	0.000916914	0.00511163	MNT	12	48469239	48486728	-	4925	protein_coding	MAX network transcriptional repressor [Source:HGNC Symbol;Acc:HGNC:7188]	-
ENSSSCG00000033814	282.197	276.206	271.734	173.366	109.6	189.937	276.713	157.634	0.807654	0.00091992	0.00512091	-	16	39954362	39958520	-	2274	protein_coding		-
ENSSSCG00000005291	1245.57	1204.43	1209.67	723.355	323.031	681.362	1219.89	575.916	1.08063	0.000921732	0.00512913	TLE1	1	234278174	234370608	-	6436	protein_coding	transducin like enhancer of split 1 [Source:HGNC Symbol;Acc:HGNC:11837]	-
ENSSSCG00000003707	1103.9	1171.1	1073.98	661.581	285.536	605.991	1116.33	517.703	1.106	0.000925322	0.00514535	NPC1	6	108403129	108450486	-	4379	protein_coding	Sus scrofa NPC intracellular cholesterol transporter 1 (NPC1), mRNA. [Source:RefSeq mRNA;Acc:NM_214322]	-
ENSSSCG00000031949	288.323	268.545	247.26	167.388	54.7999	90.4463	268.043	104.211	1.34308	0.00093096	0.0051673	TP53BP1	1	127958495	128028914	+	6429	protein_coding	tumor protein p53 binding protein 1 [Source:HGNC Symbol;Acc:HGNC:11999]	-
ENSSSCG00000016140	69.6877	91.558	78.1012	41.847	8.65262	18.0893	79.7823	22.863	1.7396	0.000937143	0.00519677	FZD5	15	110916008	110921353	-	5061	protein_coding	frizzled class receptor 5 [Source:HGNC Symbol;Acc:HGNC:4043]	-
ENSSSCG00000035650	838.55	869.992	843.996	643.647	579.725	452.232	850.846	558.535	0.601866	0.000937291	0.00519677	-	2	57245386	57271405	+	9514	protein_coding		-
ENSSSCG00000001100	485.899	443.999	479.044	296.914	100.947	111.55	469.648	169.804	1.45396	0.000938571	0.00519921	CARMIL1	7	20037411	20356954	+	8749	protein_coding	capping protein regulator and myosin 1 linker 1 [Source:HGNC Symbol;Acc:HGNC:21581]	-
ENSSSCG00000036970	287.175	280.037	278.933	183.33	190.358	114.565	282.048	162.751	0.783854	0.000938627	0.00519921	SUGP1	2	58574553	58614516	+	1902	protein_coding	SURP and G-patch domain containing 1 [Source:HGNC Symbol;Acc:HGNC:18643]	-
ENSSSCG00000031733	716.022	708.329	662.6	334.776	57.6841	208.027	695.65	200.162	1.7906	0.000938751	0.00519921	AKAP12	1	14906823	15016841	-	5294	protein_coding	A-kinase anchoring protein 12 [Source:HGNC Symbol;Acc:HGNC:370]	-
ENSSSCG00000004199	539.123	565.054	576.581	394.557	184.589	241.19	560.253	273.446	1.02498	0.000948494	0.00523987	EPB41L2	1	32417499	32630639	+	5962	protein_coding	erythrocyte membrane protein band 4.1 like 2 [Source:HGNC Symbol;Acc:HGNC:3379]	-
ENSSSCG00000020803	333.123	334.436	304.846	173.366	46.1473	132.655	324.135	117.389	1.454	0.000949387	0.00524102	BRPF3	7	31925546	31966002	+	6206	protein_coding	bromodomain and PHD finger containing 3 [Source:HGNC Symbol;Acc:HGNC:14256]	-
ENSSSCG00000016563	143.97	142.509	148.644	83.694	49.0315	21.1041	145.041	51.2766	1.46402	0.000950109	0.00524269	TMEM209	18	18615258	18644708	+	3542	protein_coding	transmembrane protein 209 [Source:HGNC Symbol;Acc:HGNC:21898]	-
ENSSSCG00000005007	285.26	250.539	266.696	133.512	135.558	201.997	267.498	157.022	0.779841	0.000960512	0.00529286	DNAAF2	1	179482505	179506330	-	3626	protein_coding	dynein axonemal assembly factor 2 [Source:HGNC Symbol;Acc:HGNC:20188]	-
ENSSSCG00000040459	49.7769	48.6521	47.8684	21.9199	20.1894	6.02976	48.7658	16.0464	1.55197	0.000966512	0.00531705	RWDD2B	13	192366352	192373949	-	1700	protein_coding	RWD domain containing 2B [Source:HGNC Symbol;Acc:HGNC:1302]	-
ENSSSCG00000025638	1200.01	1169.18	1193.83	964.474	804.694	786.883	1187.67	852.017	0.474691	0.000966642	0.00531705	UBE2Z	12	25122195	25142919	+	4722	protein_coding	ubiquitin conjugating enzyme E2 Z [Source:HGNC Symbol;Acc:HGNC:25847]	-
novel.2008	196.427	216.062	193.633	143.475	92.2946	105.521	202.041	113.764	0.808869	0.00097495	0.00535696	-	X	86974106	86977351	-	1003	-	-	-
ENSSSCG00000003909	122.911	154.767	140.726	71.7377	11.5368	30.1488	139.468	37.8078	1.84269	0.000977579	0.00536562	-	6	165268281	165402661	+	5931	protein_coding		-
ENSSSCG00000007080	385.197	344.013	371.43	185.322	28.8421	84.4166	366.88	99.527	1.86655	0.000984086	0.00539746	KIF16B	17	24882124	25188204	-	5407	protein_coding	kinesin family member 16B [Source:HGNC Symbol;Acc:HGNC:15869]	-
ENSSSCG00000013256	1080.16	961.167	1043.39	739.297	449.936	636.139	1028.24	608.458	0.753197	0.000984621	0.00539845	ARHGAP1	2	15834270	15857543	+	6665	protein_coding	Rho GTPase activating protein 1 [Source:HGNC Symbol;Acc:HGNC:673]	-
ENSSSCG00000035357	1489.86	1448.07	1512.71	1167.73	836.42	976.821	1483.55	993.657	0.574889	0.00099149	0.00542637	BCL2L1	17	35315475	35415778	-	8165	protein_coding	BCL2 like 1 [Source:HGNC Symbol;Acc:HGNC:992]	-
ENSSSCG00000032709	73.8996	97.6874	73.7822	31.8834	23.0736	48.2381	81.7897	34.3984	1.26095	0.000993101	0.00543324	ARL4A	9	82225272	82230694	+	4274	protein_coding	ADP ribosylation factor like GTPase 4A [Source:HGNC Symbol;Acc:HGNC:695]	-
ENSSSCG00000023231	764.267	725.951	759.057	591.836	438.399	470.321	749.759	500.186	0.577133	0.00100142	0.00546703	RBM22	2	151663185	151672342	-	3385	protein_coding	RNA binding motif protein 22 [Source:HGNC Symbol;Acc:HGNC:25503]	-
ENSSSCG00000015345	139.375	130.633	111.573	75.7231	23.0736	39.1934	127.194	45.9967	1.42879	0.00100245	0.00547066	GLCCI1	9	77915026	78334082	+	5477	protein_coding	glucocorticoid induced 1 [Source:HGNC Symbol;Acc:HGNC:18713]	-
ENSSSCG00000006762	321.253	346.694	280.012	209.235	115.368	84.4166	315.987	136.34	1.19473	0.00100282	0.00547073	AP4B1	4	106655892	106668587	+	4120	protein_coding	adaptor related protein complex 4 beta 1 subunit [Source:HGNC Symbol;Acc:HGNC:572]	-
ENSSSCG00000027467	307.468	354.739	352.715	235.14	118.252	165.818	338.307	173.07	0.953406	0.00100857	0.00549428	DZIP1L	13	78858445	78912596	-	7832	protein_coding	DAZ interacting zinc finger protein 1 like [Source:HGNC Symbol;Acc:HGNC:26551]	-
ENSSSCG00000040732	497.386	486.905	467.167	370.645	259.579	247.22	483.819	292.481	0.714796	0.00101389	0.00551736	WDR81	12	47922195	47936094	+	9057	protein_coding	WD repeat domain 81 [Source:HGNC Symbol;Acc:HGNC:26600]	-
ENSSSCG00000004772	632.167	632.478	593.497	440.39	239.389	349.726	619.381	343.168	0.844949	0.00102352	0.00556381	BAHD1	1	130847278	130878321	-	9202	protein_coding	bromo adjacent homology domain containing 1 [Source:HGNC Symbol;Acc:HGNC:29153]	-
ENSSSCG00000002746	126.357	147.106	136.767	59.7814	89.4104	78.3868	136.743	75.8596	0.870125	0.001028	0.00558614	-	6	14942933	14955990	+	1510	protein_coding		-
ENSSSCG00000002274	125.974	118.757	126.689	77.7159	66.3367	66.3273	123.807	70.1266	0.807756	0.00102981	0.00559399	HSPA2	7	88607555	88609464	+	1890	protein_coding	heat shock protein family A (Hsp70) member 2 [Source:HGNC Symbol;Acc:HGNC:5235]	-
ENSSSCG00000015826	475.944	458.939	449.532	354.703	256.694	241.19	461.472	284.196	0.687762	0.0010306	0.00559629	-	15	48624795	48636589	-	2572	protein_coding		-
ENSSSCG00000035949	411.234	403.391	401.663	278.98	118.252	162.803	405.43	186.679	1.10546	0.00103626	0.00562505	FTO	6	31174569	31564906	-	3070	protein_coding	protein fto [Source:RefSeq peptide;Acc:NP_001106162]	-
ENSSSCG00000031791	1658.34	1535.03	1686.91	1251.42	801.809	931.597	1626.76	994.944	0.705976	0.00104137	0.00564877	ARF4	13	39407182	39430254	-	4739	protein_coding	ADP ribosylation factor 4 [Source:HGNC Symbol;Acc:HGNC:655]	-
ENSSSCG00000009302	248.119	258.967	241.862	161.41	60.5683	63.3124	249.649	95.0969	1.36814	0.00104244	0.00565247	USP12	11	4612276	4689609	-	4308	protein_coding	ubiquitin specific peptidase 12 [Source:HGNC Symbol;Acc:HGNC:20485]	-
ENSSSCG00000015690	385.963	413.352	412.101	294.922	291.305	262.294	403.805	282.84	0.509875	0.00104316	0.00565247	UBXN4	15	16162655	16206207	-	1527	protein_coding	UBX domain protein 4 [Source:HGNC Symbol;Acc:HGNC:14860]	-
ENSSSCG00000001535	34.0781	23.3684	37.0711	7.97086	0	9.04463	31.5058	5.67183	2.42993	0.00104772	0.00566913	TCP11	7	31007465	31034067	-	3262	protein_coding	t-complex 11 [Source:HGNC Symbol;Acc:HGNC:11658]	-
ENSSSCG00000023026	1340.91	1448.07	1319.44	773.173	196.126	476.351	1369.48	481.883	1.50336	0.00104884	0.00567117	CLCN5	X	43613605	43811909	+	6099	protein_coding	H(+)/Cl(-) exchange transporter 5 [Source:UniProtKB/Swiss-Prot;Acc:Q9GKE7]	-
ENSSSCG00000013856	1410.6	1336.59	1364.43	986.394	709.515	994.91	1370.54	896.939	0.610108	0.00105693	0.00570146	AP1M1	2	61355130	61386208	-	3677	protein_coding	adaptor related protein complex 1 mu 1 subunit [Source:HGNC Symbol;Acc:HGNC:13667]	-
ENSSSCG00000039684	395.918	387.685	387.986	243.111	297.073	189.937	390.53	243.374	0.68085	0.00105706	0.00570146	PGPEP1	2	59451159	59484758	-	1932	protein_coding	pyroglutamyl-peptidase I [Source:HGNC Symbol;Acc:HGNC:13568]	-
ENSSSCG00000027607	772.308	707.563	722.346	555.967	337.452	364.8	734.072	419.407	0.799817	0.00105915	0.00571075	IER3	7	23265564	23266827	-	1168	protein_coding	immediate early response 3 [Source:HGNC Symbol;Acc:HGNC:5392]	-
ENSSSCG00000011373	627.955	546.283	567.223	388.579	149.979	214.056	580.487	250.871	1.20071	0.00106315	0.00572825	QRICH1	13	31658651	31714491	-	7505	protein_coding	glutamine rich 1 [Source:HGNC Symbol;Acc:HGNC:24713]	-
ENSSSCG00000030605	223.996	224.873	235.743	147.461	77.8736	138.684	228.204	121.34	0.900122	0.00106609	0.00574205	-	1	114256457	114266868	-	3925	protein_coding		-
ENSSSCG00000015539	505.044	496.865	522.594	382.601	242.273	229.131	508.168	284.668	0.82471	0.00106859	0.00575147	STX6	9	122529727	122594896	-	7706	protein_coding	syntaxin 6 [Source:HGNC Symbol;Acc:HGNC:11441]	-
ENSSSCG00000026818	462.16	455.491	398.424	290.936	129.789	111.55	438.692	177.425	1.29192	0.0010702	0.00575812	CTC1	12	53424177	53454080	-	3660	protein_coding	CST telomere replication complex component 1 [Source:HGNC Symbol;Acc:HGNC:26169]	-
ENSSSCG00000012940	484.368	466.984	483.723	300.9	363.41	232.146	478.358	298.818	0.677275	0.00107082	0.00575941	B4GAT1	2	6043508	6045841	+	2093	protein_coding	beta-1,4-glucuronyltransferase 1 [Source:RefSeq peptide;Acc:NP_001302508]	-
ENSSSCG00000038811	238.929	213.763	218.107	149.454	132.673	147.729	223.6	143.285	0.638444	0.00107131	0.00576003	-	10	38439680	38685057	+	3477	protein_coding		-
ENSSSCG00000011864	584.688	595.318	607.893	398.543	372.063	220.086	595.966	330.231	0.845333	0.00107805	0.00579219	UMPS	13	135611861	135650636	-	3751	protein_coding	uridine monophosphate synthetase [Source:HGNC Symbol;Acc:HGNC:12563]	-
ENSSSCG00000009414	145.502	141.742	107.254	69.745	17.3052	48.2381	131.499	45.0961	1.51535	0.00107901	0.00579529	ZC3H13	11	21298855	21387968	+	7074	protein_coding	zinc finger CCCH-type containing 13 [Source:HGNC Symbol;Acc:HGNC:20368]	-
ENSSSCG00000011798	577.412	625.965	672.318	356.696	201.894	410.023	625.232	322.871	0.952062	0.00109204	0.00585705	-	13	124387853	124410686	+	2784	protein_coding	dnaJ homolog subfamily B member 11 precursor [Source:RefSeq peptide;Acc:NP_001231275]	-
ENSSSCG00000033018	1375.38	1383.33	1347.51	1074.07	721.052	735.63	1368.74	843.585	0.693847	0.00110224	0.00590967	TM4SF1	13	89588362	89600707	-	6289	protein_coding	transmembrane 4 L six family member 1 [Source:HGNC Symbol;Acc:HGNC:11853]	-
ENSSSCG00000009769	107.595	85.0455	96.8166	51.8106	31.7263	54.2678	96.4856	45.9349	1.06037	0.00110341	0.00591156	GTF2H3	14	29335582	29355435	-	3707	protein_coding	general transcription factor IIH subunit 3 [Source:HGNC Symbol;Acc:HGNC:4657]	-
ENSSSCG00000005095	467.137	449.745	470.047	308.871	124.021	123.61	462.31	185.501	1.3039	0.00111124	0.00594716	PRKCH	1	190206099	190441946	+	6185	protein_coding	protein kinase C eta [Source:HGNC Symbol;Acc:HGNC:9403]	-
ENSSSCG00000007235	1393.37	1387.93	1429.58	1058.13	663.367	871.3	1403.62	864.266	0.696352	0.00111208	0.00594716	TPX2	17	35415587	35485071	+	6444	protein_coding	TPX2, microtubule nucleation factor [Source:HGNC Symbol;Acc:HGNC:1249]	-
ENSSSCG00000012698	253.862	247.475	269.575	155.432	66.3367	141.699	256.971	121.156	1.07408	0.00111212	0.00594716	SLC9A6	X	111176547	111233097	+	4541	protein_coding	solute carrier family 9 member A6 [Source:HGNC Symbol;Acc:HGNC:11079]	-
ENSSSCG00000010035	1323.68	1282.19	1335.64	1066.1	1009.47	979.835	1313.84	1018.47	0.365188	0.00111259	0.00594716	YWHAH	14	48543691	48557966	+	3672	protein_coding	tyrosine 3-monooxygenase/tryptophan 5-monooxygenase activation protein eta [Source:HGNC Symbol;Acc:HGNC:12853]	-
ENSSSCG00000002370	414.68	376.958	408.861	274.995	118.252	129.64	400.167	174.296	1.18421	0.00111372	0.00595037	AREL1	7	97892568	97940908	-	6658	protein_coding	apoptosis resistant E3 ubiquitin protein ligase 1 [Source:HGNC Symbol;Acc:HGNC:20363]	-
ENSSSCG00000040184	1685.91	1590.96	1630.77	1048.17	533.578	979.835	1635.88	853.86	0.936282	0.00111712	0.00596436	LMO7	11	47911059	48133448	+	11554	protein_coding	LIM domain 7 [Source:HGNC Symbol;Acc:HGNC:6646]	-
ENSSSCG00000028063	163.881	171.623	157.282	111.592	51.9157	72.3571	164.262	78.6216	1.0357	0.00111801	0.00596701	TACC2	14	131797863	131849335	+	3003	protein_coding	transforming acidic coiled-coil-containing protein 2 [Source:RefSeq peptide;Acc:NP_001245281]	-
ENSSSCG00000036136	2493.82	2353.69	2169.2	1372.98	553.768	1224.04	2338.9	1050.26	1.15381	0.00112475	0.00599844	BHLHE40	13	61525926	61535671	+	5359	protein_coding	basic helix-loop-helix family member e40 [Source:HGNC Symbol;Acc:HGNC:1046]	-
ENSSSCG00000011350	289.089	254.37	233.944	157.424	181.705	135.67	259.134	158.266	0.710332	0.00112765	0.00600326	CCDC51	13	31140293	31153567	-	4828	protein_coding	coiled-coil domain containing 51 [Source:HGNC Symbol;Acc:HGNC:25714]	-
ENSSSCG00000011978	627.189	598.383	617.611	468.288	400.905	319.577	614.394	396.257	0.624939	0.00112774	0.00600326	CPOX	13	160332312	160348232	+	5174	protein_coding	oxygen-dependent coproporphyrinogen-III oxidase, mitochondrial [Source:RefSeq peptide;Acc:NP_001230773]	-
ENSSSCG00000028962	45.1821	14.9404	12.597	1.99271	0	0	24.2398	0.664238	4.7081	0.00112794	0.00600326	-	12	26595297	26606483	+	2571	protein_coding		-
ENSSSCG00000032549	616.851	593.403	581.62	456.332	369.178	301.488	597.291	375.666	0.660389	0.00113057	0.00601096	GNA12	3	2005472	2105853	-	1149	protein_coding	G protein subunit alpha 12 [Source:HGNC Symbol;Acc:HGNC:4380]	-
ENSSSCG00000033669	340.781	299.192	339.758	151.446	17.3052	72.3571	326.577	80.3695	2.00617	0.0011386	0.00604646	RDH10	4	62569468	62601505	-	4362	protein_coding	retinol dehydrogenase 10 [Source:HGNC Symbol;Acc:HGNC:19975]	-
ENSSSCG00000032798	1390.31	1436.96	1501.2	1090.01	634.525	777.839	1442.82	834.126	0.78681	0.00114253	0.00606206	GTF3C2	3	111793624	111820574	+	4431	protein_coding	general transcription factor IIIC subunit 2 [Source:HGNC Symbol;Acc:HGNC:4665]	-
ENSSSCG00000024913	89.2156	75.8514	77.3813	41.847	40.3789	36.1785	80.8161	39.4681	1.02581	0.00114256	0.00606206	HYLS1	9	53005739	53029769	+	5428	protein_coding	HYLS1, centriolar and ciliogenesis associated [Source:HGNC Symbol;Acc:HGNC:26558]	-
ENSSSCG00000028855	814.044	758.131	799.007	520.098	256.694	455.247	790.394	410.68	0.940371	0.00114683	0.00607625	GMPS	13	95737926	95819671	+	7556	protein_coding	guanine monophosphate synthase [Source:HGNC Symbol;Acc:HGNC:4378]	-
ENSSSCG00000016520	746.654	792.226	774.533	488.215	175.937	343.696	771.138	335.949	1.19301	0.00114764	0.00607841	CREB3L2	18	11533183	11666127	+	7822	protein_coding	cAMP responsive element binding protein 3 like 2 [Source:HGNC Symbol;Acc:HGNC:23720]	TF_bZIP
ENSSSCG00000025993	367.201	339.799	310.245	203.257	80.7578	174.863	339.082	152.959	1.13933	0.00115677	0.00611831	SGPP2	15	124318271	124463060	+	5702	protein_coding	sphingosine-1-phosphate phosphatase 2 [Source:HGNC Symbol;Acc:HGNC:19953]	-
ENSSSCG00000012521	40.9702	49.8014	39.5904	15.9417	14.421	15.0744	43.454	15.1457	1.51338	0.00116859	0.00616589	GPRASP2	X	83811743	83892474	+	4601	protein_coding	G protein-coupled receptor associated sorting protein 2 [Source:HGNC Symbol;Acc:HGNC:25169]	-
ENSSSCG00000003643	1137.59	1085.67	1116.81	894.729	718.167	672.318	1113.36	761.738	0.542513	0.00116914	0.00616664	SF3A3	6	93948335	93976158	-	5002	protein_coding	splicing factor 3a subunit 3 [Source:HGNC Symbol;Acc:HGNC:10767]	-
ENSSSCG00000003532	557.119	564.671	497.4	284.958	46.1473	93.4612	539.73	141.522	1.91891	0.00117975	0.00621618	LUZP1	6	80973261	81112327	-	7643	protein_coding	leucine zipper protein 1 [Source:HGNC Symbol;Acc:HGNC:14985]	-
ENSSSCG00000040252	28.3346	35.2441	25.1939	5.97814	5.76841	9.04463	29.5909	6.9304	2.11796	0.00118712	0.00625068	-	1	145812329	145815590	+	3181	pseudogene		-
ENSSSCG00000010095	1699.31	1637.32	1661.36	1275.34	827.767	1058.22	1665.99	1053.78	0.658028	0.00119728	0.00629586	CRKL	14	50528934	50558929	+	4785	protein_coding	CRK like proto-oncogene, adaptor protein [Source:HGNC Symbol;Acc:HGNC:2363]	-
ENSSSCG00000006641	758.524	725.185	734.583	524.084	449.936	295.458	739.431	423.159	0.799046	0.00119735	0.00629586	PRUNE1	4	98194139	98216932	-	3012	protein_coding	prune exopolyphosphatase 1 [Source:HGNC Symbol;Acc:HGNC:13420]	-
ENSSSCG00000013659	1880.04	1962.94	1922.3	1363.02	669.136	997.925	1921.76	1010.03	0.925542	0.00119963	0.00630569	DNMT1	2	68981566	69029855	-	9708	protein_coding	DNA methyltransferase 1 [Source:HGNC Symbol;Acc:HGNC:2976]	-
ENSSSCG00000004489	49777.3	51133	51936.5	27328.1	40523.1	28538.8	50949	32130	0.66519	0.00120424	0.00632559	EEF1A1	1	92421230	92472785	+	3650	protein_coding	elongation factor 1-alpha 1 [Source:RefSeq peptide;Acc:NP_001090887]	-
ENSSSCG00000004114	399.747	391.516	425.057	253.075	317.263	256.265	405.44	275.534	0.561929	0.00120766	0.00634135	RAB32	1	18867820	19097892	-	10702	protein_coding	ras-related protein Rab-32 [Source:RefSeq peptide;Acc:NP_001116648]	-
ENSSSCG00000038401	1987.63	1951.45	1848.87	1084.04	210.547	385.904	1929.32	560.163	1.78077	0.00120941	0.00634838	TRAM2	7	46323080	46406958	-	6068	protein_coding	translocation associated membrane protein 2 [Source:HGNC Symbol;Acc:HGNC:16855]	-
ENSSSCG00000038580	276.453	242.878	253.019	175.359	74.9894	108.536	257.45	119.628	1.0867	0.00121034	0.00635108	-	6	54078607	54079873	-	1265	pseudogene		-
ENSSSCG00000008318	616.851	544.751	598.895	354.703	288.421	449.217	586.832	364.114	0.690507	0.00121302	0.00636293	VAX2	3	71593641	71622446	-	1277	protein_coding	ventral anterior homeobox 2 [Source:HGNC Symbol;Acc:HGNC:12661]	-
ENSSSCG00000004089	125.591	129.101	129.209	61.7741	92.2946	54.2678	127.967	69.4455	0.889696	0.00121367	0.00636415	RMND1	1	14794909	14851848	+	2444	protein_coding	required for meiotic nuclear division 1 homolog [Source:HGNC Symbol;Acc:HGNC:21176]	-
ENSSSCG00000006664	466.372	478.477	473.646	350.718	193.242	244.205	472.831	262.722	0.836991	0.00122623	0.0064146	MTMR11	4	99115108	99122808	+	2865	protein_coding	Sus scrofa myotubularin related protein 11 (MTMR11), mRNA. [Source:RefSeq mRNA;Acc:NM_001243446]	-
ENSSSCG00000005501	324.316	321.794	294.409	149.454	103.831	24.119	313.506	92.468	1.74656	0.00125114	0.00653152	TRIM32	1	257054228	257066909	+	3403	protein_coding	tripartite motif containing 32 [Source:HGNC Symbol;Acc:HGNC:16380]	-
ENSSSCG00000009511	2092.93	2070.97	2115.93	1566.27	859.493	1112.49	2093.28	1179.42	0.825141	0.00125709	0.0065536	STK24	11	67458352	67565647	-	4605	protein_coding	serine/threonine kinase 24 [Source:HGNC Symbol;Acc:HGNC:11403]	-
novel.204	101.085	110.329	107.254	51.8106	43.2631	9.04463	106.223	34.7061	1.5785	0.00126623	0.00659003	-	11	15015088	15016962	+	1875	-	-	-
ENSSSCG00000016857	1188.52	1237.76	1222.62	854.874	481.662	750.705	1216.3	695.747	0.802956	0.00127031	0.00660676	DAB2	16	24514722	24777242	-	7817	protein_coding	DAB2, clathrin adaptor protein [Source:HGNC Symbol;Acc:HGNC:2662]	-
ENSSSCG00000027251	224.762	239.43	204.071	107.607	46.1473	12.0595	222.754	55.2711	1.98332	0.00127298	0.00661837	CDC7	4	125429530	125459489	-	6670	protein_coding	cell division cycle 7 [Source:HGNC Symbol;Acc:HGNC:1745]	-
ENSSSCG00000039745	307.468	255.136	324.282	145.468	210.547	171.848	295.629	175.954	0.758063	0.0012778	0.00663667	HMOX1	AEMK02000361.1	1954602	1965962	+	3832	protein_coding	heme oxygenase 1 [Source:RefSeq peptide;Acc:NP_001004027]	-
ENSSSCG00000026317	53.6059	46.7367	47.1486	19.9271	0	15.0744	49.1638	11.6672	2.01006	0.00127969	0.00663989	SLC10A2	11	71327017	71349265	-	3813	protein_coding	ileal sodium/bile acid cotransporter [Source:RefSeq peptide;Acc:NP_001231392]	-
ENSSSCG00000010894	1646.85	1600.92	1613.49	958.496	262.463	596.946	1620.42	605.968	1.41613	0.00127973	0.00663989	TP53BP2	10	19823936	19936170	-	5716	protein_coding	tumor protein p53 binding protein 2 [Source:HGNC Symbol;Acc:HGNC:12000]	-
ENSSSCG00000035700	95.342	135.996	131.008	73.7304	37.4947	45.2232	120.782	52.1494	1.18156	0.00128319	0.0066473	CENPW	1	36685265	36695955	-	1659	protein_coding	centromere protein W [Source:HGNC Symbol;Acc:HGNC:21488]	-
ENSSSCG00000020931	475.561	496.865	506.038	284.958	77.8736	192.952	492.821	185.261	1.40288	0.00128531	0.00665275	MSH6	3	92786017	92814205	-	9855	protein_coding	mutS homolog 6 [Source:HGNC Symbol;Acc:HGNC:7329]	-
ENSSSCG00000004845	185.706	232.151	186.795	121.556	118.252	63.3124	201.551	101.04	0.982232	0.0012916	0.00668105	FAN1	1	143919697	143961793	-	5027	protein_coding	FANCD2 and FANCI associated nuclease 1 [Source:HGNC Symbol;Acc:HGNC:29170]	-
ENSSSCG00000002723	1853.23	1820.43	1794.17	1422.8	911.409	913.508	1822.61	1082.57	0.748197	0.00129267	0.00668432	-	6	13298698	13317903	-	2880	protein_coding		-
ENSSSCG00000017743	210.212	246.325	218.107	145.468	141.326	144.714	224.882	143.836	0.643755	0.00129703	0.00670233	CRLF3	12	42933445	42980141	+	4344	protein_coding	cytokine receptor like factor 3 [Source:HGNC Symbol;Acc:HGNC:17177]	-
ENSSSCG00000012742	117.167	104.966	112.653	71.7377	34.6105	54.2678	111.595	53.5387	1.0304	0.00129889	0.00670971	MTM1	X	122286903	122379300	+	4656	protein_coding	myotubularin 1 [Source:HGNC Symbol;Acc:HGNC:7448]	-
ENSSSCG00000006500	559.416	550.114	533.391	366.659	325.915	437.157	547.641	376.577	0.542632	0.00130099	0.00671666	UBQLN4	4	93976402	93996990	+	5766	protein_coding	ubiquilin 4 [Source:HGNC Symbol;Acc:HGNC:1237]	-
ENSSSCG00000012974	12355.4	11878.8	12417.4	9140.58	7648.91	9753.13	12217.2	8847.54	0.465506	0.00130112	0.00671666	CFL1	2	6469254	6475019	+	4577	protein_coding	Cofilin-1 [Source:UniProtKB/Swiss-Prot;Acc:P10668]	-
ENSSSCG00000007485	243.524	266.629	244.021	139.49	25.9579	48.2381	251.391	71.2286	1.79454	0.00130189	0.00671834	BCAS1	17	54917240	55040056	-	7972	protein_coding	breast carcinoma amplified sequence 1 [Source:HGNC Symbol;Acc:HGNC:974]	-
ENSSSCG00000039321	152.777	153.618	142.886	97.643	37.4947	63.3124	149.76	66.15	1.14998	0.00131041	0.00675095	FAM222B	12	44986178	45076178	-	4168	protein_coding	family with sequence similarity 222 member B [Source:HGNC Symbol;Acc:HGNC:25563]	-
ENSSSCG00000004366	146.268	131.399	135.327	91.6649	74.9894	69.3422	137.665	78.6655	0.789652	0.00131648	0.00677533	BVES	1	71314238	71360301	-	5296	protein_coding	blood vessel epicardial substance [Source:RefSeq peptide;Acc:NP_001335345]	-
ENSSSCG00000015563	470.966	434.422	454.93	322.82	155.747	153.759	453.439	210.775	1.09213	0.00132217	0.00680021	RGL1	9	124848358	125144253	+	6435	protein_coding	ral guanine nucleotide dissociation stimulator like 1 [Source:HGNC Symbol;Acc:HGNC:30281]	-
ENSSSCG00000016057	710.661	696.454	727.384	547.996	372.063	464.291	711.5	461.45	0.618659	0.00132321	0.00680312	STAT1	15	95593185	95646293	-	13049	protein_coding	signal transducer and activator of transcription 1 [Source:HGNC Symbol;Acc:HGNC:11362]	STAT
ENSSSCG00000035119	865.353	863.097	865.951	522.091	158.631	352.741	864.8	344.488	1.32284	0.00132579	0.00681244	MTMR6	11	3188563	3217448	-	3920	protein_coding	myotubularin related protein 6 [Source:HGNC Symbol;Acc:HGNC:7453]	-
ENSSSCG00000011136	476.71	446.68	443.053	282.965	80.7578	96.4761	455.481	153.4	1.55597	0.00132596	0.00681244	-	10	65196118	65267043	-	10598	protein_coding		-
ENSSSCG00000016809	364.137	347.461	358.474	207.242	54.7999	135.67	356.691	132.571	1.41572	0.00132911	0.00681966	DROSHA	16	17684934	17848120	-	4483	protein_coding	drosha ribonuclease III [Source:HGNC Symbol;Acc:HGNC:17904]	-
ENSSSCG00000032574	95.7249	109.946	101.855	65.7596	37.4947	48.2381	102.509	50.4974	0.991923	0.00133625	0.0068455	RTTN	1	152689491	152833961	+	7173	protein_coding	rotatin [Source:HGNC Symbol;Acc:HGNC:18654]	-
ENSSSCG00000003549	296.747	280.803	296.928	167.388	199.01	96.4761	291.493	154.291	0.911984	0.00133639	0.0068455	LDLRAP1	6	83030632	83054384	+	2847	protein_coding	low density lipoprotein receptor adaptor protein 1 [Source:HGNC Symbol;Acc:HGNC:18640]	-
ENSSSCG00000012403	205.234	186.564	199.032	101.628	147.095	108.536	196.943	119.086	0.736741	0.00134011	0.00685384	-	X	57520939	57560761	+	8033	protein_coding		-
ENSSSCG00000028304	2415.71	2386.64	2350.23	1420.81	343.221	705.481	2384.19	823.169	1.53189	0.00134026	0.00685384	ZFP36L1	7	92488010	92495427	-	4914	protein_coding	ZFP36 ring finger protein like 1 [Source:HGNC Symbol;Acc:HGNC:1107]	-
ENSSSCG00000009319	104.532	98.0705	97.5365	65.7596	43.2631	36.1785	100.046	48.4004	1.01041	0.0013576	0.00693576	PAN3	11	5487337	5611652	+	2731	protein_coding	PAN3 poly(A) specific ribonuclease subunit [Source:HGNC Symbol;Acc:HGNC:29991]	-
ENSSSCG00000034786	240.844	240.962	220.987	159.417	161.516	117.58	234.264	146.171	0.671453	0.00135796	0.00693576	HACD2	13	136834120	136951061	+	4365	protein_coding	3-hydroxyacyl-CoA dehydratase 2 [Source:HGNC Symbol;Acc:HGNC:9640]	-
ENSSSCG00000011193	698.026	683.045	706.15	464.302	158.631	223.101	695.74	282.012	1.29436	0.00136068	0.00694666	BTD	13	2840456	2903170	+	6702	protein_coding	biotinidase [Source:HGNC Symbol;Acc:HGNC:1122]	-
ENSSSCG00000015079	518.446	506.825	529.432	404.521	274	280.384	518.234	319.635	0.686729	0.00137345	0.00700246	BACE1	9	44639281	44666114	-	8161	protein_coding	beta-secretase 1 [Source:HGNC Symbol;Acc:HGNC:933]	-
ENSSSCG00000005389	161.584	143.275	161.961	101.628	92.2946	84.4166	155.606	92.7799	0.735874	0.00137654	0.00701591	TEX10	1	242058041	242120675	-	3223	protein_coding	testis expressed 10 [Source:HGNC Symbol;Acc:HGNC:25988]	-
ENSSSCG00000021161	590.048	673.851	592.057	396.55	484.547	388.919	618.652	423.339	0.549567	0.00139412	0.00710078	CKS2	14	904623	912000	+	3373	protein_coding	CDC28 protein kinase regulatory subunit 2 [Source:HGNC Symbol;Acc:HGNC:2000]	-
ENSSSCG00000032269	1494.07	1446.16	1409.42	1020.27	441.284	651.214	1449.88	704.256	1.03815	0.00139477	0.0071017	LIMA1	5	16071925	16177130	-	6819	protein_coding	LIM domain and actin binding 1 [Source:HGNC Symbol;Acc:HGNC:24636]	-
ENSSSCG00000027689	1059.48	1006.75	1030.43	683.501	821.999	783.868	1032.22	763.123	0.439906	0.0013953	0.00710203	-	6	71246876	71253539	-	3817	protein_coding		-
ENSSSCG00000002769	891.773	891.445	835.358	549.989	700.862	497.455	872.859	582.769	0.583847	0.00139696	0.00710302	THAP11	6	28465204	28467074	+	1871	protein_coding	THAP domain-containing protein 11 [Source:RefSeq peptide;Acc:NP_001233111]	THAP
ENSSSCG00000026710	2330.33	2224.97	2285.45	1105.96	1788.21	1166.76	2280.25	1353.64	0.753617	0.00139936	0.00710847	CARHSP1	3	33834397	33847942	+	3067	protein_coding	calcium regulated heat stable protein 1 [Source:HGNC Symbol;Acc:HGNC:17150]	CSD
ENSSSCG00000039301	871.862	912.898	896.904	627.705	299.957	470.321	893.888	465.994	0.934802	0.00140579	0.00713404	UPF1	2	58974167	59061503	-	6537	protein_coding	UPF1, RNA helicase and ATPase [Source:HGNC Symbol;Acc:HGNC:9962]	-
ENSSSCG00000017732	1637.28	1548.82	1556.98	1271.35	1101.77	964.761	1581.03	1112.63	0.50357	0.00141197	0.00715351	ZNF207	12	42571405	42631668	-	10473	protein_coding	zinc finger protein 207 [Source:HGNC Symbol;Acc:HGNC:12998]	-
ENSSSCG00000003630	725.212	709.095	718.387	508.142	573.957	437.157	717.565	506.419	0.501842	0.00141258	0.00715423	AGO3	6	91967494	92212455	+	20085	protein_coding	argonaute 3, RISC catalytic component [Source:HGNC Symbol;Acc:HGNC:18421]	-
ENSSSCG00000017957	10828.8	10715.7	10515.6	9130.62	8427.65	8577.33	10686.7	8711.87	0.294362	0.00141502	0.00716419	EIF4A1	12	52868366	52874874	+	3507	protein_coding	eukaryotic translation initiation factor 4A1 [Source:HGNC Symbol;Acc:HGNC:3282]	-
ENSSSCG00000013658	66.6245	73.1698	53.6271	33.8761	23.0736	21.1041	64.4738	26.018	1.27408	0.00142001	0.00718233	S1PR2	2	69050430	69057305	-	1781	protein_coding	Sus scrofa sphingosine-1-phosphate receptor 2 (S1PR2), transcript variant 2, mRNA. [Source:RefSeq mRNA;Acc:NM_001243855]	-
ENSSSCG00000015814	134.398	161.663	147.204	69.745	28.8421	6.02976	147.755	34.8723	2.04218	0.00142077	0.0071838	-	15	47753070	47861206	-	5483	protein_coding		-
ENSSSCG00000011594	188.387	197.673	191.114	129.526	74.9894	120.595	192.391	108.37	0.815169	0.001429	0.00722304	NR2C2	13	69466291	69576914	-	6611	protein_coding	nuclear receptor subfamily 2 group C member 2 [Source:HGNC Symbol;Acc:HGNC:7972]	RXR-like
ENSSSCG00000036684	361.457	343.63	371.07	237.133	80.7578	126.625	358.719	148.172	1.26067	0.00143196	0.00723561	TTPAL	17	46884881	46902359	+	5298	protein_coding	alpha tocopherol transfer protein like [Source:HGNC Symbol;Acc:HGNC:16114]	-
ENSSSCG00000033833	190.684	185.031	178.517	83.694	92.2946	21.1041	184.744	65.6976	1.47765	0.0014413	0.00727556	-	14	47539106	47550502	-	3849	protein_coding		-
ENSSSCG00000006853	84.6208	89.6425	108.334	33.8761	14.421	57.2827	94.1991	35.1933	1.4289	0.00144747	0.00730188	PRMT6	4	112699849	112703495	-	1543	protein_coding	protein arginine methyltransferase 6 [Source:HGNC Symbol;Acc:HGNC:18241]	-
ENSSSCG00000021418	5775.66	5813.36	5624.36	4465.67	3579.3	4455.99	5737.79	4166.99	0.461074	0.00146301	0.00737295	LSS	AEMK02000328.1	519536	554726	+	6104	protein_coding	lanosterol synthase [Source:HGNC Symbol;Acc:HGNC:6708]	-
ENSSSCG00000029621	72.7509	82.747	73.0624	25.9053	23.0736	51.2529	76.1867	33.4106	1.21779	0.00146592	0.00738522	BMPR1B	8	124535864	124841274	-	6433	protein_coding	bone morphogenetic protein receptor type 1B [Source:HGNC Symbol;Acc:HGNC:1077]	-
ENSSSCG00000014802	2729.69	2721.07	2644.28	2140.18	1398.84	1459.2	2698.35	1666.07	0.693387	0.00146761	0.00739128	NUMA1	9	6591945	6662878	-	9419	protein_coding	nuclear mitotic apparatus protein 1 [Source:HGNC Symbol;Acc:HGNC:8059]	-
ENSSSCG00000006031	23.7398	21.836	19.4353	1.99271	0	6.02976	21.6704	2.67416	3.08082	0.00147262	0.00741163	TMEM74	4	28722302	28727891	+	3720	protein_coding	transmembrane protein 74 [Source:HGNC Symbol;Acc:HGNC:26409]	-
ENSSSCG00000017533	416.595	417.566	414.62	308.871	308.61	289.428	416.26	302.303	0.459334	0.00147526	0.00742245	HOXB2	12	24796186	24799536	-	2536	protein_coding	homeobox B2 [Source:HGNC Symbol;Acc:HGNC:5113]	Homeobox
ENSSSCG00000025408	107.595	98.4536	110.853	69.745	43.2631	33.1637	105.634	48.7239	1.0768	0.00147719	0.0074273	ULK4	13	25210498	25751513	-	7551	protein_coding	unc-51 like kinase 4 [Source:HGNC Symbol;Acc:HGNC:15784]	-
ENSSSCG00000011600	3493.58	3453.92	3351.87	2482.92	1139.26	1573.77	3433.12	1731.98	0.985511	0.00147869	0.00743239	SLC6A6	13	70094077	70173565	-	6576	protein_coding	solute carrier family 6 member 6 [Source:HGNC Symbol;Acc:HGNC:11052]	-
ENSSSCG00000012241	217.104	224.489	215.228	131.519	34.6105	39.1934	218.941	68.441	1.64876	0.00148136	0.00744089	-	X	35768887	35794162	-	5280	protein_coding		-
ENSSSCG00000006783	496.238	514.87	471.126	302.893	103.831	229.131	494.078	211.952	1.21331	0.00148506	0.00745456	DDX20	4	108623954	108652650	-	4974	protein_coding	DEAD-box helicase 20 [Source:HGNC Symbol;Acc:HGNC:2743]	-
ENSSSCG00000031617	900.197	928.605	909.501	667.559	409.557	316.562	912.767	464.56	0.967952	0.00149382	0.00748628	SFT2D2	4	82712892	82734492	-	5823	protein_coding	vesicle transport protein SFT2B [Source:RefSeq peptide;Acc:NP_001230577]	-
ENSSSCG00000031769	3563.65	3479.2	3506.99	2678.21	1514.21	1923.49	3516.61	2038.64	0.785062	0.00149662	0.00749763	CTTN	2	3031103	3060855	-	3052	protein_coding	cortactin [Source:HGNC Symbol;Acc:HGNC:3338]	-
novel.514	33.6952	35.6272	30.9525	9.96357	14.421	3.01488	33.425	9.13316	1.84969	0.00150333	0.00752158	-	14	40003751	40004364	+	614	-	-	-
ENSSSCG00000032674	407.022	441.7	417.139	296.914	274	177.878	421.954	249.597	0.748536	0.00150609	0.00753043	TCEA3	6	81268514	81304581	-	1153	protein_coding	transcription elongation factor A3 [Source:HGNC Symbol;Acc:HGNC:11615]	-
ENSSSCG00000010189	436.888	458.173	442.693	257.06	60.5683	153.759	445.918	157.129	1.4944	0.00150844	0.00753975	NUP133	14	60353554	60408969	+	8093	protein_coding	nucleoporin 133 [Source:HGNC Symbol;Acc:HGNC:18016]	-
ENSSSCG00000028542	2151.13	2154.87	2145.44	1442.73	524.926	889.389	2150.48	952.347	1.17273	0.00151696	0.00757487	-	2	9034185	9046293	+	3196	protein_coding		-
ENSSSCG00000013992	3212.53	3223.3	3194.23	2445.06	2480.42	1917.46	3210.02	2280.98	0.491923	0.00153204	0.00764517	ARF1	2	51219667	51237650	+	7756	protein_coding	ADP-ribosylation factor 1 [Source:RefSeq peptide;Acc:NP_001153899]	-
ENSSSCG00000007019	2541.69	2461.34	2469	1671.89	1877.62	1218.01	2490.68	1589.17	0.647508	0.00153737	0.00766928	GPAT4	17	10691729	10724619	+	2607	protein_coding	glycerol-3-phosphate acyltransferase 6 [Source:RefSeq peptide;Acc:NP_001138491]	-
ENSSSCG00000016127	920.873	895.659	922.817	665.567	305.726	367.815	913.117	446.369	1.02621	0.00154037	0.00768175	NDUFS1	15	109409768	109452435	-	4671	protein_coding	NADH:ubiquinone oxidoreductase core subunit S1 [Source:HGNC Symbol;Acc:HGNC:7707]	-
ENSSSCG00000015892	600.769	584.592	646.764	462.31	268.231	328.622	610.708	353.054	0.78233	0.00154184	0.00768658	PSMD14	15	68107374	68210519	+	3225	protein_coding	proteasome 26S subunit, non-ATPase 14 [Source:HGNC Symbol;Acc:HGNC:16889]	-
ENSSSCG00000024570	965.29	983.003	976.084	747.268	530.694	690.407	974.792	656.123	0.567615	0.00154482	0.0076964	KDM4B	2	73746494	73889865	-	4119	protein_coding	lysine demethylase 4B [Source:HGNC Symbol;Acc:HGNC:29136]	-
ENSSSCG00000022915	714.49	741.658	765.895	579.88	389.368	458.261	740.681	475.836	0.631828	0.00154928	0.0077136	DDX27	17	50903198	50923489	+	2554	protein_coding	DEAD-box helicase 27 [Source:HGNC Symbol;Acc:HGNC:15837]	-
ENSSSCG00000008753	395.152	389.6	384.747	215.213	57.6841	168.833	389.833	147.243	1.39594	0.00155166	0.00772293	ADGRA3	8	16666606	16787940	-	5205	protein_coding	adhesion G protein-coupled receptor A3 [Source:HGNC Symbol;Acc:HGNC:13839]	-
ENSSSCG00000022402	112.19	106.881	120.931	61.7741	23.0736	63.3124	113.334	49.3867	1.18287	0.00155342	0.00772917	GRAMD2B	2	129511067	129619687	+	3388	protein_coding	GRAM domain containing 2B [Source:HGNC Symbol;Acc:HGNC:24911]	-
ENSSSCG00000007203	1254.38	1161.91	1182.31	864.838	749.894	500.47	1199.53	705.067	0.762871	0.00155725	0.00774568	-	17	34693068	34748361	+	4947	protein_coding		-
ENSSSCG00000007142	807.152	810.997	834.279	555.967	219.2	367.815	817.476	380.994	1.09555	0.00155863	0.00775004	PANK2	17	31798780	31829161	-	6233	protein_coding	pantothenate kinase 2 [Source:HGNC Symbol;Acc:HGNC:15894]	-
ENSSSCG00000021871	23.7398	19.1544	20.515	3.98543	0	0	21.1364	1.32848	3.67882	0.00156162	0.00776238	FDXACB1	9	39624123	39629861	-	3706	protein_coding	ferredoxin-fold anticodon binding domain containing 1 [Source:HGNC Symbol;Acc:HGNC:25110]	-
ENSSSCG00000015273	1258.59	1205.19	1221.19	719.37	155.747	343.696	1228.32	406.271	1.59167	0.00156575	0.00778036	ATP2B4	9	64336349	64445666	+	9311	protein_coding	ATPase plasma membrane Ca2+ transporting 4 [Source:HGNC Symbol;Acc:HGNC:817]	-
ENSSSCG00000007052	291.769	308.769	310.245	211.228	178.821	226.116	303.594	205.388	0.562594	0.00157428	0.00781759	FERMT1	17	15080587	15137726	-	3312	protein_coding	fermitin family member 1 [Source:HGNC Symbol;Acc:HGNC:15889]	-
ENSSSCG00000008617	126.74	104.2	112.653	67.7523	25.9579	57.2827	114.531	50.3309	1.16232	0.0015758	0.00781759	FAM49A	3	120967153	121069907	+	5353	protein_coding	family with sequence similarity 49 member A [Source:HGNC Symbol;Acc:HGNC:25373]	-
ENSSSCG00000012270	9936.24	9615.5	9521.5	6948.6	8064.24	7669.85	9691.08	7560.9	0.358601	0.00157867	0.00782927	UBA1	X	41810142	41832840	+	8116	protein_coding	ubiquitin like modifier activating enzyme 1 [Source:HGNC Symbol;Acc:HGNC:12469]	-
ENSSSCG00000002035	132.1	159.748	151.523	45.8324	103.831	45.2232	147.79	64.9623	1.20046	0.00158113	0.00783639	C14orf119	7	75947771	75951806	-	2214	protein_coding	chromosome 14 open reading frame 119 [Source:HGNC Symbol;Acc:HGNC:20270]	-
ENSSSCG00000015144	1031.91	1056.94	1024.31	747.268	325.915	373.845	1037.72	482.343	1.09952	0.00158212	0.00783874	GRAMD1B	9	50259321	50509799	+	8894	protein_coding	GRAM domain containing 1B [Source:HGNC Symbol;Acc:HGNC:29214]	-
ENSSSCG00000012366	1142.96	1125.89	1179.8	940.561	752.778	798.943	1149.55	830.761	0.46432	0.00160056	0.0079224	LAS1L	X	51751528	51773604	-	4786	protein_coding	LAS1 like, ribosome biogenesis factor [Source:HGNC Symbol;Acc:HGNC:25726]	-
ENSSSCG00000016317	631.018	622.901	583.419	436.404	213.431	325.607	612.446	325.148	0.90627	0.00162105	0.00801095	AGAP1	15	135442422	135992011	+	4316	protein_coding	ArfGAP with GTPase domain, ankyrin repeat and PH domain 1 [Source:HGNC Symbol;Acc:HGNC:16922]	-
ENSSSCG00000031767	196.045	162.812	163.041	107.607	109.6	96.4761	173.966	104.561	0.730965	0.00162107	0.00801095	TANGO6	6	17870616	18051377	-	3159	protein_coding	transport and golgi organization 6 homolog [Source:HGNC Symbol;Acc:HGNC:25749]	-
ENSSSCG00000013662	305.171	280.42	300.887	157.424	230.736	168.833	295.493	185.665	0.679063	0.00163445	0.00806141	PPAN	2	68958905	68962657	+	2270	protein_coding	Sus scrofa peter pan homolog (Drosophila) (PPAN), mRNA. [Source:RefSeq mRNA;Acc:NM_001204435]	-
ENSSSCG00000004049	3913.62	3880.3	3734.82	3214.25	2875.55	3057.09	3842.91	3048.96	0.33296	0.00163565	0.00806356	ACAT2	1	7597333	7612910	-	5684	protein_coding	acetyl-CoA acetyltransferase 2 [Source:HGNC Symbol;Acc:HGNC:94]	-
ENSSSCG00000011639	773.84	754.3	801.167	538.033	573.957	379.875	776.435	497.288	0.639668	0.00163594	0.00806356	SRPRB	13	74976025	75010213	+	2616	protein_coding	SRP receptor beta subunit [Source:HGNC Symbol;Acc:HGNC:24085]	-
ENSSSCG00000033126	1269.31	1225.5	1203.55	928.605	507.62	669.303	1232.79	701.843	0.808587	0.00165489	0.00814382	FAM168B	15	57375166	57419257	-	5889	protein_coding	family with sequence similarity 168 member B [Source:HGNC Symbol;Acc:HGNC:27016]	-
ENSSSCG00000029815	111.424	99.2197	102.935	47.8251	5.76841	39.1934	104.526	30.929	1.72884	0.00166828	0.00819812	SRGAP1	5	28300950	28605119	+	9021	protein_coding	SLIT-ROBO Rho GTPase activating protein 1 [Source:HGNC Symbol;Acc:HGNC:17382]	-
ENSSSCG00000021634	630.636	616.771	660.441	458.324	302.842	443.187	635.949	401.451	0.659696	0.00166861	0.00819812	PPP1R8	6	84966746	84990682	+	2240	protein_coding	protein phosphatase 1 regulatory subunit 8 [Source:HGNC Symbol;Acc:HGNC:9296]	-
ENSSSCG00000015311	980.606	915.197	1002.72	727.341	761.43	726.586	966.173	738.452	0.388445	0.00167202	0.00821225	CYP51A1	9	72054942	72079598	-	5314	protein_coding	cytochrome P450 family 51 subfamily A member 1 [Source:HGNC Symbol;Acc:HGNC:2649]	-
ENSSSCG00000002383	8792.9	8257.46	8206.74	5424.17	1762.25	3403.8	8419.03	3530.07	1.25338	0.00168385	0.0082624	FOS	7	98449508	98453576	+	2748	protein_coding	proto-oncogene c-Fos [Source:RefSeq peptide;Acc:NP_001116585]	TF_bZIP
ENSSSCG00000036756	249.268	258.584	240.782	103.621	98.063	189.937	249.545	130.54	0.947031	0.00170405	0.00834006	ZNF496	2	57053597	57097824	+	5052	protein_coding	zinc finger protein 496 [Source:HGNC Symbol;Acc:HGNC:23713]	-
ENSSSCG00000017336	616.085	647.418	655.042	412.492	121.137	144.714	639.515	226.114	1.49005	0.00170503	0.0083422	-	12	18267026	18269159	-	1897	pseudogene		-
ENSSSCG00000004387	372.944	352.824	354.874	217.206	49.0315	96.4761	360.214	120.904	1.55948	0.00172833	0.00844539	FOXO3	1	74626672	74760325	+	7472	protein_coding	forkhead box O3 [Source:HGNC Symbol;Acc:HGNC:3821]	Fork
ENSSSCG00000005235	1752.15	1885.94	1738.38	1072.08	233.621	316.562	1792.16	540.754	1.72491	0.00174689	0.00852515	KANK1	1	221013400	221218875	-	10040	protein_coding	KN motif and ankyrin repeat domains 1 [Source:HGNC Symbol;Acc:HGNC:19309]	-
ENSSSCG00000038856	1130.7	1162.67	1054.55	735.312	317.263	596.946	1115.97	549.84	1.01796	0.00175409	0.0085521	TRIM8	14	113638476	113654723	+	4812	protein_coding	tripartite motif containing 8 [Source:HGNC Symbol;Acc:HGNC:15579]	-
ENSSSCG00000003680	798.345	804.867	750.779	526.077	187.473	325.607	784.664	346.386	1.17344	0.00175559	0.00855666	RALBP1	6	98550933	98598206	-	3537	protein_coding	ralA binding protein 1 [Source:HGNC Symbol;Acc:HGNC:9841]	-
ENSSSCG00000028054	52.0743	55.1646	63.7046	29.8907	14.421	24.119	56.9812	22.8103	1.2867	0.00175669	0.00855932	ZNF526	6	49699638	49708523	-	6027	protein_coding	zinc finger protein 526 [Source:HGNC Symbol;Acc:HGNC:29415]	zf-C2H2
ENSSSCG00000039658	2501.48	2411.92	2527.31	1602.14	553.768	1094.4	2480.24	1083.44	1.19308	0.00175805	0.00856319	-	10	47140774	47223385	+	4274	protein_coding		-
ENSSSCG00000012954	1686.29	1525.07	1615.29	1006.32	772.967	1239.11	1608.88	1006.13	0.677642	0.00176067	0.00857324	RAB1B	2	6102363	6116528	-	3805	protein_coding	ras-related protein Rab-1B [Source:RefSeq peptide;Acc:NP_001116645]	-
ENSSSCG00000004071	173.453	175.454	163.76	121.556	66.3367	90.4463	170.889	92.7796	0.85882	0.00177233	0.00862453	-	1	12297377	12395687	+	2465	protein_coding		-
ENSSSCG00000016245	681.561	719.439	665.479	406.514	317.263	533.633	688.826	419.137	0.71844	0.00177373	0.00862859	-	15	128611866	128763122	+	8122	protein_coding		-
ENSSSCG00000000545	95.342	88.4933	108.694	43.8397	2.88421	27.1339	97.5097	24.6193	1.9451	0.0017754	0.00863119	KLHL42	5	45901767	45954876	-	3302	protein_coding	kelch like family member 42 [Source:HGNC Symbol;Acc:HGNC:29252]	-
ENSSSCG00000009308	147.799	146.723	134.967	99.6357	46.1473	54.2678	143.163	66.6836	1.06903	0.00177757	0.00863767	LNX2	11	4962313	4997741	-	2046	protein_coding	ligand of numb-protein X 2 [Source:HGNC Symbol;Acc:HGNC:20421]	-
ENSSSCG00000038465	1399.88	1354.6	1345	1090.01	819.115	720.556	1366.49	876.562	0.636298	0.00177786	0.00863767	VAPA	6	98207590	98254266	-	6726	protein_coding	VAMP associated protein A [Source:HGNC Symbol;Acc:HGNC:12648]	-
ENSSSCG00000000728	56.6691	41.7566	39.2305	15.9417	20.1894	12.0595	45.8854	16.0636	1.51145	0.00178439	0.00866388	PARP11	5	66443483	66483643	+	4596	protein_coding	poly(ADP-ribose) polymerase family member 11 [Source:HGNC Symbol;Acc:HGNC:1186]	-
ENSSSCG00000003870	348.056	337.117	349.836	183.33	80.7578	214.056	345.003	159.381	1.11127	0.00179278	0.00870184	NRDC	6	160299141	160388763	+	4703	protein_coding	nardilysin convertase [Source:HGNC Symbol;Acc:HGNC:7995]	-
ENSSSCG00000015496	63.1784	65.508	78.821	15.9417	37.4947	3.01488	69.1691	18.8171	1.8818	0.00179542	0.00870912	CENPL	9	116094797	116109749	-	2829	protein_coding	centromere protein L [Source:HGNC Symbol;Acc:HGNC:17879]	-
ENSSSCG00000016085	62.0297	69.722	77.0214	33.8761	28.8421	36.1785	69.591	32.9656	1.07637	0.00180425	0.00874363	-	15	103454997	103494700	-	2305	protein_coding		-
ENSSSCG00000007985	195.279	171.623	151.164	83.694	109.6	108.536	172.689	100.61	0.793119	0.00181333	0.00877926	TMEM8A	3	41317570	41333517	+	6060	protein_coding	transmembrane protein 8A [Source:HGNC Symbol;Acc:HGNC:17205]	-
ENSSSCG00000011251	660.885	612.174	615.092	484.23	383.599	304.503	629.383	390.777	0.679511	0.00181708	0.00879194	MYD88	13	22974344	22981204	+	5140	protein_coding	myeloid differentiation primary response protein MyD88 [Source:RefSeq peptide;Acc:NP_001093393]	-
ENSSSCG00000002533	168.093	151.703	165.56	95.6503	37.4947	90.4463	161.785	74.5304	1.10395	0.0018171	0.00879194	WDR20	AEMK02000452.1	977313	1048557	+	6443	protein_coding	WD repeat domain 20 [Source:HGNC Symbol;Acc:HGNC:19667]	-
ENSSSCG00000002819	292.535	329.455	342.277	171.373	242.273	201.997	321.423	205.215	0.656945	0.00182924	0.00884228	ARL2BP	6	19207008	19215025	+	2189	protein_coding	ADP ribosylation factor like GTPase 2 binding protein [Source:HGNC Symbol;Acc:HGNC:17146]	-
ENSSSCG00000033013	272.242	270.46	294.049	207.242	115.368	144.714	278.917	155.775	0.823927	0.00183036	0.00884492	2023-03-09	5	23046727	23050090	+	1393	protein_coding	membrane associated ring-CH-type finger 9 [Source:HGNC Symbol;Acc:HGNC:25139]	-
ENSSSCG00000001664	10.3383	10.3434	9.71766	0	0	0	10.1331	0	4.41192	0.00184203	0.00889568	TTBK1	7	38276278	38316610	+	4220	protein_coding	tau tubulin kinase 1 [Source:HGNC Symbol;Acc:HGNC:19140]	-
ENSSSCG00000005664	262.286	278.505	271.375	205.25	138.442	162.803	270.722	168.832	0.666709	0.00184584	0.00891126	LRRC8A	1	269209655	269254573	+	6042	protein_coding	leucine rich repeat containing 8 VRAC subunit A [Source:HGNC Symbol;Acc:HGNC:19027]	-
ENSSSCG00000015982	309.766	304.172	283.971	137.497	219.2	192.952	299.303	183.216	0.722039	0.00184849	0.00891843	HOXD9	15	81924160	81925550	+	966	protein_coding	homeobox D9 [Source:HGNC Symbol;Acc:HGNC:5140]	Homeobox
ENSSSCG00000002767	77.7286	73.5529	73.4223	45.8324	31.7263	30.1488	74.9012	35.9025	1.02762	0.00185008	0.00892326	TSNAXIP1	6	28428917	28450433	+	2493	protein_coding	translin associated factor X interacting protein 1 [Source:HGNC Symbol;Acc:HGNC:18586]	-
ENSSSCG00000000022	208.68	191.927	188.235	75.7231	8.65262	75.372	196.281	53.2492	1.87158	0.00185108	0.00892528	RTL6	5	4649978	4650697	+	720	protein_coding	retrotransposon Gag like 6 [Source:HGNC Symbol;Acc:HGNC:13343]	-
ENSSSCG00000002620	1276.59	1249.25	1281.65	1004.33	1035.43	916.523	1269.16	985.427	0.363904	0.00185242	0.0089271	EFHC1	7	46244922	46320258	+	3588	protein_coding	EF-hand domain containing 1 [Source:HGNC Symbol;Acc:HGNC:16406]	-
ENSSSCG00000040827	787.241	821.723	853.714	659.588	591.262	545.693	820.893	598.848	0.450134	0.00185263	0.0089271	-	13	196207407	196224805	-	3584	protein_coding		-
ENSSSCG00000027902	251.182	229.853	264.176	97.643	175.937	147.729	248.404	140.436	0.839345	0.00187436	0.0090119	ZMPSTE24	6	96008304	96057123	+	3165	protein_coding	zinc metallopeptidase STE24 [Source:HGNC Symbol;Acc:HGNC:12877]	-
ENSSSCG00000021138	229.357	235.982	241.142	147.461	37.4947	57.2827	235.494	80.7461	1.51972	0.00188085	0.00904029	CEP250	17	38810175	38868062	+	9621	protein_coding	centrosomal protein 250 [Source:HGNC Symbol;Acc:HGNC:1859]	-
ENSSSCG00000037468	162.349	203.037	206.59	133.512	83.642	75.372	190.659	97.5086	0.944727	0.00188189	0.00904242	GNE	1	236998757	237065767	-	5020	protein_coding	glucosamine (UDP-N-acetyl)-2-epimerase/N-acetylmannosamine kinase [Source:HGNC Symbol;Acc:HGNC:23657]	-
ENSSSCG00000036564	269.178	289.614	271.015	171.373	98.063	45.2232	276.602	104.887	1.37998	0.00188498	0.00905443	ZNF740	5	18409397	18418986	+	4368	protein_coding	zinc finger protein 740 [Source:HGNC Symbol;Acc:HGNC:27465]	-
ENSSSCG00000001556	488.197	473.113	525.473	358.689	262.463	177.878	495.594	266.343	0.885766	0.00189025	0.00906859	MAPK14	7	31791398	31862031	+	4612	protein_coding	mitogen-activated protein kinase 14 [Source:HGNC Symbol;Acc:HGNC:6876]	-
ENSSSCG00000038549	2982.79	2939.82	2921.78	1566.27	421.094	1323.53	2948.13	1103.63	1.41653	0.0018903	0.00906859	ZFP36L2	3	97200342	97207305	+	6429	protein_coding	ZFP36 ring finger protein like 2 [Source:HGNC Symbol;Acc:HGNC:1108]	-
ENSSSCG00000024145	436.888	435.571	405.262	284.958	103.831	186.922	425.907	191.904	1.13949	0.00189391	0.00908302	PRR11	12	35433628	35466032	+	3498	protein_coding	proline rich 11 [Source:HGNC Symbol;Acc:HGNC:25619]	-
ENSSSCG00000008877	731.721	756.215	745.74	605.785	530.694	506.5	744.559	547.66	0.437396	0.00192099	0.00919283	ETFDH	8	47608494	47657528	+	4155	protein_coding	electron transfer flavoprotein dehydrogenase [Source:HGNC Symbol;Acc:HGNC:3483]	-
ENSSSCG00000000766	132.1	162.812	133.528	89.6721	25.9579	39.1934	142.813	51.6078	1.43234	0.00194073	0.00926685	CECR2	5	69621879	69744435	+	8324	protein_coding	CECR2, histone acetyl-lysine reader [Source:HGNC Symbol;Acc:HGNC:1840]	-
ENSSSCG00000016958	54.7546	63.2095	78.821	33.8761	11.5368	27.1339	65.595	24.1823	1.40417	0.00197174	0.00940025	PIK3R1	16	46434814	46523623	+	8123	protein_coding	phosphoinositide-3-kinase regulatory subunit 1 [Source:HGNC Symbol;Acc:HGNC:8979]	-
ENSSSCG00000013426	503.13	539.388	529.432	330.791	389.368	226.116	523.983	315.425	0.72946	0.00197505	0.00941309	MUM1	2	77086985	77111182	-	7894	protein_coding	melanoma associated antigen (mutated) 1 [Source:HGNC Symbol;Acc:HGNC:29641]	-
ENSSSCG00000015602	557.119	540.154	587.018	396.55	152.863	198.982	561.43	249.465	1.16025	0.00198201	0.00944036	INTS7	9	131275508	131361766	+	4754	protein_coding	integrator complex subunit 7 [Source:HGNC Symbol;Acc:HGNC:24484]	-
novel.371	168.859	181.584	164.84	119.563	54.7999	51.2529	171.761	75.2052	1.16054	0.00198325	0.0094433	-	12	57911133	58011804	-	6224	-	-	-
ENSSSCG00000016191	215.19	203.803	221.707	119.563	40.3789	114.565	213.566	91.5024	1.21229	0.00198412	0.0094445	ZNF142	15	120688857	120708865	-	6835	protein_coding	zinc finger protein 142 [Source:HGNC Symbol;Acc:HGNC:12927]	zf-C2H2
ENSSSCG00000039064	316.275	318.729	310.605	237.133	173.052	132.655	315.203	180.947	0.784934	0.00200388	0.00952373	DHX33	12	51527226	51544717	+	2070	protein_coding	DEAH-box helicase 33 [Source:HGNC Symbol;Acc:HGNC:16718]	-
ENSSSCG00000035302	189.152	183.499	181.036	105.614	129.789	123.61	184.563	119.671	0.636654	0.00200539	0.00952496	-	6	51590507	51591105	+	597	pseudogene		-
ENSSSCG00000002681	338.866	325.625	347.316	155.432	17.3052	96.4761	337.269	89.7377	1.89804	0.00201158	0.00955021	HSDL1	6	4479917	4503474	+	5589	protein_coding	hydroxysteroid dehydrogenase like 1 [Source:HGNC Symbol;Acc:HGNC:16475]	-
ENSSSCG00000015450	141.29	139.827	128.129	39.8543	80.7578	84.4166	136.415	68.3429	1.02823	0.00201363	0.00955221	ZNF786	9	109221772	109250628	+	6620	protein_coding	zinc finger protein 786 [Source:HGNC Symbol;Acc:HGNC:21806]	zf-C2H2
ENSSSCG00000017339	1807.67	1828.86	1736.94	1452.69	1055.62	1000.94	1791.16	1169.75	0.611376	0.00202361	0.00959065	NMT1	12	18303375	18337446	-	4985	protein_coding	N-myristoyltransferase 1 [Source:HGNC Symbol;Acc:HGNC:7857]	-
ENSSSCG00000024679	32.1636	26.05	32.0323	11.9563	5.76841	0	30.0819	5.90823	2.20942	0.0020325	0.00961769	UPF3A	11	79118836	79136222	+	2697	protein_coding	UPF3A, regulator of nonsense mediated mRNA decay [Source:HGNC Symbol;Acc:HGNC:20332]	-
ENSSSCG00000016114	23.7398	15.3235	24.1142	3.98543	0	0	21.0592	1.32848	3.68167	0.00203309	0.00961769	FAM117B	15	106183404	106280707	+	1779	protein_coding	family with sequence similarity 117 member B [Source:HGNC Symbol;Acc:HGNC:14440]	-
ENSSSCG00000039272	51.6914	54.0154	47.1486	21.9199	14.421	27.1339	50.9518	21.1583	1.26709	0.00205094	0.00969302	IP6K3	7	29808522	29962947	-	2860	protein_coding	inositol hexakisphosphate kinase 3 [Source:HGNC Symbol;Acc:HGNC:17269]	-
ENSSSCG00000001009	639.059	660.443	683.115	420.463	155.747	331.637	660.873	302.615	1.1215	0.00205384	0.00970079	RIPK1	7	1840951	1882870	+	7650	protein_coding	receptor interacting serine/threonine kinase 1 [Source:HGNC Symbol;Acc:HGNC:10019]	-
ENSSSCG00000028883	44.0334	42.5227	39.9504	15.9417	20.1894	12.0595	42.1688	16.0636	1.38961	0.00206358	0.00973779	SETD4	13	199560327	199589329	-	6060	protein_coding	SET domain containing 4 [Source:HGNC Symbol;Acc:HGNC:1258]	-
ENSSSCG00000015936	104.532	94.6227	118.052	63.7669	51.9157	24.119	105.735	46.6005	1.15016	0.00207538	0.0097874	PHOSPHO2	15	76007208	76014008	+	1095	protein_coding	phosphatase, orphan 2 [Source:HGNC Symbol;Acc:HGNC:28316]	-
ENSSSCG00000025430	205.234	218.743	219.187	147.461	149.979	126.625	214.388	141.355	0.595866	0.00207796	0.00979352	DTX2	3	9889043	9925835	-	5265	protein_coding	deltex E3 ubiquitin ligase 2 [Source:HGNC Symbol;Acc:HGNC:15973]	-
ENSSSCG00000010849	301.342	294.594	278.573	163.403	98.063	208.027	291.503	156.497	0.89733	0.0020843	0.00981736	WDR26	10	12713534	12756325	-	6972	protein_coding	WD repeat domain 26 [Source:HGNC Symbol;Acc:HGNC:21208]	-
ENSSSCG00000016492	367.584	369.68	368.191	284.958	207.663	250.235	368.485	247.619	0.564174	0.00208551	0.00981995	AGK	18	8263763	8368349	-	2596	protein_coding	acylglycerol kinase [Source:HGNC Symbol;Acc:HGNC:21869]	-
ENSSSCG00000028997	452.97	443.616	462.848	286.951	95.1788	208.027	453.145	196.719	1.19523	0.00209097	0.00983966	HOXA9	18	45408457	45411913	+	2379	protein_coding	homeobox A9 [Source:HGNC Symbol;Acc:HGNC:5109]	Homeobox
ENSSSCG00000004528	1160.57	1161.91	1188.43	910.67	585.494	759.749	1170.3	751.971	0.634385	0.00209605	0.00986052	MBD2	1	103683065	103752267	-	4986	protein_coding	methyl-CpG binding domain protein 2 [Source:HGNC Symbol;Acc:HGNC:6917]	MBD
ENSSSCG00000031669	319.721	287.316	272.454	209.235	135.558	189.937	293.164	178.243	0.708596	0.00210936	0.00990791	DOLPP1	1	269374797	269387183	+	5519	protein_coding	dolichyldiphosphatase 1 [Source:HGNC Symbol;Acc:HGNC:29565]	-
ENSSSCG00000028097	730.955	748.937	790.369	498.179	173.052	337.666	756.754	336.299	1.16434	0.00213563	0.0100128	-	6	165705570	165762415	+	4309	protein_coding		-
ENSSSCG00000040286	111.424	109.946	106.534	47.8251	60.5683	12.0595	109.301	40.151	1.42821	0.00214171	0.0100352	CYLD	6	34058095	34121361	-	8748	protein_coding	CYLD lysine 63 deubiquitinase [Source:HGNC Symbol;Acc:HGNC:2584]	-
ENSSSCG00000013490	464.84	451.277	430.816	356.696	259.579	265.309	448.978	293.861	0.600708	0.00214383	0.010039	PIP5K1C	2	74977266	75046895	+	9048	protein_coding	phosphatidylinositol-4-phosphate 5-kinase type 1 gamma [Source:HGNC Symbol;Acc:HGNC:8996]	-
ENSSSCG00000011261	53.6059	54.0154	52.1874	9.96357	5.76841	33.1637	53.2696	16.2985	1.75673	0.00214751	0.0100531	WDR48	13	23735567	23786317	+	4009	protein_coding	WD repeat domain 48 [Source:HGNC Symbol;Acc:HGNC:30914]	-
ENSSSCG00000014129	81.9405	85.4286	86.3792	49.8179	49.0315	27.1339	84.5827	41.9944	0.986396	0.00216171	0.0101133	ZCCHC9	2	89840016	89849063	+	1433	protein_coding	Sus scrofa zinc finger CCHC-type containing 9 (ZCCHC9), mRNA. [Source:RefSeq mRNA;Acc:NM_001244220]	-
ENSSSCG00000004281	69.3048	60.911	60.8253	15.9417	0	30.1488	63.6804	15.3635	2.05728	0.00217179	0.0101481	KCNQ5	1	52732775	52939688	+	6276	protein_coding	potassium voltage-gated channel subfamily Q member 5 [Source:HGNC Symbol;Acc:HGNC:6299]	-
ENSSSCG00000026700	691.517	738.21	709.029	506.149	458.589	581.871	712.919	515.537	0.469243	0.00218332	0.0101926	RBM23	7	76120871	76136596	+	7105	protein_coding	RNA binding motif protein 23 [Source:HGNC Symbol;Acc:HGNC:20155]	-
ENSSSCG00000011603	776.903	772.688	765.895	563.938	409.557	581.871	771.829	518.456	0.571858	0.00218859	0.0102141	-	13	70397804	70417206	-	3063	protein_coding		-
ENSSSCG00000024555	83.0892	82.747	88.8985	39.8543	54.7999	18.0893	84.9116	37.5812	1.16519	0.00219275	0.0102278	ING2	15	44917598	44925904	+	3272	protein_coding	inhibitor of growth family member 2 [Source:HGNC Symbol;Acc:HGNC:6063]	-
ENSSSCG00000013302	984.052	1013.27	1067.86	633.683	242.273	542.678	1021.73	472.878	1.10848	0.00220041	0.0102567	CAT	2	26493626	26581452	-	4744	protein_coding	catalase [Source:HGNC Symbol;Acc:HGNC:1516]	-
ENSSSCG00000030469	446.078	416.033	451.691	324.812	152.863	186.922	437.934	221.533	0.970987	0.00220352	0.0102649	-	3	45585091	45626667	+	7002	protein_coding		-
ENSSSCG00000017787	1623.11	1570.66	1577.5	1331.13	1139.26	1187.86	1590.42	1219.42	0.380381	0.0022084	0.0102845	GIT1	12	45767604	45791046	-	5660	protein_coding	GIT ArfGAP 1 [Source:HGNC Symbol;Acc:HGNC:4272]	-
ENSSSCG00000030291	287.175	284.634	261.297	181.337	121.137	60.2976	277.702	120.924	1.18215	0.00220982	0.010288	RPRD2	4	98639851	98734297	-	10259	protein_coding	regulation of nuclear pre-mRNA domain containing 2 [Source:HGNC Symbol;Acc:HGNC:29039]	-
ENSSSCG00000009217	1473.78	1390.99	1368.39	753.246	196.126	636.139	1411.05	528.504	1.41473	0.00223034	0.0103678	PKD2	8	131002967	131058940	-	5798	protein_coding	polycystin 2, transient receptor potential cation channel [Source:HGNC Symbol;Acc:HGNC:9009]	-
ENSSSCG00000008130	211.743	270.46	242.941	153.439	95.1788	159.789	241.715	136.135	0.822658	0.00224223	0.0104199	CIAO1	3	46960881	46967975	-	4937	protein_coding	cytosolic iron-sulfur assembly component 1 [Source:HGNC Symbol;Acc:HGNC:14280]	-
ENSSSCG00000015135	2100.2	2183.98	2000.04	1404.86	484.547	898.434	2094.74	929.281	1.17036	0.00226309	0.0105072	SORL1	9	48434915	48653667	+	12951	protein_coding	sortilin related receptor 1 [Source:HGNC Symbol;Acc:HGNC:11185]	-
ENSSSCG00000028168	597.323	580.378	605.014	382.601	103.831	201.997	594.238	229.476	1.36411	0.0022664	0.010513	TAF7	2	142947380	142952518	-	2742	protein_coding	TATA-box binding protein associated factor 7 [Source:HGNC Symbol;Acc:HGNC:11541]	-
ENSSSCG00000028015	269.561	231.385	247.26	175.359	158.631	162.803	249.402	165.598	0.585792	0.0022683	0.0105186	GAL3ST3	2	6297855	6306198	+	2084	protein_coding	galactose-3-O-sulfotransferase 3 [Source:HGNC Symbol;Acc:HGNC:24144]	-
ENSSSCG00000022454	1097.77	1073.41	1086.58	830.962	902.757	792.913	1085.92	842.21	0.366919	0.00227191	0.0105321	NRBP1	3	111718583	111733374	-	4832	protein_coding	nuclear receptor binding protein 1 [Source:HGNC Symbol;Acc:HGNC:7993]	-
ENSSSCG00000009925	434.974	440.168	425.777	314.849	138.442	201.997	433.64	218.429	0.978085	0.00229457	0.0106243	GIT2	14	40995727	41051904	+	6499	protein_coding	GIT ArfGAP 2 [Source:HGNC Symbol;Acc:HGNC:4273]	-
ENSSSCG00000008676	1007.03	958.486	987.602	735.312	369.178	521.574	984.371	542.021	0.855969	0.00229627	0.010629	SLBP	8	802940	818217	-	1777	protein_coding	stem-loop binding protein [Source:HGNC Symbol;Acc:HGNC:10904]	-
ENSSSCG00000032408	304.405	316.43	296.568	229.162	124.021	117.58	305.801	156.921	0.944755	0.00229811	0.0106343	CASP7	14	124017702	124051764	+	4614	protein_coding	caspase 7 [Source:HGNC Symbol;Acc:HGNC:1508]	-
ENSSSCG00000017378	713.342	720.205	668.719	534.047	276.884	343.696	700.755	384.876	0.856981	0.0023091	0.0106711	DHX8	12	19551988	19582090	-	3627	protein_coding	DEAH-box helicase 8 [Source:HGNC Symbol;Acc:HGNC:2749]	-
ENSSSCG00000030386	620.68	578.079	587.378	452.346	317.263	241.19	595.379	336.933	0.812373	0.00231228	0.0106804	NUP205	18	13640866	13822410	-	8606	protein_coding	nucleoporin 205 [Source:HGNC Symbol;Acc:HGNC:18658]	-
ENSSSCG00000015288	252.714	214.529	234.303	145.468	37.4947	42.2083	233.849	75.057	1.61357	0.00232925	0.0107523	RBBP5	9	65780923	65821532	-	6501	protein_coding	RB binding protein 5, histone lysine methyltransferase complex subunit [Source:HGNC Symbol;Acc:HGNC:9888]	-
ENSSSCG00000005511	32.5465	19.1544	31.6724	5.97814	2.88421	9.04463	27.7911	5.96899	2.22666	0.00233788	0.0107888	TRAF1	1	260949110	260973730	-	5362	protein_coding	TNF receptor associated factor 1 [Source:HGNC Symbol;Acc:HGNC:12031]	-
ENSSSCG00000017290	325.465	329.072	307.366	249.089	199.01	201.997	320.634	216.699	0.553998	0.00233997	0.0107953	STRADA	12	15191802	15227480	+	10972	protein_coding	STE20-related kinase adaptor alpha [Source:HGNC Symbol;Acc:HGNC:30172]	-
ENSSSCG00000031659	575.115	598	549.947	432.419	444.168	410.023	574.354	428.87	0.420442	0.00234454	0.0108065	-	10	48358813	48387447	+	6718	protein_coding		-
ENSSSCG00000038643	137.844	132.931	115.892	57.7887	63.4525	93.4612	128.889	71.5675	0.868344	0.00235131	0.0108312	KLF11	3	126416529	126429910	-	6454	protein_coding	Krueppel-like factor 11 [Source:RefSeq peptide;Acc:NP_001127818]	-
ENSSSCG00000034039	388.643	396.113	388.346	276.987	103.831	126.625	391.034	169.148	1.19455	0.00235418	0.0108412	SLC11A2	AEMK02000258.1	341443	380519	+	8755	protein_coding	solute carrier family 11 member 2 [Source:HGNC Symbol;Acc:HGNC:10908]	-
ENSSSCG00000012250	178.431	152.852	189.314	115.577	57.6841	96.4761	173.533	89.9126	0.931924	0.00235565	0.0108447	MED14	X	36354044	36424759	-	6977	protein_coding	mediator complex subunit 14 [Source:HGNC Symbol;Acc:HGNC:2370]	-
ENSSSCG00000010593	59.7323	80.0653	70.1831	29.8907	14.421	42.2083	69.9936	28.84	1.28089	0.0023613	0.0108641	CNNM2	14	113890149	114053352	+	3363	protein_coding	cyclin and CBS domain divalent metal cation transport mediator 2 [Source:HGNC Symbol;Acc:HGNC:103]	-
ENSSSCG00000029606	142.439	150.553	146.845	95.6503	43.2631	27.1339	146.612	55.3491	1.36865	0.00236375	0.0108721	AOX1	15	104157527	104238400	+	8966	protein_coding	aldehyde oxidase [Source:RefSeq peptide;Acc:NP_001295402]	-
ENSSSCG00000035493	646.717	667.339	688.514	408.506	86.5262	120.595	667.523	205.209	1.69218	0.00236494	0.0108743	SACS	11	2379695	2456664	-	18839	protein_coding	sacsin molecular chaperone [Source:HGNC Symbol;Acc:HGNC:10519]	-
ENSSSCG00000016738	1678.63	1740.75	1730.1	1390.91	1390.19	1221.03	1716.49	1334.04	0.362059	0.00236873	0.0108819	-	18	50533429	50549298	+	2828	protein_coding		-
ENSSSCG00000035313	383.282	339.416	367.471	253.075	98.063	159.789	363.39	170.309	1.08058	0.00236996	0.0108843	ZBED4	5	737312	740329	-	3018	protein_coding	zinc finger BED-type containing 4 [Source:HGNC Symbol;Acc:HGNC:20721]	-
ENSSSCG00000014416	330.059	334.436	269.215	187.315	60.5683	147.729	311.237	131.871	1.22839	0.0023735	0.0108942	TCERG1	2	147792034	147852461	+	3245	protein_coding	transcription elongation regulator 1 [Source:HGNC Symbol;Acc:HGNC:15630]	-
ENSSSCG00000009464	558.65	496.482	491.281	374.63	161.516	220.086	515.471	252.077	1.02202	0.00238221	0.0109274	COMMD6	11	47543800	47819010	-	9234	protein_coding	COMM domain-containing protein 6 [Source:RefSeq peptide;Acc:NP_001254779]	-
ENSSSCG00000029666	20.2937	21.0698	17.9957	0	0	6.02976	19.7864	2.00992	3.50957	0.00238737	0.0109465	HOXA13	18	45373440	45380300	+	6143	protein_coding	homeobox A13 [Source:HGNC Symbol;Acc:HGNC:5102]	Homeobox
ENSSSCG00000035676	1717.3	1771.78	1768.61	1396.89	1064.27	880.344	1752.57	1113.84	0.65071	0.00238781	0.0109465	G3BP1	16	71236096	71276084	-	9378	protein_coding	G3BP stress granule assembly factor 1 [Source:HGNC Symbol;Acc:HGNC:30292]	-
ENSSSCG00000014119	150.862	152.469	154.403	51.8106	0	36.1785	152.578	29.3297	2.35652	0.00239037	0.0109536	SERINC5	2	88843020	88961132	-	6357	protein_coding	serine incorporator 5 [Source:HGNC Symbol;Acc:HGNC:18825]	-
ENSSSCG00000003465	439.186	386.919	400.583	308.871	184.589	159.789	408.896	217.749	0.895793	0.00240624	0.0110145	FBLIM1	6	74931820	74962295	+	3184	protein_coding	filamin binding LIM protein 1 [Source:HGNC Symbol;Acc:HGNC:24686]	-
ENSSSCG00000032941	200.639	179.668	188.235	103.621	14.421	27.1339	189.514	48.392	1.93644	0.00240918	0.0110246	SIK2	9	39368513	39482546	+	7742	protein_coding	salt inducible kinase 2 [Source:HGNC Symbol;Acc:HGNC:21680]	-
ENSSSCG00000003489	1134.15	1101.38	1076.5	904.692	758.546	681.362	1104.01	781.534	0.493602	0.00241954	0.0110654	EMC1	6	77721824	77747591	-	7506	protein_coding	ER membrane protein complex subunit 1 [Source:HGNC Symbol;Acc:HGNC:28957]	-
ENSSSCG00000014627	110.658	116.842	118.771	69.745	14.421	30.1488	115.424	38.1049	1.55542	0.00242201	0.0110734	SMPD1	9	3321793	3328335	-	4526	protein_coding	sphingomyelin phosphodiesterase 1 [Source:HGNC Symbol;Acc:HGNC:11120]	-
ENSSSCG00000025448	314.361	311.067	302.687	241.118	184.589	198.982	309.372	208.23	0.559442	0.00242361	0.0110771	SERTAD3	6	48709064	48713338	-	1745	protein_coding	SERTA domain containing 3 [Source:HGNC Symbol;Acc:HGNC:17931]	-
ENSSSCG00000034763	275.688	280.42	314.924	141.483	28.8421	126.625	290.344	98.9832	1.54395	0.00242427	0.0110771	IRS2	11	76650837	76654613	-	3777	protein_coding	insulin receptor substrate 2 [Source:HGNC Symbol;Acc:HGNC:6126]	-
ENSSSCG00000005024	1594.78	1643.83	1538.63	1287.29	873.914	850.196	1592.41	1003.8	0.662055	0.00243682	0.0111278	PYGL	1	180637348	180719442	-	9593	protein_coding	glycogen phosphorylase, liver form [Source:RefSeq peptide;Acc:NP_001116644]	-
ENSSSCG00000017054	2474.68	2505.39	2455.69	1592.18	475.894	1016.01	2478.59	1028.03	1.26783	0.00245568	0.0111972	CYFIP2	16	65852587	66001986	-	7915	protein_coding	cytoplasmic FMR1 interacting protein 2 [Source:HGNC Symbol;Acc:HGNC:13760]	-
ENSSSCG00000027669	358.394	371.978	356.674	223.184	66.3367	162.803	362.349	150.775	1.25479	0.00247743	0.0112863	-	15	119952799	119998645	-	4095	protein_coding		-
ENSSSCG00000007878	326.613	319.112	304.127	235.14	121.137	111.55	316.617	155.942	1.0043	0.00248188	0.0113031	PARN	3	28616808	28802505	+	3255	protein_coding	poly(A)-specific ribonuclease [Source:HGNC Symbol;Acc:HGNC:8609]	-
ENSSSCG00000010923	462.926	448.596	458.889	253.075	346.105	174.863	456.804	258.014	0.823395	0.00250098	0.0113765	UBE2T	10	24451903	24459084	-	3694	protein_coding	ubiquitin conjugating enzyme E2 T [Source:HGNC Symbol;Acc:HGNC:25009]	-
ENSSSCG00000023956	1028.09	946.61	972.125	655.603	239.389	467.306	982.274	454.099	1.10893	0.00250411	0.0113868	-	7	7806948	7981716	-	6011	protein_coding		-
ENSSSCG00000024958	312.063	295.744	268.495	221.191	132.673	126.625	292.101	160.163	0.849557	0.00250471	0.0113868	GPR173	X	45884089	45907562	+	3950	protein_coding	G protein-coupled receptor 173 [Source:HGNC Symbol;Acc:HGNC:18186]	-
ENSSSCG00000007114	188.769	195.375	177.797	129.526	54.7999	93.4612	187.314	92.5959	0.99579	0.00253156	0.0114849	FOXA2	17	29996344	30001707	-	3636	protein_coding	forkhead box A2 [Source:HGNC Symbol;Acc:HGNC:5022]	Fork
ENSSSCG00000039222	675.435	692.24	652.523	518.106	337.452	452.232	673.399	435.93	0.621818	0.00253236	0.0114851	-	16	6438917	6439603	+	687	protein_coding		-
ENSSSCG00000026302	4617.39	4673.29	4176.79	2504.84	461.473	1423.02	4489.16	1463.11	1.61639	0.00253719	0.0114949	-	14	137265908	137296312	-	12601	protein_coding		-
ENSSSCG00000036536	52.4572	62.8264	61.5451	29.8907	28.8421	21.1041	58.9429	26.6123	1.13005	0.00253737	0.0114949	WDR53	13	133560995	133573045	+	2067	protein_coding	WD repeat domain 53 [Source:HGNC Symbol;Acc:HGNC:28786]	-
ENSSSCG00000014965	664.714	715.991	685.635	546.004	377.831	334.651	688.78	419.495	0.707341	0.00253829	0.0114949	ENDOD1	9	27134053	27163255	+	3596	protein_coding	endonuclease domain containing 1 [Source:HGNC Symbol;Acc:HGNC:29129]	-
ENSSSCG00000013300	21.8253	19.5375	26.2737	1.99271	0	9.04463	22.5455	3.67912	2.70773	0.00254526	0.0115231	EHF	2	26290116	26340312	-	3411	protein_coding	ETS homologous factor [Source:HGNC Symbol;Acc:HGNC:3246]	ETS
ENSSSCG00000013499	272.624	234.833	255.538	179.344	175.937	150.744	254.332	168.675	0.58649	0.00256625	0.0115975	CCDC94	2	74509883	74528280	-	3074	protein_coding	coiled-coil domain containing 94 [Source:HGNC Symbol;Acc:HGNC:25518]	-
ENSSSCG00000033009	155.074	129.867	136.407	99.6357	63.4525	54.2678	140.449	72.452	0.925576	0.00257027	0.0116088	-	7	7328279	7422238	+	6953	protein_coding		-
ENSSSCG00000040533	285.26	252.455	239.702	185.322	155.747	168.833	259.139	169.968	0.601519	0.00257547	0.0116154	C19orf54	6	48960770	48970238	-	3729	protein_coding	chromosome 19 open reading frame 54 [Source:HGNC Symbol;Acc:HGNC:24758]	-
ENSSSCG00000011162	502.364	488.054	465.728	330.791	109.6	192.952	485.382	211.114	1.19112	0.00259651	0.0116996	LARP4B	10	68621523	68707893	+	5455	protein_coding	La ribonucleoprotein domain family member 4B [Source:HGNC Symbol;Acc:HGNC:28987]	-
ENSSSCG00000035715	105.68	112.245	99.6959	61.7741	54.7999	66.3273	105.874	60.9671	0.795696	0.00260409	0.0117234	GCH1	1	184201927	184257345	-	3038	protein_coding	GTP cyclohydrolase 1 [Source:HGNC Symbol;Acc:HGNC:4193]	-
ENSSSCG00000037146	9.57249	8.81102	10.0776	0	0	0	9.48702	0	4.31712	0.00260516	0.0117248	SWSAP1	2	70059888	70066372	+	5670	protein_coding	SWIM-type zinc finger 7 associated protein 1 [Source:HGNC Symbol;Acc:HGNC:26638]	-
ENSSSCG00000005297	118.316	113.394	105.095	47.8251	57.6841	9.04463	112.268	38.1846	1.53748	0.00261354	0.011759	DNAJB5	1	235790520	235799375	+	5927	protein_coding	DnaJ heat shock protein family (Hsp40) member B5 [Source:HGNC Symbol;Acc:HGNC:14887]	-
ENSSSCG00000017553	573.583	522.532	520.434	352.71	92.2946	159.789	538.85	201.598	1.40829	0.00262643	0.01181	KAT7	12	25970972	26005004	+	3576	protein_coding	lysine acetyltransferase 7 [Source:HGNC Symbol;Acc:HGNC:17016]	zf-C2HC
ENSSSCG00000029367	139.375	142.126	151.523	69.745	5.76841	12.0595	144.341	29.191	2.25883	0.00263397	0.011837	CARD6	16	25810435	25816947	+	2646	protein_coding	caspase recruitment domain family member 6 [Source:HGNC Symbol;Acc:HGNC:16394]	-
ENSSSCG00000005510	350.736	351.675	362.792	274.995	250.926	220.086	355.068	248.669	0.505224	0.00263529	0.011838	PHF19	1	260899452	260920110	-	4238	protein_coding	PHD finger protein 19 [Source:HGNC Symbol;Acc:HGNC:24566]	-
ENSSSCG00000024556	104.914	80.0653	80.6205	21.9199	46.1473	3.01488	88.5335	23.694	1.89956	0.00264105	0.0118583	ZNF445	13	27748438	27783513	-	7403	protein_coding	zinc finger protein 445 [Source:HGNC Symbol;Acc:HGNC:21018]	zf-C2H2
ENSSSCG00000008887	378.305	382.322	345.877	229.162	60.5683	144.714	368.834	144.815	1.33727	0.00264646	0.0118791	NAF1	8	51972277	52012788	-	1950	protein_coding	nuclear assembly factor 1 ribonucleoprotein [Source:HGNC Symbol;Acc:HGNC:25126]	-
ENSSSCG00000006621	2246.47	2255.24	2279.69	1562.29	533.578	925.568	2260.47	1007.14	1.16416	0.00265662	0.0119212	CGN	4	97704809	97730106	-	5257	protein_coding	cingulin [Source:HGNC Symbol;Acc:HGNC:17429]	-
ENSSSCG00000005087	209.446	214.529	191.474	121.556	66.3367	24.119	205.15	70.6704	1.5129	0.00265789	0.0119234	SIX1	1	189619855	189624652	-	2752	protein_coding	homeobox protein SIX1 [Source:RefSeq peptide;Acc:NP_001186647]	Homeobox
ENSSSCG00000024479	55.9033	39.8411	44.2693	21.9199	11.5368	18.0893	46.6713	17.182	1.41047	0.00266353	0.0119437	-	1	100514767	100535987	+	3112	protein_coding		-
ENSSSCG00000026082	309.766	325.625	310.245	161.41	207.663	244.205	315.212	204.426	0.638378	0.00267418	0.0119789	DNAJC3	11	65230143	65299082	+	1693	protein_coding	Sus scrofa DnaJ heat shock protein family (Hsp40) member C3 (DNAJC3), mRNA. [Source:RefSeq mRNA;Acc:NM_001190184]	-
ENSSSCG00000010956	61.6468	45.5874	57.946	1.99271	0	24.119	55.0601	8.70391	2.73538	0.00269899	0.0120759	NAA35	10	29203195	29322663	-	4280	protein_coding	N(alpha)-acetyltransferase 35, NatC auxiliary subunit [Source:HGNC Symbol;Acc:HGNC:24340]	-
ENSSSCG00000032566	176.9	170.091	152.243	113.585	49.0315	39.1934	166.411	67.2699	1.27454	0.00270057	0.0120794	ZHX3	17	43848368	43984240	-	9958	protein_coding	zinc fingers and homeoboxes 3 [Source:HGNC Symbol;Acc:HGNC:15935]	-
ENSSSCG00000008352	394.004	376.192	420.379	284.958	112.484	123.61	396.858	173.684	1.1779	0.00270379	0.0120888	-	3	74067838	74084918	-	5338	protein_coding		-
ENSSSCG00000006290	312.063	283.485	251.579	197.279	167.284	189.937	282.376	184.833	0.606866	0.00270439	0.0120888	SLC19A2	4	81510128	81536464	+	3552	protein_coding	solute carrier family 19 member 2 [Source:HGNC Symbol;Acc:HGNC:10938]	-
ENSSSCG00000003437	556.353	562.373	562.544	408.506	178.821	274.354	560.423	287.227	0.955996	0.00270554	0.0120888	TNFRSF8	6	72125124	72171235	+	1841	protein_coding	TNF receptor superfamily member 8 [Source:HGNC Symbol;Acc:HGNC:11923]	-
ENSSSCG00000005174	930.446	873.823	947.291	675.53	323.031	277.369	917.187	425.31	1.10227	0.00271285	0.0121166	RRAGA	1	203773192	203774133	-	942	protein_coding	Ras related GTP binding A [Source:HGNC Symbol;Acc:HGNC:16963]	-
ENSSSCG00000017540	131.717	134.464	127.769	93.6576	54.7999	42.2083	131.317	63.5553	1.01173	0.0027139	0.0121178	HOXB5	12	24844073	24847845	-	3076	protein_coding	homeobox B5 [Source:HGNC Symbol;Acc:HGNC:5116]	Homeobox
ENSSSCG00000000265	801.792	855.435	739.981	587.851	268.231	388.919	799.069	415	0.93919	0.00272167	0.0121453	ESPL1	5	18487563	18509753	+	6300	protein_coding	extra spindle pole bodies like 1, separase [Source:HGNC Symbol;Acc:HGNC:16856]	-
ENSSSCG00000032049	1188.52	1210.56	1155.32	745.275	193.242	443.187	1184.8	460.568	1.3593	0.00272983	0.0121711	ZZEF1	12	50044042	50155235	-	8634	protein_coding	zinc finger ZZ-type and EF-hand domain containing 1 [Source:HGNC Symbol;Acc:HGNC:29027]	-
ENSSSCG00000015775	300.193	273.908	287.571	223.184	173.052	168.833	287.224	188.357	0.595187	0.00274953	0.0122375	DCTD	15	44466304	44492773	-	2332	protein_coding	dCMP deaminase [Source:HGNC Symbol;Acc:HGNC:2710]	-
ENSSSCG00000024411	45.565	38.3088	40.6702	15.9417	0	0	41.5147	5.31391	2.78397	0.00275199	0.0122449	-	12	35468402	35474352	+	3578	protein_coding		-
ENSSSCG00000027105	74.2825	67.4234	55.7865	35.8689	23.0736	30.1488	65.8308	29.6971	1.12585	0.00275315	0.0122465	TUBGCP5	15	31995072	32041983	+	3918	protein_coding	tubulin gamma complex associated protein 5 [Source:HGNC Symbol;Acc:HGNC:18600]	-
ENSSSCG00000030255	10238.7	10228.1	10193.1	7837.35	3746.58	4754.46	10220	5446.13	0.907544	0.00275888	0.0122672	EIF4G1	13	122203528	122228792	+	9547	protein_coding	eukaryotic translation initiation factor 4 gamma 1 [Source:HGNC Symbol;Acc:HGNC:3296]	-
ENSSSCG00000016717	8.04089	10.7265	9.71766	0	0	0	9.495	0	4.31823	0.00275942	0.0122672	MPP6	18	47593299	47711918	-	2923	protein_coding	membrane palmitoylated protein 6 [Source:HGNC Symbol;Acc:HGNC:18167]	-
ENSSSCG00000008048	3041.75	3065.85	3035.87	2193.98	2471.76	1787.82	3047.82	2151.19	0.50222	0.00277844	0.0123374	RNPS1	3	39739077	39758379	+	8346	protein_coding	RNA binding protein with serine rich domain 1 [Source:HGNC Symbol;Acc:HGNC:10080]	-
ENSSSCG00000034070	400.896	399.561	375.389	306.878	181.705	205.012	391.949	231.198	0.748638	0.00278027	0.0123419	ALPK3	7	52546406	52793952	-	15443	protein_coding	alpha kinase 3 [Source:HGNC Symbol;Acc:HGNC:17574]	-
ENSSSCG00000039351	293.301	285.017	267.415	165.395	100.947	205.012	281.911	157.118	0.842815	0.00278342	0.0123524	-	7	91306120	91316317	-	2097	protein_coding		-
ENSSSCG00000002397	169.242	174.305	157.642	99.6357	63.4525	120.595	167.063	94.5611	0.819587	0.00279243	0.0123816	POMT2	7	100348885	100417173	-	7361	protein_coding	protein O-mannosyltransferase 2 [Source:HGNC Symbol;Acc:HGNC:19743]	-
ENSSSCG00000022616	132.866	108.797	123.45	69.745	74.9894	69.3422	121.704	71.3589	0.772195	0.00281161	0.0124594	DCP1A	13	35392610	35455743	-	5724	protein_coding	decapping mRNA 1A [Source:HGNC Symbol;Acc:HGNC:18714]	-
ENSSSCG00000040422	49.394	49.8014	47.5085	19.9271	20.1894	0	48.9013	13.3722	1.815	0.002813	0.0124619	-	14	40943927	40950768	+	1625	protein_coding		-
ENSSSCG00000012980	383.282	385.003	400.583	193.293	314.378	208.027	389.623	238.566	0.714697	0.00281609	0.0124648	KAT5	2	6564333	6572470	-	2221	protein_coding	lysine acetyltransferase 5 [Source:HGNC Symbol;Acc:HGNC:5275]	-
ENSSSCG00000016340	1019.28	1023.61	995.88	793.1	435.515	440.172	1012.92	556.263	0.85897	0.00281629	0.0124648	ASB1	15	137932201	137952046	+	6556	protein_coding	ankyrin repeat and SOCS box containing 1 [Source:HGNC Symbol;Acc:HGNC:16011]	-
ENSSSCG00000001596	258.457	253.987	263.816	179.344	170.168	192.952	258.754	180.822	0.518527	0.00282239	0.0124794	-	7	35286577	35320931	-	2797	protein_coding		-
ENSSSCG00000004154	406.639	371.212	389.786	203.257	175.937	310.532	389.212	229.909	0.7655	0.00282267	0.0124794	TNFAIP3	1	26473935	26489776	-	4723	protein_coding	TNF alpha induced protein 3 [Source:HGNC Symbol;Acc:HGNC:11896]	-
ENSSSCG00000002352	238.546	234.45	224.586	139.49	118.252	183.908	232.527	147.217	0.665304	0.00282348	0.0124794	ZNF410	7	97197818	97254423	+	4008	protein_coding	zinc finger protein 410 [Source:HGNC Symbol;Acc:HGNC:20144]	zf-C2H2
ENSSSCG00000027447	271.093	233.684	251.219	183.33	135.558	168.833	251.999	162.574	0.623533	0.00284094	0.0125456	TMTC1	5	43913655	44217224	+	3993	protein_coding	transmembrane and tetratricopeptide repeat containing 1 [Source:HGNC Symbol;Acc:HGNC:24099]	-
ENSSSCG00000006735	3485.15	3458.52	3453.37	2861.54	2587.13	2212.92	3465.68	2553.86	0.438985	0.00284995	0.0125745	PTGFRN	4	103745181	103834969	-	5930	protein_coding	prostaglandin F2 receptor inhibitor [Source:HGNC Symbol;Acc:HGNC:9601]	-
ENSSSCG00000010544	231.654	217.211	244.741	95.6503	2.88421	18.0893	231.202	38.8746	2.54223	0.00286193	0.0126237	DNMBP	14	111044010	111167323	-	7009	protein_coding	dynamin binding protein [Source:HGNC Symbol;Acc:HGNC:30373]	-
ENSSSCG00000034386	2282.85	2269.03	2211.31	1538.38	516.273	961.746	2254.39	1005.46	1.16281	0.00286509	0.0126336	ATP2A2	14	31674654	31744978	+	7805	protein_coding	ATPase sarcoplasmic/endoplasmic reticulum Ca2+ transporting 2 [Source:HGNC Symbol;Acc:HGNC:812]	-
ENSSSCG00000008007	366.052	362.018	378.629	286.951	262.463	229.131	368.9	259.515	0.49902	0.00287127	0.012654	WDR24	3	41085463	41095204	+	7374	protein_coding	WD repeat domain 24 [Source:HGNC Symbol;Acc:HGNC:20852]	-
ENSSSCG00000017073	391.706	347.844	420.019	221.191	144.21	283.399	386.523	216.267	0.838422	0.00287401	0.0126624	FAM114A2	16	69121537	69159408	+	2857	protein_coding	family with sequence similarity 114 member A2 [Source:HGNC Symbol;Acc:HGNC:1333]	-
ENSSSCG00000009946	377.156	380.406	373.23	241.118	54.7999	87.4315	376.931	127.783	1.54525	0.00287571	0.0126658	SART3	14	42223961	42259987	+	3815	protein_coding	squamous cell carcinoma antigen recognized by T-cells 3 [Source:HGNC Symbol;Acc:HGNC:16860]	-
ENSSSCG00000011022	271.859	240.579	231.424	157.424	57.6841	36.1785	247.954	83.7624	1.54213	0.00287644	0.0126658	SVIL	10	41176358	41462764	+	9354	protein_coding	supervillin [Source:HGNC Symbol;Acc:HGNC:11480]	-
ENSSSCG00000009839	613.788	650.1	583.419	414.485	124.021	226.116	615.769	254.874	1.26455	0.0028787	0.0126721	-	14	33009877	33196286	+	9061	protein_coding		-
ENSSSCG00000027378	609.959	625.199	578.021	446.368	204.779	304.503	604.393	318.55	0.916265	0.00288121	0.0126795	SH3PXD2B	16	51733150	51858771	+	7683	protein_coding	SH3 and PX domains 2B [Source:HGNC Symbol;Acc:HGNC:29242]	-
ENSSSCG00000004127	124.442	122.971	133.168	75.7231	14.421	39.1934	126.86	43.1125	1.52168	0.00289375	0.012731	PLAGL1	1	21303994	21371067	+	7686	protein_coding	PLAG1 like zinc finger 1 [Source:HGNC Symbol;Acc:HGNC:9046]	zf-C2H2
ENSSSCG00000005731	532.996	532.109	526.553	380.608	216.315	141.699	530.553	246.208	1.09732	0.00290767	0.0127849	GTF3C4	1	272454487	272479965	+	8177	protein_coding	general transcription factor IIIC subunit 4 [Source:HGNC Symbol;Acc:HGNC:4667]	-
novel.331	1095.48	1020.16	1086.94	822.991	496.083	678.348	1067.53	665.807	0.677213	0.0029129	0.0128005	-	12	2455919	2478132	-	5683	-	-	-
ENSSSCG00000012996	567.074	520.999	546.348	271.009	334.568	434.142	544.807	346.573	0.660887	0.00292274	0.0128327	CDC42EP2	2	6897499	6903600	-	1607	protein_coding	CDC42 effector protein 2 [Source:HGNC Symbol;Acc:HGNC:16263]	-
ENSSSCG00000015600	303.639	282.719	309.525	171.373	28.8421	87.4315	298.628	95.8823	1.6233	0.00294169	0.0129011	DTL	9	131227717	131268958	-	2211	protein_coding	denticleless E3 ubiquitin protein ligase homolog [Source:HGNC Symbol;Acc:HGNC:30288]	-
ENSSSCG00000016170	85.0037	62.8264	71.2628	43.8397	23.0736	12.0595	73.031	26.3243	1.41473	0.00295958	0.0129721	BARD1	15	117049487	117135873	-	4903	protein_coding	BRCA1 associated RING domain 1 [Source:HGNC Symbol;Acc:HGNC:952]	-
ENSSSCG00000010835	703.769	656.612	706.15	551.982	346.105	379.875	688.844	425.987	0.685678	0.00296063	0.0129729	AIDA	10	11428399	11466854	-	5219	protein_coding	axin interactor, dorsalization associated [Source:HGNC Symbol;Acc:HGNC:25761]	-
ENSSSCG00000006251	123.677	126.802	131.368	71.7377	11.5368	42.2083	127.282	41.8276	1.57376	0.00297044	0.0130074	TGS1	4	75937129	75969160	-	4432	protein_coding	trimethylguanosine synthase 1 [Source:HGNC Symbol;Acc:HGNC:17843]	-
ENSSSCG00000009971	196.81	194.992	165.56	129.526	115.368	99.491	185.787	114.795	0.682589	0.00297188	0.0130074	ZNRF3	14	46091938	46241321	+	6082	protein_coding	zinc and ring finger 3 [Source:HGNC Symbol;Acc:HGNC:18126]	-
ENSSSCG00000026900	278.368	286.933	278.573	219.199	178.821	174.863	281.291	190.961	0.546544	0.00297267	0.0130074	C15orf41	1	134248558	134538778	-	4123	protein_coding	chromosome 15 open reading frame 41 [Source:HGNC Symbol;Acc:HGNC:26929]	-
ENSSSCG00000040943	363.372	337.5	335.439	259.053	227.852	162.803	345.437	216.57	0.662273	0.00297274	0.0130074	DCTN5	3	22559182	22586802	-	4355	protein_coding	dynactin subunit 5 [Source:HGNC Symbol;Acc:HGNC:24594]	-
ENSSSCG00000003895	512.32	535.94	524.034	342.747	103.831	223.101	524.098	223.226	1.22326	0.0030206	0.0131941	EFCAB14	6	164777970	164821369	+	5854	protein_coding	EF-hand calcium binding domain 14 [Source:HGNC Symbol;Acc:HGNC:29051]	-
ENSSSCG00000007066	58.5836	49.0352	53.987	31.8834	17.3052	15.0744	53.8686	21.421	1.27345	0.0030303	0.0132327	SLX4IP	17	19499566	19573326	+	1041	protein_coding	SLX4 interacting protein [Source:HGNC Symbol;Acc:HGNC:16225]	-
ENSSSCG00000007311	107.978	121.439	95.377	69.745	57.6841	45.2232	108.264	57.5508	0.889674	0.00303782	0.0132579	PHF20	17	39064838	39244923	+	8327	protein_coding	PHD finger protein 20 [Source:HGNC Symbol;Acc:HGNC:16098]	-
ENSSSCG00000026078	61.6468	54.3985	66.224	35.8689	20.1894	24.119	60.7564	26.7258	1.14618	0.00303998	0.0132635	GLCE	1	167007863	167122188	+	5377	protein_coding	glucuronic acid epimerase [Source:HGNC Symbol;Acc:HGNC:17855]	-
ENSSSCG00000000502	144.353	134.847	131.008	89.6721	31.7263	66.3273	136.736	62.5752	1.10265	0.00305555	0.0133195	CNOT2	5	34426399	34550088	+	4919	protein_coding	CCR4-NOT transcription complex subunit 2 [Source:RefSeq peptide;Acc:NP_001230346]	-
ENSSSCG00000033010	3606.15	3683.01	3491.52	2415.17	622.989	913.508	3593.56	1317.22	1.44626	0.0030563	0.0133195	AHNAK	2	9183862	9215567	+	17106	protein_coding	AHNAK nucleoprotein [Source:HGNC Symbol;Acc:HGNC:347]	-
ENSSSCG00000011797	123.677	117.991	130.289	49.8179	60.5683	93.4612	123.985	67.9491	0.893551	0.00306477	0.0133412	TBCCD1	13	124363457	124388392	-	7079	protein_coding	TBCC domain containing 1 [Source:HGNC Symbol;Acc:HGNC:25546]	-
ENSSSCG00000006562	261.52	246.325	250.14	187.315	83.642	93.4612	252.662	121.473	1.03576	0.00306851	0.0133499	GATAD2B	4	95766589	95865502	+	6716	protein_coding	GATA zinc finger domain containing 2B [Source:HGNC Symbol;Acc:HGNC:30778]	zf-GATA
ENSSSCG00000034916	258.457	250.539	244.021	181.337	181.705	135.67	251.006	166.237	0.585683	0.0030699	0.0133522	GORASP1	13	23783329	23797538	-	6676	protein_coding	golgi reassembly stacking protein 1 [Source:HGNC Symbol;Acc:HGNC:16769]	-
ENSSSCG00000004929	341.163	348.993	365.672	267.024	158.631	220.086	351.943	215.247	0.698747	0.00308121	0.0133959	PARP16	1	163292783	163320021	-	2839	protein_coding	poly(ADP-ribose) polymerase family member 16 [Source:HGNC Symbol;Acc:HGNC:26040]	-
ENSSSCG00000032444	235.1	249.773	239.702	177.352	147.095	168.833	241.525	164.426	0.548152	0.00308417	0.0134028	PLXDC2	10	54268471	54677303	-	4595	protein_coding	plexin domain containing 2 [Source:HGNC Symbol;Acc:HGNC:21013]	-
ENSSSCG00000035388	22.5911	14.9404	19.4353	3.98543	0	0	18.9889	1.32848	3.53212	0.00308819	0.0134164	C16orf46	6	7189180	7199173	+	1670	protein_coding	chromosome 16 open reading frame 46 [Source:HGNC Symbol;Acc:HGNC:26525]	-
ENSSSCG00000033297	40.9702	39.458	29.8728	11.9563	11.5368	15.0744	36.767	12.8558	1.52681	0.00309097	0.0134209	AP5S1	17	31895812	31900457	-	519	protein_coding	adaptor related protein complex 5 sigma 1 subunit [Source:HGNC Symbol;Acc:HGNC:15875]	-
ENSSSCG00000013177	166.178	188.096	183.556	133.512	83.642	96.4761	179.277	104.543	0.757289	0.00309924	0.0134415	MED19	2	13240812	13276703	+	3042	protein_coding	mediator complex subunit 19 [Source:HGNC Symbol;Acc:HGNC:29600]	-
ENSSSCG00000016464	1426.68	1407.85	1398.26	1189.65	1084.46	1055.21	1410.93	1109.77	0.343476	0.00311115	0.0134893	CASP2	18	6946435	6966047	-	3974	protein_coding	caspase 2 [Source:HGNC Symbol;Acc:HGNC:1503]	-
ENSSSCG00000036294	431.528	409.904	432.976	269.016	155.747	301.488	424.802	242.084	0.808902	0.00311611	0.013507	NUDT19	6	42574071	42583203	+	1512	protein_coding	nudix hydrolase 19 [Source:HGNC Symbol;Acc:HGNC:32036]	-
ENSSSCG00000037284	844.293	867.311	827.44	579.88	403.789	645.184	846.348	542.951	0.639484	0.00313414	0.0135697	CCDC85C	7	120513325	120597650	-	5652	protein_coding	coiled-coil domain containing 85C [Source:HGNC Symbol;Acc:HGNC:35459]	-
ENSSSCG00000001871	532.996	514.104	512.516	364.667	115.368	153.759	519.872	211.265	1.28825	0.00316351	0.0136802	HMG20A	7	57504259	57570160	+	4069	protein_coding	high mobility group 20A [Source:HGNC Symbol;Acc:HGNC:5001]	HMG
ENSSSCG00000009943	278.751	296.893	308.805	155.432	31.7263	126.625	294.816	104.594	1.48532	0.00317809	0.013725	SSH1	14	41925701	42030836	+	7746	protein_coding	slingshot protein phosphatase 1 [Source:HGNC Symbol;Acc:HGNC:30579]	-
ENSSSCG00000014242	77.7286	81.2146	78.821	35.8689	14.421	0	79.2547	16.7633	2.17294	0.00318601	0.0137475	ZNF608	2	128048247	128154895	-	4224	protein_coding	zinc finger protein 608 [Source:HGNC Symbol;Acc:HGNC:29238]	-
ENSSSCG00000039413	85.0037	70.4881	76.6615	41.847	28.8421	6.02976	77.3844	25.5729	1.54724	0.00319542	0.0137761	SLC9A3	16	79625262	79703497	+	6068	protein_coding	solute carrier family 9 member A3 [Source:HGNC Symbol;Acc:HGNC:11073]	-
ENSSSCG00000001840	338.1	339.033	302.687	247.097	173.052	220.086	326.607	213.412	0.604858	0.00319623	0.0137761	KIF7	7	55197152	55220264	-	8157	protein_coding	kinesin family member 7 [Source:HGNC Symbol;Acc:HGNC:30497]	-
ENSSSCG00000027806	391.323	426.76	432.256	330.791	210.547	217.071	416.78	252.803	0.709099	0.00320057	0.0137909	SAMHD1	17	40117360	40171904	-	5685	protein_coding	SAM and HD domain containing deoxynucleoside triphosphate triphosphohydrolase 1 [Source:HGNC Symbol;Acc:HGNC:15925]	-
ENSSSCG00000001837	157.755	163.578	172.038	111.592	49.0315	33.1637	164.457	64.5957	1.3158	0.0032055	0.0138044	FANCI	7	54810982	54893569	+	8384	protein_coding	Fanconi anemia complementation group I [Source:HGNC Symbol;Acc:HGNC:25568]	-
ENSSSCG00000014326	1596.31	1620.84	1562.38	1299.25	954.672	835.121	1593.18	1029.68	0.626112	0.00320976	0.0138188	KIF20A	2	140201980	140213142	+	5494	protein_coding	kinesin family member 20A [Source:HGNC Symbol;Acc:HGNC:9787]	-
ENSSSCG00000007617	676.201	654.314	669.798	530.062	308.61	310.532	666.771	383.068	0.79119	0.00322804	0.0138819	ZNF655	3	6504751	6521047	+	6446	protein_coding	zinc finger protein 655 [Source:HGNC Symbol;Acc:HGNC:30899]	zf-C2H2
ENSSSCG00000007423	1026.55	1060	966.367	828.969	772.967	717.541	1017.64	773.159	0.393085	0.00322907	0.0138824	UBE2C	17	48018400	48021536	+	837	protein_coding	ubiquitin conjugating enzyme E2 C [Source:HGNC Symbol;Acc:HGNC:15937]	-
ENSSSCG00000037234	106.446	120.673	129.209	67.7523	31.7263	75.372	118.776	58.2835	1.0181	0.00324012	0.0139259	CLDN2	X	87352488	87356443	+	3200	protein_coding	claudin 2 [Source:HGNC Symbol;Acc:HGNC:2041]	-
ENSSSCG00000003111	1280.42	1241.2	1270.49	1054.15	845.072	783.868	1264.04	894.362	0.494716	0.0032505	0.0139627	SAE1	6	52957469	53027134	+	2082	protein_coding	SUMO1 activating enzyme subunit 1 [Source:HGNC Symbol;Acc:HGNC:30660]	-
ENSSSCG00000001562	170.773	149.787	191.834	113.585	46.1473	33.1637	170.798	64.2986	1.37819	0.00326836	0.0140355	KCTD20	7	32115084	32195072	+	4978	protein_coding	potassium channel tetramerization domain containing 20 [Source:HGNC Symbol;Acc:HGNC:21052]	-
ENSSSCG00000008508	211.361	181.584	197.952	129.526	118.252	138.684	196.965	128.821	0.612915	0.0032717	0.0140419	FAM98A	3	106061565	106081178	+	5017	protein_coding	family with sequence similarity 98 member A [Source:HGNC Symbol;Acc:HGNC:24520]	-
ENSSSCG00000006627	446.461	421.397	373.95	306.878	132.673	153.759	413.936	197.77	1.05266	0.00328465	0.0140914	ZNF687	4	97949934	97958977	-	4769	protein_coding	zinc finger protein 687 [Source:HGNC Symbol;Acc:HGNC:29277]	zf-C2H2
ENSSSCG00000023894	64.3271	62.0602	52.9072	23.9126	31.7263	30.1488	59.7649	28.5959	1.08324	0.00329676	0.0141336	AKNA	1	254941549	255004430	-	8424	protein_coding	AT-hook transcription factor [Source:HGNC Symbol;Acc:HGNC:24108]	-
ENSSSCG00000001906	80.026	95.7719	68.7434	17.9344	8.65262	51.2529	81.5138	25.9467	1.67857	0.003314	0.0141901	CYP1A1	7	58802880	58809775	+	6026	protein_coding	cytochrome P450 family 1 subfamily A member 1 [Source:HGNC Symbol;Acc:HGNC:2595]	-
ENSSSCG00000007317	547.546	507.208	506.398	394.557	201.894	286.413	520.384	294.288	0.813782	0.00331552	0.0141901	DLGAP4	17	39626746	39775925	+	6052	protein_coding	DLG associated protein 4 [Source:HGNC Symbol;Acc:HGNC:24476]	-
ENSSSCG00000008068	1553.04	1564.15	1573.54	1187.66	576.841	832.106	1563.58	865.535	0.850146	0.00332072	0.0142084	IARS	3	41945558	42022760	-	5346	protein_coding	isoleucyl-tRNA synthetase [Source:HGNC Symbol;Acc:HGNC:5330]	-
ENSSSCG00000031856	55.5204	50.5676	63.7046	11.9563	20.1894	36.1785	56.5975	22.7748	1.36852	0.00332422	0.0142163	DACT1	1	187719489	187728421	+	2424	protein_coding	dishevelled binding antagonist of beta catenin 1 [Source:HGNC Symbol;Acc:HGNC:17748]	-
ENSSSCG00000000625	104.149	95.7719	119.131	57.7887	40.3789	72.3571	106.351	56.8416	0.905512	0.00332557	0.0142172	LRP6	5	60149026	60314764	+	5616	protein_coding	LDL receptor related protein 6 [Source:HGNC Symbol;Acc:HGNC:6698]	-
ENSSSCG00000004745	302.108	312.217	260.217	221.191	124.021	147.729	291.514	164.314	0.811675	0.00332955	0.0142302	RPAP1	1	129838332	129860971	+	8882	protein_coding	RNA polymerase II associated protein 1 [Source:HGNC Symbol;Acc:HGNC:24567]	-
ENSSSCG00000004551	716.788	723.653	743.221	406.514	57.6841	189.937	727.887	218.045	1.73233	0.00333497	0.0142494	ZNF609	1	107340542	107583313	-	8915	protein_coding	zinc finger protein 609 [Source:HGNC Symbol;Acc:HGNC:29003]	-
novel.1548	132.1	154.767	131.368	99.6357	46.1473	48.2381	139.412	64.6737	1.07459	0.00334561	0.014287	-	7	21236214	21245484	+	4090	-	PF00429:ENV polyprotein (coat polyprotein)	-
ENSSSCG00000031707	510.022	540.92	521.514	358.689	340.336	434.142	524.152	377.722	0.476405	0.00335028	0.0142994	CTDSP2	5	23105163	23132811	-	6903	protein_coding	carboxy-terminal domain RNA polymerase II polypeptide A small phosphatase 2 [Source:RefSeq peptide;Acc:NP_001231476]	-
ENSSSCG00000018045	725.977	760.429	730.624	559.953	248.042	328.622	739.01	378.872	0.956806	0.00335164	0.0143006	ULK2	12	59806459	59878392	+	5736	protein_coding	unc-51 like autophagy activating kinase 2 [Source:HGNC Symbol;Acc:HGNC:13480]	-
ENSSSCG00000011382	693.431	661.593	736.742	444.375	545.115	328.622	697.255	439.371	0.665118	0.00336834	0.0143438	USP4	13	31840300	31904384	-	7100	protein_coding	ubiquitin specific peptidase 4 [Source:HGNC Symbol;Acc:HGNC:12627]	-
ENSSSCG00000001204	8.42379	13.4081	7.19826	0	0	0	9.67671	0	4.34504	0.00337362	0.0143623	-	7	22093092	22101837	+	2385	protein_coding		zf-C2H2
ENSSSCG00000000683	446.078	419.098	408.142	302.893	285.536	174.863	424.439	254.431	0.730152	0.00337578	0.0143675	CDCA3	5	63859541	63862360	+	1843	protein_coding	cell division cycle associated 3 [Source:HGNC Symbol;Acc:HGNC:14624]	-
ENSSSCG00000034880	132.1	109.563	107.254	75.7231	60.5683	33.1637	116.306	56.485	1.01332	0.00337831	0.0143712	FOXD2	6	164112645	164114099	-	1455	protein_coding	forkhead box D2 [Source:HGNC Symbol;Acc:HGNC:3803]	-
ENSSSCG00000011026	37.1413	25.6669	26.6336	7.97086	11.5368	6.02976	29.8139	8.51248	1.81222	0.00338169	0.0143806	ARHGAP12	10	42458052	42577350	-	6031	protein_coding	Rho GTPase activating protein 12 [Source:HGNC Symbol;Acc:HGNC:16348]	-
ENSSSCG00000005952	28.7175	33.7117	25.1939	5.97814	11.5368	9.04463	29.2077	8.8532	1.76657	0.00340441	0.0144652	LRRC6	4	8532725	8608372	+	4314	protein_coding	leucine rich repeat containing 6 [Source:HGNC Symbol;Acc:HGNC:16725]	-
ENSSSCG00000038610	495.472	481.924	489.482	354.703	187.473	307.518	488.959	283.231	0.78107	0.00342976	0.0145641	INHBB	15	30996208	31003726	-	5065	protein_coding	inhibin beta B chain precursor [Source:RefSeq peptide;Acc:NP_001158314]	-
ENSSSCG00000033654	31.7807	33.3286	43.1896	15.9417	0	9.04463	36.0996	8.32878	2.02181	0.00343056	0.0145641	FANCC	10	26796553	27061583	+	6790	protein_coding	Fanconi anemia complementation group C [Source:HGNC Symbol;Acc:HGNC:3584]	-
ENSSSCG00000007909	838.55	863.48	823.481	629.698	346.105	527.604	841.837	501.135	0.743935	0.00343574	0.0145821	ABAT	3	33908963	34017770	-	6655	protein_coding	4-aminobutyrate aminotransferase, mitochondrial [Source:UniProtKB/Swiss-Prot;Acc:P80147]	-
ENSSSCG00000038008	320.87	335.585	320.683	253.075	213.431	226.116	325.712	230.874	0.488776	0.00344031	0.0145974	RBM14	2	5776926	5800832	-	3141	protein_coding	RNA binding motif protein 14 [Source:HGNC Symbol;Acc:HGNC:14219]	-
ENSSSCG00000035223	219.784	212.997	192.194	73.7304	14.421	108.536	208.325	65.5624	1.66697	0.00345048	0.0146365	SYNM	1	137855766	137885644	+	4647	protein_coding	synemin [Source:HGNC Symbol;Acc:HGNC:24466]	-
ENSSSCG00000016619	31.7807	28.3485	31.6724	9.96357	14.421	3.01488	30.6005	9.13316	1.72291	0.0034527	0.0146419	ING3	18	25948097	25976570	-	2273	protein_coding	inhibitor of growth family member 3 [Source:HGNC Symbol;Acc:HGNC:14587]	-
ENSSSCG00000012981	1135.3	999.476	1109.25	749.261	475.894	777.839	1081.34	667.664	0.694119	0.00345669	0.0146547	RELA	2	6594279	6606866	+	5956	protein_coding	transcription factor p65 [Source:RefSeq peptide;Acc:NP_001107753]	RHD
ENSSSCG00000023176	139.375	160.514	115.172	79.7086	20.1894	60.2976	138.354	53.3985	1.35144	0.00346499	0.0146858	TROAP	5	15300652	15308898	+	3759	protein_coding	trophinin associated protein [Source:HGNC Symbol;Acc:HGNC:12327]	-
ENSSSCG00000002408	109.126	116.842	115.532	79.7086	31.7263	33.1637	113.833	48.1995	1.19725	0.00347502	0.0147182	ADCK1	7	100777134	100902638	+	3341	protein_coding	aarF domain containing kinase 1 [Source:HGNC Symbol;Acc:HGNC:19038]	-
ENSSSCG00000006631	10.3383	9.96028	7.19826	0	0	0	9.16561	0	4.26678	0.00347553	0.0147182	TMOD4	4	98074303	98082437	+	4573	protein_coding	tropomodulin 4 [Source:HGNC Symbol;Acc:HGNC:11874]	-
ENSSSCG00000009674	345.758	335.202	316.724	225.177	77.8736	156.774	332.561	153.275	1.10564	0.00347996	0.0147329	ELP3	14	11794019	11940067	+	4380	protein_coding	elongator acetyltransferase complex subunit 3 [Source:HGNC Symbol;Acc:HGNC:20696]	-
ENSSSCG00000038144	301.725	292.679	280.732	151.446	17.3052	81.4017	291.712	83.3844	1.79195	0.00348112	0.0147338	-	12	53724925	53781554	-	4728	protein_coding		-
ENSSSCG00000011442	872.245	881.485	845.796	689.479	400.905	382.89	866.509	491.091	0.812649	0.00348333	0.014739	NISCH	13	34595442	34631724	+	7062	protein_coding	nischarin [Source:HGNC Symbol;Acc:HGNC:18006]	-
ENSSSCG00000000167	36.7584	32.9455	35.2715	15.9417	8.65262	12.0595	34.9918	12.2179	1.47791	0.00349917	0.0147978	RIC8B	5	13468944	13585781	-	10054	protein_coding	RIC8 guanine nucleotide exchange factor B [Source:HGNC Symbol;Acc:HGNC:25555]	-
ENSSSCG00000022687	1230.26	1228.56	1229.46	980.415	628.757	814.017	1229.43	807.73	0.602501	0.00354413	0.0149755	NAA40	2	8115290	8129980	-	3282	protein_coding	N(alpha)-acetyltransferase 40, NatD catalytic subunit [Source:HGNC Symbol;Acc:HGNC:25845]	-
ENSSSCG00000031967	855.78	889.147	881.067	691.472	403.789	361.785	875.332	485.682	0.843316	0.00355462	0.0150116	TAOK2	3	18166857	18202307	+	14148	protein_coding	TAO kinase 2 [Source:HGNC Symbol;Acc:HGNC:16835]	-
ENSSSCG00000032488	451.439	463.153	438.014	235.14	337.452	331.637	450.869	301.41	0.591298	0.0035606	0.0150271	ZADH2	1	148987478	148997954	+	4143	protein_coding	zinc binding alcohol dehydrogenase domain containing 2 [Source:HGNC Symbol;Acc:HGNC:28697]	-
ENSSSCG00000037719	689.219	683.045	705.07	462.31	112.484	192.952	692.445	255.915	1.4281	0.00356126	0.0150271	PDPK1	3	39429924	39512608	-	7900	protein_coding	3-phosphoinositide dependent protein kinase 1 [Source:HGNC Symbol;Acc:HGNC:8816]	-
ENSSSCG00000036067	448.758	422.929	379.708	185.322	8.65262	63.3124	417.132	85.7625	2.26887	0.00357126	0.0150569	PDP2	6	27566629	27574567	+	6760	protein_coding	pyruvate dehyrogenase phosphatase catalytic subunit 2 [Source:HGNC Symbol;Acc:HGNC:30263]	-
ENSSSCG00000027119	162.732	167.026	163.041	121.556	54.7999	69.3422	164.266	81.8992	0.975997	0.00358184	0.0150931	SELRC1	6	159511862	159528981	+	1697	protein_coding	Sus scrofa Sel1 repeat containing 1 (SELRC1), mRNA. [Source:RefSeq mRNA;Acc:NM_001243594]	-
ENSSSCG00000038486	85.3866	91.558	86.0192	49.8179	25.9579	57.2827	87.6546	44.3528	0.974255	0.00358912	0.0151154	WDR60	18	503951	555258	-	7930	protein_coding	WD repeat domain 60 [Source:HGNC Symbol;Acc:HGNC:21862]	-
ENSSSCG00000010030	466.755	436.337	417.139	274.995	60.5683	150.744	440.077	162.102	1.43055	0.00361911	0.0152208	EIF4ENIF1	14	48156841	48204338	-	3624	protein_coding	eukaryotic translation initiation factor 4E nuclear import factor 1 [Source:HGNC Symbol;Acc:HGNC:16687]	-
ENSSSCG00000004439	99.5539	111.479	97.8964	43.8397	0	18.0893	102.976	20.643	2.27178	0.00362794	0.0152537	TSPYL4	1	81891717	81893018	-	1302	protein_coding	TSPY like 4 [Source:HGNC Symbol;Acc:HGNC:21559]	-
ENSSSCG00000015657	907.089	891.062	896.184	751.253	663.367	657.243	898.112	690.621	0.374562	0.00363949	0.0152855	PIGR	9	67552807	67574827	-	4641	protein_coding	polymeric immunoglobulin receptor [Source:HGNC Symbol;Acc:HGNC:8968]	-
ENSSSCG00000015436	25.6543	22.2191	27.7133	0	11.5368	3.01488	25.1956	4.85057	2.50673	0.00364338	0.0152976	CCDC71L	9	106544340	106545053	-	714	protein_coding	coiled-coil domain containing 71 like [Source:HGNC Symbol;Acc:HGNC:26685]	-
ENSSSCG00000016541	108.361	102.668	89.6184	63.7669	54.7999	48.2381	100.215	55.6016	0.833091	0.00365827	0.0153306	SLC35B4	18	14880246	14911468	+	2658	protein_coding	solute carrier family 35 member B4 [Source:HGNC Symbol;Acc:HGNC:20584]	-
ENSSSCG00000016579	31.0149	25.2838	31.6724	5.97814	0	15.0744	29.3237	7.01751	2.09739	0.00367378	0.0153914	CCDC136	18	19790358	19824453	-	7540	protein_coding	coiled-coil domain containing 136 [Source:HGNC Symbol;Acc:HGNC:22225]	-
ENSSSCG00000001892	1067.52	984.152	899.063	737.304	351.873	515.544	983.58	534.907	0.874161	0.00368444	0.0154318	SCAMP2	7	58672198	58699142	+	2935	protein_coding	secretory carrier membrane protein 2 [Source:HGNC Symbol;Acc:HGNC:10564]	-
ENSSSCG00000016572	741.293	698.752	715.867	474.266	170.168	370.83	718.638	338.421	1.08168	0.00370449	0.0155031	TNPO3	18	19554894	19673163	+	6619	protein_coding	transportin 3 [Source:HGNC Symbol;Acc:HGNC:17103]	-
ENSSSCG00000003898	625.275	619.836	577.661	486.222	351.873	425.098	607.591	421.064	0.522883	0.00370713	0.0155099	MKNK1	6	164887724	164933523	+	2957	protein_coding	MAP kinase interacting serine/threonine kinase 1 [Source:HGNC Symbol;Acc:HGNC:7110]	-
ENSSSCG00000025821	557.119	537.855	556.066	430.426	236.505	313.547	550.347	326.826	0.743408	0.00372427	0.015573	C2CD2	13	205246716	205313865	-	6493	protein_coding	C2 calcium dependent domain containing 2 [Source:HGNC Symbol;Acc:HGNC:1266]	-
ENSSSCG00000025417	297.896	301.49	307.006	199.271	69.2209	153.759	302.131	140.75	1.0908	0.00373201	0.0155969	BBS2	6	18542387	18575514	-	2719	protein_coding	Bardet-Biedl syndrome 2 [Source:HGNC Symbol;Acc:HGNC:967]	-
ENSSSCG00000005452	52.0743	38.3088	38.5107	19.9271	0	6.02976	42.9646	8.6523	2.19688	0.00373693	0.0156046	C9orf152	1	251210987	251218637	-	2715	protein_coding	chromosome 9 open reading frame 152 [Source:HGNC Symbol;Acc:HGNC:31455]	-
ENSSSCG00000014876	257.691	272.375	269.215	171.373	173.052	81.4017	266.427	141.943	0.897924	0.00375219	0.0156479	MYO7A	9	11251187	11337595	+	6528	protein_coding	Sus scrofa myosin VIIA (MYO7A), mRNA. [Source:RefSeq mRNA;Acc:NM_001099928]	-
ENSSSCG00000032917	115.636	109.563	100.776	73.7304	57.6841	54.2678	108.658	61.8941	0.791002	0.00375243	0.0156479	USP30	14	41767342	41791912	-	1440	protein_coding	ubiquitin specific peptidase 30 [Source:HGNC Symbol;Acc:HGNC:20065]	-
ENSSSCG00000009801	282.58	295.744	292.969	197.279	51.9157	78.3868	290.431	109.194	1.39264	0.00377793	0.0157457	BCL7A	14	30664596	30700039	-	3780	protein_coding	BCL tumor suppressor 7A [Source:HGNC Symbol;Acc:HGNC:1004]	-
ENSSSCG00000040332	487.814	429.058	436.575	356.696	297.073	298.473	451.149	317.414	0.499866	0.00378637	0.0157637	LBH	3	109078282	109105526	-	3002	protein_coding	limb bud and heart development [Source:HGNC Symbol;Acc:HGNC:29532]	-
ENSSSCG00000011358	155.457	147.106	151.883	91.6649	80.7578	114.565	151.482	95.6627	0.669325	0.00380363	0.0158097	TREX1	13	31179291	31180751	+	1215	protein_coding	three prime repair exonuclease 1 [Source:HGNC Symbol;Acc:HGNC:12269]	-
ENSSSCG00000022096	783.412	814.445	734.943	484.23	346.105	605.991	777.6	478.775	0.700185	0.00381073	0.0158348	POU3F3	3	49800739	49807666	-	1357	protein_coding	POU class 3 homeobox 3 [Source:HGNC Symbol;Acc:HGNC:9216]	Pou
ENSSSCG00000024960	223.613	206.484	211.269	155.432	138.442	141.699	213.789	145.191	0.55146	0.00382899	0.0158977	PDGFC	8	45578002	45808789	-	4258	protein_coding	platelet derived growth factor C [Source:HGNC Symbol;Acc:HGNC:8801]	-
ENSSSCG00000004510	1193.5	1123.21	1245.3	641.654	977.746	627.095	1187.34	748.832	0.666775	0.0038404	0.0159408	ACAA2	1	99280800	99310759	-	4898	protein_coding	3-ketoacyl-CoA thiolase, mitochondrial [Source:RefSeq peptide;Acc:NP_001161110]	-
ENSSSCG00000023533	51.6914	43.2889	62.9848	25.9053	14.421	24.119	52.6551	21.4818	1.27322	0.0038597	0.0160122	ZNF236	1	147688520	147782141	-	10226	protein_coding	zinc finger protein 236 [Source:HGNC Symbol;Acc:HGNC:13028]	zf-C2H2
ENSSSCG00000001700	1172.06	1118.23	1147.4	793.1	625.873	928.582	1145.9	782.519	0.550534	0.0038739	0.016058	SLC29A1	7	39218138	39237286	+	7461	protein_coding	solute carrier family 29 member 1 (Augustine blood group) [Source:HGNC Symbol;Acc:HGNC:11003]	-
ENSSSCG00000003983	638.293	622.135	655.042	446.368	158.631	298.473	638.49	301.157	1.07752	0.00387562	0.0160608	SMAP2	6	170714931	170763908	-	3756	protein_coding	small ArfGAP2 [Source:HGNC Symbol;Acc:HGNC:25082]	-
ENSSSCG00000034347	268.03	294.211	272.094	113.585	17.3052	126.625	278.112	85.8383	1.69101	0.0038881	0.0161081	TRIM56	3	8834274	8839415	+	4214	protein_coding	tripartite motif containing 56 [Source:HGNC Symbol;Acc:HGNC:19028]	-
ENSSSCG00000004490	109.126	107.265	112.653	77.7159	57.6841	51.2529	109.681	62.2176	0.791279	0.00389394	0.0161236	SETBP1	1	94314556	94663029	+	6168	protein_coding	SET binding protein 1 [Source:HGNC Symbol;Acc:HGNC:15573]	-
ENSSSCG00000008051	110.275	111.862	107.254	75.7231	51.9157	63.3124	109.797	63.6504	0.766939	0.00389781	0.0161353	ABCA3	3	39689169	39735306	+	10158	protein_coding	ATP binding cassette subfamily A member 3 [Source:HGNC Symbol;Acc:HGNC:33]	-
ENSSSCG00000009683	404.342	439.785	391.586	231.155	46.1473	165.818	411.904	147.707	1.47141	0.00391121	0.0161776	KIF13B	14	12900033	13100059	-	5283	protein_coding	kinesin family member 13B [Source:HGNC Symbol;Acc:HGNC:14405]	-
ENSSSCG00000000383	346.524	374.277	359.193	267.024	245.158	274.354	359.998	262.178	0.456448	0.00391448	0.016179	RNF41	5	21596306	21624569	-	4017	protein_coding	ring finger protein 41 [Source:HGNC Symbol;Acc:HGNC:18401]	-
novel.913	81.5576	88.8764	86.3792	37.8616	0	9.04463	85.6044	15.6354	2.38405	0.0039152	0.016179	-	2	51440428	51458567	+	3806	-	PF07679:Immunoglobulin I-set domain	I-set
ENSSSCG00000032146	198.342	207.634	191.114	85.6867	23.0736	114.565	199.03	74.4419	1.41638	0.00391579	0.016179	-	7	7774562	7784023	+	4485	protein_coding		-
ENSSSCG00000039769	578.178	648.568	628.768	450.353	170.168	271.339	618.505	297.287	1.04926	0.00394918	0.0162949	SPIRE1	6	96934265	97114587	+	5801	protein_coding	spire type actin nucleation factor 1 [Source:HGNC Symbol;Acc:HGNC:30622]	-
ENSSSCG00000006274	597.706	571.95	538.43	370.645	80.7578	162.803	569.362	204.735	1.46645	0.00395032	0.0162952	PRKDC	4	79686651	79845655	+	13139	protein_coding	protein kinase, DNA-activated, catalytic polypeptide [Source:HGNC Symbol;Acc:HGNC:9413]	-
ENSSSCG00000009378	61.6468	60.1448	40.6702	15.9417	20.1894	30.1488	54.1539	22.0933	1.32617	0.00395724	0.0163193	CKAP2	11	15751765	15768046	+	4493	protein_coding	cytoskeleton associated protein 2 [Source:HGNC Symbol;Acc:HGNC:1990]	-
ENSSSCG00000006250	2369.38	2291.25	2193.31	1835.29	1009.47	1187.86	2284.65	1344.21	0.762836	0.00398428	0.0164176	LYN	4	75786099	75904235	-	6280	protein_coding	LYN proto-oncogene, Src family tyrosine kinase [Source:HGNC Symbol;Acc:HGNC:6735]	-
ENSSSCG00000023709	1370.01	1329.31	1366.23	976.43	305.726	419.068	1355.19	567.075	1.25274	0.00399271	0.0164479	PTPRJ	2	14549537	14726715	-	7760	protein_coding	protein tyrosine phosphatase, receptor type J [Source:HGNC Symbol;Acc:HGNC:9673]	-
ENSSSCG00000004898	7.27509	13.4081	7.55818	0	0	0	9.41378	0	4.30542	0.00399849	0.0164628	TNFRSF11A	1	159127819	159188088	-	7754	protein_coding	TNF receptor superfamily member 11a [Source:HGNC Symbol;Acc:HGNC:11908]	-
ENSSSCG00000029954	966.438	1018.63	1019.27	569.916	100.947	349.726	1001.45	340.196	1.55368	0.00400317	0.0164732	THRAP3	6	92350072	92414023	+	6289	protein_coding	thyroid hormone receptor associated protein 3 [Source:HGNC Symbol;Acc:HGNC:22964]	-
ENSSSCG00000026706	930.063	951.973	927.856	733.319	553.768	723.571	936.631	670.219	0.480345	0.00400893	0.016488	PIGS	12	44807022	44821055	-	4039	protein_coding	phosphatidylinositol glycan anchor biosynthesis class S [Source:HGNC Symbol;Acc:HGNC:14937]	-
ENSSSCG00000028707	1233.7	1225.88	1245.3	1038.2	761.43	807.987	1234.96	869.207	0.502321	0.00403301	0.0165736	NF2	14	46653846	46726417	+	4915	protein_coding	neurofibromin 2 [Source:HGNC Symbol;Acc:HGNC:7773]	-
ENSSSCG00000017385	2299.31	2212.33	2240.82	1825.33	1427.68	1754.66	2250.82	1669.22	0.429941	0.00405571	0.0166625	PSME3	12	20024788	20035870	-	6639	protein_coding	proteasome activator subunit 3 [Source:HGNC Symbol;Acc:HGNC:9570]	-
ENSSSCG00000017864	124.825	111.095	114.452	61.7741	86.5262	42.2083	116.791	63.5029	0.877878	0.00407334	0.0167304	-	12	49713228	49732287	-	2684	protein_coding		-
ENSSSCG00000006646	444.929	481.924	460.689	300.9	69.2209	153.759	462.514	174.627	1.39495	0.00407678	0.01674	ARNT	4	98333459	98404961	+	5594	protein_coding	aryl hydrocarbon receptor nuclear translocator [Source:HGNC Symbol;Acc:HGNC:700]	bHLH
ENSSSCG00000008677	1330.96	1290.24	1284.53	1064.11	940.251	1064.25	1301.91	1022.87	0.346699	0.00408533	0.0167661	-	8	825339	837322	+	5206	protein_coding		-
ENSSSCG00000010183	349.97	386.152	393.385	267.024	178.821	99.491	376.503	181.778	1.03797	0.00409468	0.0167999	COG2	14	59661772	59703990	-	2698	protein_coding	component of oligomeric golgi complex 2 [Source:HGNC Symbol;Acc:HGNC:6546]	-
ENSSSCG00000003905	312.446	333.286	314.564	241.118	236.505	211.041	320.099	229.555	0.474831	0.00409933	0.0168145	RAD54L	6	165153136	165184899	-	6845	protein_coding	DNA repair and recombination protein RAD54-like [Source:RefSeq peptide;Acc:NP_001116655]	-
ENSSSCG00000022312	400.13	430.591	429.736	296.914	317.263	322.592	420.152	312.256	0.432099	0.00411245	0.0168638	RHPN2	6	42820565	42891346	-	3270	protein_coding	rhophilin Rho GTPase binding protein 2 [Source:HGNC Symbol;Acc:HGNC:19974]	-
ENSSSCG00000024636	635.613	615.622	602.855	504.157	351.873	413.038	618.03	423.023	0.539772	0.00412198	0.0168983	TGFBRAP1	3	49466058	49522136	+	5470	protein_coding	transforming growth factor beta receptor associated protein 1 [Source:HGNC Symbol;Acc:HGNC:16836]	-
ENSSSCG00000011783	1063.69	1088.35	1071.82	864.838	888.336	783.868	1074.62	845.681	0.344199	0.00414478	0.0169781	EIF2B5	13	122060362	122071779	+	4149	protein_coding	eukaryotic translation initiation factor 2B subunit epsilon [Source:HGNC Symbol;Acc:HGNC:3261]	-
ENSSSCG00000039258	12.6357	18.0051	10.7974	1.99271	0	0	13.8127	0.664238	3.89663	0.0041481	0.0169872	C12orf66	5	28600318	28679136	-	6310	protein_coding	chromosome 12 open reading frame 66 [Source:HGNC Symbol;Acc:HGNC:26517]	-
ENSSSCG00000012534	1482.2	1362.26	1553.75	1032.23	706.631	1103.45	1466.07	947.434	0.62903	0.00415408	0.0170071	MORF4L2	X	84553775	84566270	-	2220	protein_coding	mortality factor 4 like 2 [Source:HGNC Symbol;Acc:HGNC:16849]	-
ENSSSCG00000001885	281.814	270.46	258.058	161.41	57.6841	156.774	270.111	125.289	1.10065	0.00418193	0.0171074	C15orf39	7	58379692	58390100	-	5383	protein_coding	chromosome 15 open reading frame 39 [Source:HGNC Symbol;Acc:HGNC:24497]	-
ENSSSCG00000010164	336.952	319.878	319.603	161.41	80.7578	229.131	325.478	157.099	1.05182	0.00419212	0.0171445	-	14	57424780	57481988	-	6340	protein_coding		-
ENSSSCG00000034502	877.989	825.937	777.053	619.734	343.221	524.589	826.993	495.848	0.733714	0.00420511	0.0171785	H6PD	6	69666378	69700298	+	7633	protein_coding	hexose-6-phosphate dehydrogenase/glucose 1-dehydrogenase [Source:HGNC Symbol;Acc:HGNC:4795]	-
ENSSSCG00000036145	99.9368	80.8315	86.7391	59.7814	37.4947	39.1934	89.1691	45.4898	0.939615	0.00420606	0.0171785	PRKAA2	6	155683390	155754278	-	9078	protein_coding	protein kinase AMP-activated catalytic subunit alpha 2 [Source:HGNC Symbol;Acc:HGNC:9377]	-
ENSSSCG00000002749	29.8662	22.2191	19.7952	7.97086	0	6.02976	23.9602	4.66687	2.27154	0.00422099	0.0172302	-	6	14980382	14989624	+	5724	protein_coding	Haptoglobin Haptoglobin alpha chain Haptoglobin beta chain [Source:UniProtKB/Swiss-Prot;Acc:Q8SPS7]	-
novel.1799	100.703	119.906	104.015	75.7231	43.2631	30.1488	108.208	49.7117	1.08269	0.00423875	0.0172935	-	9	199995	223939	-	2337	-	PF03939:Ribosomal protein L23, N-terminal domain	-
ENSSSCG00000017376	370.264	392.665	387.986	308.871	248.042	214.056	383.638	256.99	0.566335	0.00424782	0.0173213	MEOX1	12	19431029	19452810	+	3886	protein_coding	mesenchyme homeobox 1 [Source:HGNC Symbol;Acc:HGNC:7013]	Homeobox
ENSSSCG00000011103	272.624	255.52	233.944	179.344	167.284	177.878	254.029	174.835	0.536897	0.00430577	0.0175345	PARD3	10	57122022	57355222	-	3513	protein_coding	par-3 family cell polarity regulator [Source:HGNC Symbol;Acc:HGNC:16051]	-
ENSSSCG00000032319	331.208	296.51	284.331	173.366	20.1894	51.2529	304.016	81.6028	1.87869	0.00433657	0.0176408	-	AEMK02000597.1	5880	32593	+	5329	protein_coding		-
ENSSSCG00000037143	1657.57	1733.09	1686.55	1400.88	1234.44	1040.13	1692.4	1225.15	0.463192	0.00434073	0.0176472	-	14	50264868	50315445	-	3058	protein_coding		-
ENSSSCG00000014406	337.717	326.774	308.086	223.184	216.315	117.58	324.192	185.693	0.794386	0.00434161	0.0176472	PRELID2	2	147109586	147191803	-	4972	protein_coding	PRELI domain containing 2 [Source:HGNC Symbol;Acc:HGNC:28306]	-
ENSSSCG00000014280	214.807	239.43	242.941	85.6867	161.516	150.744	232.393	132.649	0.827263	0.00434163	0.0176472	-	2	134660735	134943144	+	11743	protein_coding		-
ENSSSCG00000023861	477.476	473.88	469.327	326.805	366.294	226.116	473.561	306.405	0.624294	0.00436671	0.017736	PFAS	12	53461698	53474456	+	3888	protein_coding	phosphoribosylformylglycinamidine synthase [Source:HGNC Symbol;Acc:HGNC:8863]	-
ENSSSCG00000007622	326.996	371.595	331.48	217.206	276.884	192.952	343.357	229.014	0.585948	0.00438367	0.0177897	-	3	6357035	6374369	-	6987	protein_coding		-
ENSSSCG00000025806	365.286	343.63	383.308	288.944	187.473	226.116	364.074	234.178	0.62541	0.00440334	0.0178553	FAM118B	9	53309198	53358404	+	2087	protein_coding	family with sequence similarity 118 member B [Source:HGNC Symbol;Acc:HGNC:26110]	-
ENSSSCG00000012653	762.353	743.19	736.742	601.8	452.82	358.771	747.428	471.13	0.658851	0.00442426	0.0179259	ZDHHC9	X	106401245	106436108	-	2971	protein_coding	zinc finger DHHC-type containing 9 [Source:HGNC Symbol;Acc:HGNC:18475]	-
ENSSSCG00000023434	73.5167	62.8264	69.4632	43.8397	25.9579	30.1488	68.6021	33.3155	1.00708	0.00442708	0.0179278	PPM1L	13	100654765	100750291	+	726	protein_coding	protein phosphatase, Mg2+/Mn2+ dependent 1L [Source:HGNC Symbol;Acc:HGNC:16381]	-
ENSSSCG00000015370	297.896	289.231	280.372	143.475	100.947	226.116	289.166	156.846	0.887797	0.00443158	0.0179365	TWIST1	9	88289407	88290015	-	609	protein_coding	twist family bHLH transcription factor 1 [Source:HGNC Symbol;Acc:HGNC:12428]	bHLH
ENSSSCG00000026004	1793.12	1661.07	1713.19	1261.39	703.746	1145.65	1722.46	1036.93	0.730429	0.00444582	0.0179751	MSRB3	5	29695951	29863592	+	3903	protein_coding	methionine sulfoxide reductase B3 [Source:HGNC Symbol;Acc:HGNC:27375]	-
ENSSSCG00000004859	263.052	293.062	305.926	211.228	77.8736	102.506	287.347	130.536	1.12072	0.00444795	0.0179789	ZNF516	1	147984106	148100784	+	10846	protein_coding	zinc finger protein 516 [Source:HGNC Symbol;Acc:HGNC:28990]	zf-C2H2
ENSSSCG00000027324	621.829	620.219	619.051	496.186	429.747	331.637	620.366	419.19	0.558276	0.00446437	0.018031	C16orf62	3	26038478	26157399	-	9737	protein_coding	chromosome 16 open reading frame 62 [Source:HGNC Symbol;Acc:HGNC:24641]	-
ENSSSCG00000014376	229.357	258.201	234.663	185.322	149.979	141.699	240.74	159	0.585078	0.00449072	0.0181278	HARS2	2	142401284	142417004	+	5147	protein_coding	histidyl-tRNA synthetase 2, mitochondrial [Source:HGNC Symbol;Acc:HGNC:4817]	-
ENSSSCG00000015242	384.814	417.566	405.982	324.812	196.126	211.041	402.787	243.993	0.710691	0.00452313	0.0182394	NFRKB	9	56616866	56656048	-	5241	protein_coding	nuclear factor related to kappaB binding protein [Source:HGNC Symbol;Acc:HGNC:7802]	-
ENSSSCG00000023478	629.487	598.383	589.898	360.681	461.473	476.351	605.923	432.835	0.492901	0.00453554	0.0182846	SLC46A1	12	44679067	44686237	-	1377	protein_coding	solute carrier family 46, member 1 [Source:RefSeq peptide;Acc:NP_001230312]	-
ENSSSCG00000040452	111.424	107.648	116.252	73.7304	17.3052	27.1339	111.774	39.3899	1.46008	0.00454287	0.0182958	TMEM241	6	108232990	108329763	-	7576	protein_coding	transmembrane protein 241 [Source:HGNC Symbol;Acc:HGNC:31723]	-
ENSSSCG00000010597	19.145	21.4529	23.0344	7.97086	0	0	21.2108	2.65695	2.73005	0.00454311	0.0182958	TAF5	14	114304557	114321626	+	3276	protein_coding	TATA-box binding protein associated factor 5 [Source:HGNC Symbol;Acc:HGNC:11539]	-
ENSSSCG00000017251	240.078	203.803	188.594	141.483	57.6841	114.565	210.825	104.577	0.997255	0.00455977	0.0183387	SOX9	12	8641629	8647764	-	4613	protein_coding	transcription factor SOX-9 [Source:RefSeq peptide;Acc:NP_999008]	HMG
ENSSSCG00000038731	388.643	400.327	417.859	318.834	230.736	283.399	402.276	277.656	0.526918	0.00456593	0.0183587	STX18	8	5890743	6007089	+	6679	protein_coding	syntaxin 18 [Source:HGNC Symbol;Acc:HGNC:15942]	-
ENSSSCG00000007092	685.773	642.438	664.4	492.2	170.168	220.086	664.204	294.152	1.16686	0.00456798	0.0183621	KAT14	17	26480879	26525380	+	7747	protein_coding	lysine acetyltransferase 14 [Source:HGNC Symbol;Acc:HGNC:15904]	-
ENSSSCG00000000272	233.186	248.241	217.028	173.366	69.2209	87.4315	232.818	110.006	1.06035	0.00457341	0.0183743	SP1	5	18588941	18630760	+	3782	protein_coding	Sp1 transcription factor [Source:HGNC Symbol;Acc:HGNC:11205]	zf-C2H2
ENSSSCG00000034615	234.335	258.967	250.5	151.446	152.863	198.982	247.934	167.764	0.572567	0.0045859	0.0184196	TNFAIP8L1	2	74203757	74220724	-	3194	protein_coding	TNF alpha induced protein 8 like 1 [Source:HGNC Symbol;Acc:HGNC:28279]	-
ENSSSCG00000002640	850.803	888.381	851.195	725.348	625.873	618.05	863.459	656.424	0.390571	0.00459454	0.0184397	DEF8	6	143637	167459	-	5904	protein_coding	differentially expressed in FDCP 8 homolog [Source:HGNC Symbol;Acc:HGNC:25969]	-
ENSSSCG00000035593	145.119	145.956	147.564	83.694	109.6	51.2529	146.213	81.5156	0.837742	0.00460061	0.0184558	-	1	51369901	51429587	-	3343	lincRNA		-
ENSSSCG00000040466	78.8773	79.2992	73.4223	47.8251	34.6105	12.0595	77.1996	31.4984	1.24701	0.00461105	0.0184879	FMN1	1	136705077	137163598	-	6716	protein_coding	formin 1 [Source:HGNC Symbol;Acc:HGNC:3768]	-
ENSSSCG00000017306	1278.12	1205.96	1264.02	1028.24	646.062	630.11	1249.36	768.137	0.697237	0.00461392	0.0184932	ITGB3	12	16693514	16752292	-	5576	protein_coding	integrin beta-3 precursor [Source:RefSeq peptide;Acc:NP_999167]	-
ENSSSCG00000006453	949.591	965.764	884.307	689.479	294.189	488.41	933.221	490.693	0.92288	0.00463566	0.0185601	KIRREL1	4	92176746	92290570	-	4426	protein_coding	kirre like nephrin family adhesion molecule 1 [Source:HGNC Symbol;Acc:HGNC:15734]	-
ENSSSCG00000011235	613.405	559.308	555.346	436.404	308.61	428.113	576.02	391.042	0.554978	0.00463626	0.0185601	UBP1	13	19203954	19276418	-	4850	protein_coding	upstream binding protein 1 [Source:HGNC Symbol;Acc:HGNC:12507]	CP2
ENSSSCG00000026466	516.914	527.129	483.363	402.528	201.894	232.146	509.135	278.856	0.858249	0.0046379	0.0185601	SLC23A2	17	13848729	14012459	-	7941	protein_coding	solute carrier family 23 member 2 [Source:HGNC Symbol;Acc:HGNC:10973]	-
ENSSSCG00000017325	430.762	474.646	439.094	320.827	152.863	271.339	448.167	248.343	0.844611	0.00465035	0.0186002	PLEKHM1	12	17984164	18035375	+	6168	protein_coding	pleckstrin homology and RUN domain containing M1 [Source:HGNC Symbol;Acc:HGNC:29017]	-
ENSSSCG00000009430	146.268	163.578	154.763	115.577	63.4525	84.4166	154.87	87.8155	0.795477	0.00465596	0.0186178	-	11	24702159	24752852	-	10016	protein_coding		-
ENSSSCG00000029985	265.732	243.261	280.012	201.264	173.052	144.714	263.002	173.01	0.59195	0.0046911	0.0187534	ARL10	2	81496833	81506480	-	4748	protein_coding	ADP ribosylation factor like GTPase 10 [Source:HGNC Symbol;Acc:HGNC:22042]	-
ENSSSCG00000017218	4012.4	3984.88	4073.86	3038.89	2670.77	3415.86	4023.71	3041.84	0.403761	0.00469584	0.0187641	CDR2L	12	6270567	6291497	-	3618	protein_coding	cerebellar degeneration related protein 2 like [Source:HGNC Symbol;Acc:HGNC:29999]	-
ENSSSCG00000025542	53.6059	60.911	54.7068	17.9344	20.1894	39.1934	56.4079	25.7724	1.16978	0.00469624	0.0187641	NEMP1	5	22370690	22390132	-	2021	protein_coding	nuclear envelope integral membrane protein 1 [Source:HGNC Symbol;Acc:HGNC:29001]	-
ENSSSCG00000001918	543.334	546.666	550.307	376.623	213.431	385.904	546.769	325.32	0.745789	0.00470491	0.0187938	NPTN	7	59713204	59840591	+	10208	protein_coding	neuroplastin [Source:HGNC Symbol;Acc:HGNC:17867]	-
ENSSSCG00000031901	1126.87	1063.45	1154.6	838.933	372.063	587.901	1114.98	599.632	0.890954	0.00474843	0.0189528	PAPSS1	8	114252081	114369315	+	3081	protein_coding	3'-phosphoadenosine 5'-phosphosulfate synthase 1 [Source:HGNC Symbol;Acc:HGNC:8603]	-
ENSSSCG00000006319	970.267	973.809	913.82	785.129	579.725	503.485	952.632	622.78	0.607507	0.00475296	0.0189659	POGK	4	84188823	84204874	-	4380	protein_coding	pogo transposable element derived with KRAB domain [Source:HGNC Symbol;Acc:HGNC:18800]	-
ENSSSCG00000000693	859.992	836.664	790.729	663.574	366.294	343.696	829.128	457.855	0.849989	0.00477661	0.0190503	NCAPD2	5	64136507	64167410	-	5243	protein_coding	non-SMC condensin I complex subunit D2 [Source:HGNC Symbol;Acc:HGNC:24305]	-
ENSSSCG00000004484	1312.58	1372.22	1270.13	846.904	193.242	488.41	1318.31	509.519	1.36821	0.00478719	0.0190863	COL12A1	1	90744289	90872963	+	9829	protein_coding	collagen type XII alpha 1 chain [Source:HGNC Symbol;Acc:HGNC:2188]	-
ENSSSCG00000021478	270.71	286.55	264.536	201.264	92.2946	69.3422	273.932	120.967	1.15972	0.00480075	0.0191316	CWC25	12	23297926	23316238	+	2905	protein_coding	pre-mRNA-splicing factor CWC25 homolog [Source:RefSeq peptide;Acc:NP_001231581]	-
ENSSSCG00000004486	358.011	411.436	357.394	296.914	164.4	174.863	375.614	212.059	0.811463	0.00481225	0.0191724	SLC17A5	1	92286827	92342785	+	4262	protein_coding	solute carrier family 17 member 5 [Source:HGNC Symbol;Acc:HGNC:10933]	-
ENSSSCG00000006187	63.5613	42.5227	45.3491	23.9126	23.0736	6.02976	50.4777	17.672	1.4733	0.00482202	0.0191945	MSC	4	63710045	63714793	+	3869	protein_coding	musculin [Source:HGNC Symbol;Acc:HGNC:7321]	bHLH
ENSSSCG00000015519	146.268	142.892	152.963	71.7377	8.65262	60.2976	147.374	46.896	1.63506	0.00482281	0.0191945	RASAL2	9	120131617	120325107	+	5425	protein_coding	RAS protein activator like 2 [Source:HGNC Symbol;Acc:HGNC:9874]	-
ENSSSCG00000031776	96.8736	118.757	116.972	43.8397	83.642	36.1785	110.868	54.5534	1.03403	0.00483201	0.0192208	TULP4	1	8655450	8823128	-	4512	protein_coding	tubby like protein 4 [Source:HGNC Symbol;Acc:HGNC:15530]	-
ENSSSCG00000017817	4842.53	4690.53	4565.14	3608.81	1468.06	2071.22	4699.4	2382.7	0.978782	0.00484692	0.0192704	PRPF8	12	47857307	47895231	-	11023	protein_coding	pre-mRNA processing factor 8 [Source:HGNC Symbol;Acc:HGNC:17340]	-
ENSSSCG00000013893	431.911	446.297	421.818	318.834	331.684	226.116	433.342	292.211	0.562882	0.00485134	0.0192829	ARRDC2	2	59771105	59778155	-	5192	protein_coding	arrestin domain containing 2 [Source:HGNC Symbol;Acc:HGNC:25225]	-
ENSSSCG00000036831	380.985	394.58	365.312	223.184	305.726	268.324	380.292	265.745	0.526312	0.00485523	0.0192844	EFNA4	4	94729173	94735484	-	2801	protein_coding	ephrin A4 [Source:HGNC Symbol;Acc:HGNC:3224]	-
ENSSSCG00000008738	45.565	42.9058	40.3103	19.9271	14.421	21.1041	42.927	18.4841	1.2074	0.0048555	0.0192844	CC2D2A	8	10800525	10898034	+	4704	protein_coding	coiled-coil and C2 domain containing 2A [Source:HGNC Symbol;Acc:HGNC:29253]	-
ENSSSCG00000031442	154.691	149.404	174.558	81.7013	118.252	48.2381	159.551	82.7306	0.945298	0.00486641	0.0193034	CLP1	2	13277665	13285642	-	6907	protein_coding	cleavage and polyadenylation factor I subunit 1 [Source:HGNC Symbol;Acc:HGNC:16999]	-
ENSSSCG00000027417	229.74	248.624	231.424	143.475	175.937	171.848	236.596	163.753	0.541666	0.00486661	0.0193034	LDLRAD4	6	96401652	96577621	-	7722	protein_coding	low density lipoprotein receptor class A domain containing 4 [Source:HGNC Symbol;Acc:HGNC:1224]	-
ENSSSCG00000039157	658.204	637.841	613.652	432.419	98.063	171.848	636.566	234.11	1.4347	0.00488038	0.0193503	CLASP1	15	29782544	30042725	+	7827	protein_coding	cytoplasmic linker associated protein 1 [Source:HGNC Symbol;Acc:HGNC:17088]	-
ENSSSCG00000015286	199.491	188.862	199.752	123.548	28.8421	81.4017	196.035	77.9307	1.31221	0.00488569	0.019364	DSTYK	9	65833054	65892028	-	5571	protein_coding	dual serine/threonine and tyrosine protein kinase [Source:HGNC Symbol;Acc:HGNC:29043]	-
ENSSSCG00000008820	63.5613	69.722	56.5064	31.8834	2.88421	3.01488	63.2632	12.5942	2.23234	0.00488928	0.0193732	TEC	8	38051061	38181874	-	2603	protein_coding	tec protein tyrosine kinase [Source:HGNC Symbol;Acc:HGNC:11719]	-
ENSSSCG00000031888	958.78	891.445	894.744	514.12	767.199	506.5	914.99	595.94	0.620882	0.00489546	0.0193876	DDIT4	14	75116851	75123872	+	6613	protein_coding	DNA damage-inducible transcript 4 protein [Source:RefSeq peptide;Acc:NP_001230381]	-
ENSSSCG00000009040	150.48	170.474	168.799	119.563	54.7999	84.4166	163.251	86.2598	0.897658	0.00491254	0.0194452	SMAD1	8	82907994	82988048	-	3967	protein_coding	SMAD family member 1 [Source:HGNC Symbol;Acc:HGNC:6767]	-
ENSSSCG00000008549	215.19	219.509	260.217	147.461	28.8421	69.3422	231.639	81.8817	1.48024	0.00491839	0.0194583	SLC4A1AP	3	111508424	111531608	-	2462	protein_coding	solute carrier family 4 member 1 adaptor protein [Source:HGNC Symbol;Acc:HGNC:13813]	-
ENSSSCG00000006009	1730.71	1731.56	1694.11	1337.11	697.978	1019.03	1718.79	1018.04	0.753093	0.00492893	0.0194949	EXT1	4	20645038	20935759	+	3321	protein_coding	exostosin glycosyltransferase 1 [Source:HGNC Symbol;Acc:HGNC:3512]	-
ENSSSCG00000016531	191.067	211.848	215.588	135.505	69.2209	138.684	206.167	114.47	0.840808	0.00493255	0.0195042	C7orf49	18	14128383	14133483	+	1527	protein_coding	chromosome 7 open reading frame 49 [Source:HGNC Symbol;Acc:HGNC:22432]	-
ENSSSCG00000027477	153.16	157.449	171.319	113.585	34.6105	48.2381	160.643	65.4777	1.26405	0.00493958	0.0195212	TBC1D2B	7	47839079	47929092	+	7234	protein_coding	TBC1 domain family member 2B [Source:HGNC Symbol;Acc:HGNC:29183]	-
ENSSSCG00000038196	17.6134	15.3235	19.0754	3.98543	0	3.01488	17.3374	2.33344	2.79115	0.00495013	0.0195443	-	2	51350790	51355167	+	502	protein_coding		-
ENSSSCG00000040130	35.6097	37.1595	42.4698	21.9199	5.76841	6.02976	38.413	11.2393	1.669	0.00496885	0.019597	FAM155A	11	75263201	75344030	-	1284	protein_coding	family with sequence similarity 155 member A [Source:HGNC Symbol;Acc:HGNC:33877]	-
ENSSSCG00000008202	216.338	205.718	188.954	147.461	138.442	120.595	203.67	135.499	0.579108	0.00497528	0.0196173	CNNM4	3	56814832	56858453	-	4721	protein_coding	cyclin and CBS domain divalent metal cation transport mediator 4 [Source:HGNC Symbol;Acc:HGNC:105]	-
ENSSSCG00000004747	392.472	358.187	375.389	251.082	103.831	223.101	375.349	192.671	0.955005	0.0049813	0.0196324	RTF1	1	129884837	129942855	-	6176	protein_coding	RTF1 homolog, Paf1/RNA polymerase II complex component [Source:HGNC Symbol;Acc:HGNC:28996]	-
ENSSSCG00000026395	444.163	425.227	443.413	320.827	346.105	244.205	437.601	303.712	0.522774	0.00502165	0.0197644	TARS2	4	98622229	98635248	-	3115	protein_coding	threonyl-tRNA synthetase 2, mitochondrial (putative) [Source:HGNC Symbol;Acc:HGNC:30740]	-
ENSSSCG00000025470	104.149	93.0903	106.894	55.796	54.7999	69.3422	101.378	59.9794	0.76667	0.00503067	0.0197948	TSSK4	7	75091250	75104189	-	5777	protein_coding	testis specific serine kinase 4 [Source:HGNC Symbol;Acc:HGNC:19825]	-
ENSSSCG00000002802	107.595	98.4536	93.9373	71.7377	31.7263	30.1488	99.9952	44.5376	1.12226	0.00507514	0.0199492	GINS3	6	20162537	20171485	+	3373	protein_coding	GINS complex subunit 3 [Source:HGNC Symbol;Acc:HGNC:25851]	-
ENSSSCG00000013088	407.022	352.058	371.07	239.126	132.673	268.324	376.717	213.374	0.817457	0.00508159	0.0199695	LRRC10B	2	10017344	10018240	-	897	protein_coding	leucine rich repeat containing 10B [Source:HGNC Symbol;Acc:HGNC:37215]	-
ENSSSCG00000030149	1521.64	1437.35	1422.38	878.787	1225.79	1009.98	1460.45	1038.19	0.495007	0.00508532	0.019979	CAPNS1	6	45511295	45518610	+	1473	protein_coding	Sus scrofa calpain small subunit 1 (CAPNS1), mRNA. [Source:RefSeq mRNA;Acc:NM_214318]	-
ENSSSCG00000035403	227.442	190.012	189.314	137.497	112.484	141.699	202.256	130.56	0.628064	0.00508891	0.0199879	RFX2	2	72949989	73051524	+	3799	protein_coding	regulatory factor X2 [Source:HGNC Symbol;Acc:HGNC:9983]	-
ENSSSCG00000008546	375.242	374.66	383.667	274.995	279.768	177.878	377.856	244.213	0.622472	0.00511399	0.0200714	GPN1	3	111537605	111565696	-	4409	protein_coding	GPN-loop GTPase 1 [Source:HGNC Symbol;Acc:HGNC:17030]	-
ENSSSCG00000011916	595.026	600.682	578.021	442.383	233.621	376.86	591.243	350.954	0.74679	0.0051141	0.0200714	ATP6V1A	13	146123918	146193113	-	7757	protein_coding	V-type proton ATPase catalytic subunit A [Source:RefSeq peptide;Acc:NP_001004042]	-
ENSSSCG00000039295	390.558	384.62	385.107	261.046	317.263	211.041	386.762	263.117	0.554812	0.00512658	0.0201152	MRPL34	2	60377901	60379020	-	937	protein_coding	mitochondrial ribosomal protein L34 [Source:HGNC Symbol;Acc:HGNC:14488]	-
ENSSSCG00000032171	612.256	585.741	569.023	412.492	109.6	126.625	589.007	216.239	1.43586	0.0051284	0.0201172	TCF20	5	6484401	6533733	+	5805	protein_coding	transcription factor 20 [Source:HGNC Symbol;Acc:HGNC:11631]	-
ENSSSCG00000013600	1758.27	1729.64	1717.51	1213.56	695.094	1227.06	1735.14	1045.24	0.730103	0.00515501	0.0202008	RAB11B	2	70884460	70896175	-	1958	protein_coding	Sus scrofa RAB11B, member RAS oncogene family (RAB11B), mRNA. [Source:RefSeq mRNA;Acc:NM_001244875]	-
ENSSSCG00000039538	540.271	555.86	538.79	442.383	380.715	307.518	544.974	376.872	0.523951	0.00516428	0.0202216	-	5	8748173	8762002	-	4696	protein_coding		-
ENSSSCG00000033257	71.2193	70.8712	79.5408	33.8761	11.5368	48.2381	73.8771	31.217	1.2414	0.00519743	0.0203462	LZIC	6	70262721	70268355	-	543	protein_coding	leucine zipper and CTNNBIP1 domain containing [Source:HGNC Symbol;Acc:HGNC:17497]	-
ENSSSCG00000002447	180.729	161.663	181.036	115.577	86.5262	129.64	174.476	110.581	0.656026	0.00522213	0.0204272	CPSF2	7	113659452	113691241	+	5572	protein_coding	cleavage and polyadenylation specific factor 2 [Source:HGNC Symbol;Acc:HGNC:2325]	-
ENSSSCG00000007780	335.037	315.281	333.28	229.162	60.5683	108.536	327.866	132.755	1.28941	0.00523787	0.0204783	ZNF629	3	17610095	17619000	+	8072	protein_coding	zinc finger protein 629 [Source:HGNC Symbol;Acc:HGNC:29008]	zf-C2H2
ENSSSCG00000010456	265.732	233.684	258.418	103.621	28.8421	150.744	252.611	94.4024	1.41968	0.00524204	0.0204841	PANK1	14	101410047	101474382	-	3650	protein_coding	pantothenate kinase 1 [Source:HGNC Symbol;Acc:HGNC:8598]	-
ENSSSCG00000016532	165.03	165.494	154.403	123.548	60.5683	75.372	161.642	86.4962	0.875407	0.00524775	0.0205011	WDR91	18	14092282	14126480	+	5030	protein_coding	WD repeat domain 91 [Source:HGNC Symbol;Acc:HGNC:24997]	-
ENSSSCG00000025780	193.364	168.559	164.84	131.519	72.1052	96.4761	175.588	100.033	0.791415	0.00526497	0.0205579	HMGXB4	AEMK02000361.1	1819209	1847568	+	9398	protein_coding	HMG-box containing 4 [Source:HGNC Symbol;Acc:HGNC:5003]	HMG
ENSSSCG00000002330	121.379	107.265	109.414	75.7231	34.6105	66.3273	112.686	58.887	0.915279	0.00527445	0.0205896	PCNX1	7	94445384	94617925	+	11825	protein_coding	pecanex homolog 1 [Source:HGNC Symbol;Acc:HGNC:19740]	-
ENSSSCG00000017626	864.587	800.653	870.27	597.814	239.389	464.291	845.17	433.832	0.95795	0.00530379	0.0206777	SRSF1	12	34275271	34282162	-	5908	protein_coding	serine and arginine rich splicing factor 1 [Source:HGNC Symbol;Acc:HGNC:10780]	-
ENSSSCG00000027686	501.215	516.402	457.45	263.038	74.9894	271.339	491.689	203.122	1.27202	0.00531727	0.0207144	YTHDF2	6	85716780	85751560	+	7545	protein_coding	YTH N6-methyladenosine RNA binding protein 2 [Source:HGNC Symbol;Acc:HGNC:31675]	-
ENSSSCG00000008644	513.851	489.203	485.163	284.958	63.4525	226.116	496.072	191.509	1.36736	0.00533374	0.0207574	KIDINS220	3	127382543	127475973	+	9275	protein_coding	kinase D interacting substrate 220 [Source:HGNC Symbol;Acc:HGNC:29508]	-
ENSSSCG00000007246	1785.46	1664.9	1656.32	1394.9	894.104	1109.48	1702.23	1132.83	0.584769	0.00535119	0.0208147	TM9SF4	17	35765098	35822357	+	3946	protein_coding	transmembrane 9 superfamily member 4 [Source:HGNC Symbol;Acc:HGNC:30797]	-
ENSSSCG00000006235	55.5204	41.7566	41.39	17.9344	11.5368	27.1339	46.2223	18.8684	1.30347	0.00538603	0.0209342	TOX	4	73810196	74112066	+	3935	protein_coding	thymocyte selection associated high mobility group box [Source:HGNC Symbol;Acc:HGNC:18988]	HMG
ENSSSCG00000032506	24.8885	29.1147	45.3491	13.949	2.88421	9.04463	33.1174	8.62595	1.87531	0.00539643	0.020966	ZNF317	2	67312164	67336319	+	3946	protein_coding	zinc finger protein 317 [Source:HGNC Symbol;Acc:HGNC:13507]	-
ENSSSCG00000021200	175.368	170.091	176.357	133.512	100.947	102.506	173.939	112.322	0.613377	0.00539861	0.0209671	HDAC8	X	58208873	58450380	-	3110	protein_coding	histone deacetylase 8 [Source:HGNC Symbol;Acc:HGNC:13315]	-
ENSSSCG00000007637	73.1338	64.3587	53.6271	23.9126	0	0	63.7065	7.97086	2.88335	0.00540173	0.0209739	TRIM4	3	7815712	7837591	-	7129	protein_coding	tripartite motif containing 4 [Source:HGNC Symbol;Acc:HGNC:16275]	-
ENSSSCG00000007839	881.818	873.44	837.158	703.428	389.368	467.306	864.139	520.034	0.726725	0.00540711	0.0209842	EEF2K	3	23887124	23990930	-	6982	protein_coding	eukaryotic elongation factor 2 kinase [Source:HGNC Symbol;Acc:HGNC:24615]	-
ENSSSCG00000017471	290.621	303.406	324.642	165.395	25.9579	120.595	306.223	103.983	1.54824	0.0054109	0.0209935	CDC6	12	22097390	22116165	-	6560	protein_coding	cell division cycle 6 [Source:HGNC Symbol;Acc:HGNC:1744]	-
ENSSSCG00000035212	241.992	239.43	251.939	89.6721	17.3052	132.655	244.454	79.8773	1.61306	0.00543013	0.0210467	KLF6	10	66488652	66494904	+	849	protein_coding	Krueppel-like factor 6 [Source:RefSeq peptide;Acc:NP_001127825]	-
ENSSSCG00000039337	58.2007	62.0602	55.7865	19.9271	31.7263	36.1785	58.6825	29.2773	1.04293	0.00545178	0.02112	ITPRIPL2	3	26404370	26409336	+	4967	protein_coding	ITPRIP like 2 [Source:HGNC Symbol;Acc:HGNC:27257]	-
ENSSSCG00000025854	247.353	199.589	242.941	161.41	132.673	156.774	229.961	150.286	0.608931	0.00546664	0.0211668	MMGT1	X	111145712	111158474	-	3406	protein_coding	Sus scrofa membrane magnesium transporter 1 (MMGT1), mRNA. [Source:RefSeq mRNA;Acc:NM_001243208]	-
ENSSSCG00000035829	241.61	217.977	222.426	113.585	106.716	186.922	227.338	135.741	0.755336	0.00549722	0.0212636	KMT5C	6	59517098	59524550	+	2281	protein_coding	lysine methyltransferase 5C [Source:HGNC Symbol;Acc:HGNC:28405]	-
ENSSSCG00000020725	1648.77	1672.94	1630.05	1384.94	1009.47	898.434	1650.59	1097.61	0.585187	0.005501	0.0212728	-	5	21474625	21496279	+	6768	protein_coding		-
ENSSSCG00000037710	33.3123	28.7316	19.7952	11.9563	2.88421	3.01488	27.2797	5.95179	2.07219	0.00551852	0.0213345	ZNF473	6	55009662	55023142	+	5111	protein_coding	zinc finger protein 473 [Source:HGNC Symbol;Acc:HGNC:23239]	-
ENSSSCG00000007808	420.424	435.188	430.096	300.9	242.273	120.595	428.569	221.256	0.944525	0.00557634	0.0215206	NFATC2IP	3	18609928	18624148	+	4528	protein_coding	nuclear factor of activated T-cells 2 interacting protein [Source:HGNC Symbol;Acc:HGNC:25906]	-
ENSSSCG00000010955	1424.39	1397.5	1440.37	962.481	403.789	853.211	1420.75	739.827	0.939477	0.00557787	0.0215211	GOLM1	10	29117567	29219508	+	4698	protein_coding	golgi membrane protein 1 [Source:HGNC Symbol;Acc:HGNC:15451]	-
ENSSSCG00000028513	191.45	184.648	174.558	129.526	72.1052	123.61	183.552	108.414	0.748076	0.00558012	0.0215243	-	3	16688893	16764096	-	4289	protein_coding		-
ENSSSCG00000025108	2776.79	2607.3	2586.34	1761.56	2209.3	2074.24	2656.81	2015.03	0.400673	0.00559445	0.0215741	G6PD	X	125025564	125041318	-	6341	protein_coding	glucose-6-phosphate dehydrogenase [Source:HGNC Symbol;Acc:HGNC:4057]	-
ENSSSCG00000008135	81.9405	90.7918	83.4999	57.7887	25.9579	45.2232	85.4107	42.9899	0.959633	0.00562124	0.0216556	CCDC138	3	47470710	47523529	+	3155	protein_coding	coiled-coil domain containing 138 [Source:HGNC Symbol;Acc:HGNC:26531]	-
ENSSSCG00000009832	79.6431	82.747	97.1766	45.8324	31.7263	60.2976	86.5222	45.9521	0.917013	0.00562336	0.0216583	FAM109A	14	32593712	32600693	-	3067	protein_coding	family with sequence similarity 109 member A [Source:HGNC Symbol;Acc:HGNC:26509]	-
ENSSSCG00000033653	2024.39	2075.95	2128.53	1779.49	1393.07	1492.36	2076.29	1554.98	0.414651	0.00565168	0.0217464	-	13	206244773	206257702	-	1388	protein_coding		-
ENSSSCG00000011810	222.848	240.962	231.784	157.424	34.6105	54.2678	231.865	82.1009	1.47496	0.00565306	0.0217464	BCL6	13	125377250	125428606	-	4279	protein_coding	B-cell CLL/lymphoma 6 [Source:HGNC Symbol;Acc:HGNC:1001]	ZBTB
ENSSSCG00000028522	32.5465	26.05	19.4353	5.97814	11.5368	0	26.0106	5.83832	2.13839	0.00565334	0.0217464	KRT10	12	21641301	21645113	+	1749	protein_coding	keratin 10 [Source:HGNC Symbol;Acc:HGNC:6413]	-
ENSSSCG00000017195	81.5576	102.284	78.1012	59.7814	23.0736	30.1488	87.3144	37.668	1.16869	0.00565678	0.0217541	TRIM65	12	5523233	5527653	+	1648	protein_coding	tripartite motif containing 65 [Source:HGNC Symbol;Acc:HGNC:27316]	-
ENSSSCG00000006709	1556.1	1635.78	1496.52	1078.06	236.505	340.681	1562.8	551.748	1.49838	0.00567405	0.021815	NOTCH2	4	100951359	101150179	+	11565	protein_coding	notch 2 [Source:HGNC Symbol;Acc:HGNC:7882]	-
ENSSSCG00000002965	7491.81	7246.87	7145	5481.96	2566.94	4257.01	7294.56	4101.97	0.829972	0.00569108	0.021875	ACTN4	6	47446034	47569609	+	7776	protein_coding	actinin alpha 4 [Source:HGNC Symbol;Acc:HGNC:166]	-
ENSSSCG00000006760	545.249	544.751	547.788	306.878	109.6	334.651	545.929	250.376	1.12213	0.00571171	0.0219488	HIPK1	4	106566986	106627413	-	11906	protein_coding	homeodomain interacting protein kinase 1 [Source:HGNC Symbol;Acc:HGNC:19006]	-
ENSSSCG00000035456	5349.49	5491.95	5440.09	4304.26	1990.1	2725.45	5427.17	3006.61	0.851141	0.0057168	0.0219628	WWC1	16	55420750	55595167	-	3339	protein_coding	WW and C2 domain containing 1 [Source:HGNC Symbol;Acc:HGNC:29435]	-
ENSSSCG00000016110	13.7844	15.7066	17.6357	1.99271	0	3.01488	15.7089	1.6692	3.21654	0.00572038	0.021971	KIAA2012	15	105681062	105816277	+	4702	protein_coding	KIAA2012 [Source:HGNC Symbol;Acc:HGNC:51250]	-
ENSSSCG00000011643	1996.82	2000.87	1954.69	1584.21	712.399	859.24	1984.13	1051.95	0.912713	0.00573026	0.0220034	AMOTL2	13	75490959	75509420	-	4588	protein_coding	angiomotin like 2 [Source:HGNC Symbol;Acc:HGNC:17812]	-
ENSSSCG00000027016	96.1078	91.1749	94.2972	57.7887	63.4525	42.2083	93.86	54.4832	0.775411	0.00578423	0.0221661	C19orf47	6	48622834	48645272	-	2265	protein_coding	chromosome 19 open reading frame 47 [Source:HGNC Symbol;Acc:HGNC:26723]	-
ENSSSCG00000038848	287.94	263.947	233.944	191.301	89.4104	147.729	261.944	142.813	0.862033	0.00579415	0.0221874	IL22RA1	6	81867848	81885589	-	3433	protein_coding	interleukin 22 receptor subunit alpha 1 [Source:HGNC Symbol;Acc:HGNC:13700]	-
ENSSSCG00000034345	14.5502	18.0051	15.8362	3.98543	0	0	16.1305	1.32848	3.2968	0.00581717	0.02227	SPRY3	X	125754671	125763636	+	3563	protein_coding	sprouty RTK signaling antagonist 3 [Source:HGNC Symbol;Acc:HGNC:11271]	-
ENSSSCG00000009475	311.68	313.366	331.12	191.301	144.21	259.28	318.722	198.263	0.688266	0.00582375	0.022284	SLAIN1	11	49807994	49886870	+	3459	protein_coding	SLAIN motif family member 1 [Source:HGNC Symbol;Acc:HGNC:26387]	-
ENSSSCG00000000611	894.836	897.192	869.19	530.062	121.137	397.964	887.073	349.721	1.33934	0.00583533	0.0223227	WBP11	5	57749943	57767151	+	3173	protein_coding	WW domain binding protein 11 [Source:HGNC Symbol;Acc:HGNC:16461]	-
ENSSSCG00000034624	325.847	318.346	338.318	265.031	219.2	208.027	327.504	230.752	0.49417	0.00587291	0.022444	TMEM50B	13	197046676	197093313	-	4444	protein_coding	transmembrane protein 50B [Source:HGNC Symbol;Acc:HGNC:1280]	-
ENSSSCG00000035524	32.5465	19.5375	31.3124	9.96357	0	9.04463	27.7988	6.33607	2.0728	0.00587763	0.0224564	WNT9B	12	17709049	17733432	+	5051	protein_coding	Wnt family member 9B [Source:HGNC Symbol;Acc:HGNC:12779]	-
ENSSSCG00000022925	150.48	183.116	169.519	125.541	83.642	60.2976	167.705	89.8269	0.875837	0.00590533	0.022551	-	5	62963640	63041739	-	4497	protein_coding		-
ENSSSCG00000038437	1121.51	1212.09	1154.96	948.532	496.083	530.619	1162.85	658.411	0.815911	0.00593293	0.0226337	EHMT1	AEMK02000682.1	252493	390117	-	5140	protein_coding	euchromatic histone lysine methyltransferase 1 [Source:HGNC Symbol;Acc:HGNC:24650]	-
ENSSSCG00000035658	262.286	271.992	281.092	121.556	37.4947	168.833	271.79	109.294	1.31345	0.00594557	0.0226715	-	11	15701373	15772693	-	6473	protein_coding		-
ENSSSCG00000016193	653.227	612.557	583.779	454.339	366.294	211.041	616.521	343.892	0.835434	0.0059458	0.0226715	CNOT9	15	120590302	120655776	+	5294	protein_coding	CCR4-NOT transcription complex subunit 9 [Source:HGNC Symbol;Acc:HGNC:10445]	-
ENSSSCG00000003863	97.2565	107.648	110.493	77.7159	40.3789	45.2232	105.132	54.4393	0.91375	0.00594912	0.0226749	ZFYVE9	6	159874033	160074556	-	5224	protein_coding	zinc finger FYVE-type containing 9 [Source:HGNC Symbol;Acc:HGNC:6775]	-
ENSSSCG00000009196	10.3383	9.19411	5.75861	0	0	0	8.43033	0	4.14597	0.00595172	0.0226749	ATOH1	8	125769246	125770307	-	1062	protein_coding	atonal bHLH transcription factor 1 [Source:HGNC Symbol;Acc:HGNC:797]	bHLH
ENSSSCG00000004955	320.487	290.381	310.965	235.14	124.021	186.922	307.277	182.028	0.743677	0.00595759	0.0226882	MAP2K5	1	165458207	165737958	+	6945	protein_coding	mitogen-activated protein kinase kinase 5 [Source:HGNC Symbol;Acc:HGNC:6845]	-
ENSSSCG00000036155	44.0334	44.0551	39.5904	11.9563	20.1894	24.119	42.5597	18.7549	1.23099	0.00596978	0.0227289	FAT4	8	99149641	99310519	-	14607	protein_coding	FAT atypical cadherin 4 [Source:HGNC Symbol;Acc:HGNC:23109]	-
ENSSSCG00000007289	1451.19	1399.42	1379.91	1099.98	1133.49	853.211	1410.17	1028.89	0.452867	0.0059737	0.0227382	TRPC4AP	17	38385651	38468281	-	3365	protein_coding	transient receptor potential cation channel subfamily C member 4 associated protein [Source:HGNC Symbol;Acc:HGNC:16181]	-
ENSSSCG00000034184	49.7769	65.1249	39.9504	25.9053	2.88421	18.0893	51.6174	15.6263	1.6721	0.00599077	0.0227804	-	14	6945011	6945283	-	231	protein_coding		-
ENSSSCG00000003673	557.119	570.035	559.665	472.273	340.336	364.8	562.273	392.47	0.51013	0.00603193	0.0229256	CEP192	6	96611861	96734752	-	11737	protein_coding	centrosomal protein 192 [Source:HGNC Symbol;Acc:HGNC:25515]	-
ENSSSCG00000033830	87.3011	84.6624	76.3016	47.8251	49.0315	45.2232	82.755	47.3599	0.803202	0.00603357	0.0229261	CCDC8	6	52474694	52480650	+	5957	protein_coding	coiled-coil domain containing 8 [Source:HGNC Symbol;Acc:HGNC:25367]	-
ENSSSCG00000039259	76.9628	76.2345	122.73	55.796	11.5368	21.1041	91.9759	29.479	1.59446	0.0060366	0.0229319	-	12	26532917	26559058	-	6755	protein_coding		-
ENSSSCG00000001732	150.862	145.956	141.086	79.7086	17.3052	75.372	145.968	57.4619	1.33118	0.00604122	0.022938	MUT	7	43597151	43625346	-	3855	protein_coding	methylmalonyl-CoA mutase, mitochondrial precursor [Source:RefSeq peptide;Acc:NP_999570]	-
ENSSSCG00000012602	183.026	166.26	177.797	137.497	77.8736	72.3571	175.694	95.9093	0.847203	0.00609675	0.0230972	-	X	98752598	98758484	-	3802	protein_coding		-
ENSSSCG00000005247	996.687	1001.01	991.201	773.173	328.8	491.425	996.299	531.133	0.902803	0.0061001	0.0231042	TJP2	1	222474520	222616964	+	11019	protein_coding	tight junction protein 2 [Source:HGNC Symbol;Acc:HGNC:11828]	-
ENSSSCG00000017342	545.249	494.949	473.646	320.827	118.252	295.458	504.615	244.846	1.03871	0.00610339	0.0231109	KIF18B	12	18426692	18447687	+	2865	protein_coding	kinesin family member 18B [Source:HGNC Symbol;Acc:HGNC:27102]	-
ENSSSCG00000021731	91.1301	108.797	114.812	71.7377	57.6841	42.2083	104.913	57.21	0.850242	0.0061073	0.0231199	WWC2	15	44615713	44802789	+	6824	protein_coding	WW and C2 domain containing 2 [Source:HGNC Symbol;Acc:HGNC:24148]	-
ENSSSCG00000007907	1217.24	1196	1115.37	848.896	337.452	639.154	1176.2	608.501	0.947688	0.00612969	0.023199	USP7	3	33753800	33810465	+	4737	protein_coding	ubiquitin specific peptidase 7 [Source:HGNC Symbol;Acc:HGNC:12630]	-
ENSSSCG00000024743	117.167	123.737	105.455	51.8106	83.642	69.3422	115.453	68.2649	0.77986	0.00613804	0.023219	PRR15L	12	24204638	24204940	-	303	protein_coding	proline rich 15 like [Source:HGNC Symbol;Acc:HGNC:28149]	-
ENSSSCG00000032836	564.777	579.229	557.505	382.601	366.294	485.395	567.17	411.43	0.467391	0.00616012	0.0232968	TRIM41	2	57285406	57295822	-	3719	protein_coding	tripartite motif containing 41 [Source:HGNC Symbol;Acc:HGNC:19013]	-
ENSSSCG00000002546	232.42	248.241	237.543	185.322	100.947	144.714	239.401	143.661	0.721539	0.00619044	0.0234057	XRCC3	AEMK02000452.1	2217696	2229207	-	2500	protein_coding	X-ray repair cross complementing 3 [Source:HGNC Symbol;Acc:HGNC:12830]	-
ENSSSCG00000033367	841.996	859.266	826.361	693.465	429.747	536.648	842.541	553.287	0.601244	0.00623437	0.0235403	PLEKHA2	15	47626108	47713346	-	5709	protein_coding	pleckstrin homology domain containing A2 [Source:HGNC Symbol;Acc:HGNC:14336]	-
[truncated: 486 more rows]

## Sheet: SD2017vsBartha_K_deg_down
gene_id	SD01	SD02	SD03	BK01	BK02	BK03	SD2017	Bartha_K	log2FoldChange	pvalue	padj	gene_name	gene_chr	gene_start	gene_end	gene_strand	gene_length	gene_biotype	gene_description	tf_family
[truncated: 2,791 more rows]
