# Supplementary material for: Comparative transcriptomic analysis of PK15 cells infected with a PRV variant and the Bartha-K/61 vaccine strain
Source: Front Microbiol. 2023 May 5;14:1164170. doi: 10.3389/fmicb.2023.1164170 (PMC10196252; doi:10.3389/fmicb.2023.1164170)
Supplement: Supplementary file 2 [file Table_2.XLSX]

## Sheet: SD2017vsBartha_K_GOenrich_up
Category	GOID	Description	GeneRatio	BgRatio	pvalue	padj	geneID	geneName	Count
BP	GO:1903047	mitotic cell cycle process	119/1675	425/10779	1.71793e-11	7.56062e-08	ENSSSCG00000000739/ENSSSCG00000024312/ENSSSCG00000006475/ENSSSCG00000007493/ENSSSCG00000037144/ENSSSCG00000031821/ENSSSCG00000033051/ENSSSCG00000038543/ENSSSCG00000009482/ENSSSCG00000015604/ENSSSCG00000023674/ENSSSCG00000008125/ENSSSCG00000001081/ENSSSCG00000007247/ENSSSCG00000032909/ENSSSCG00000009134/ENSSSCG00000015721/ENSSSCG00000014329/ENSSSCG00000017386/ENSSSCG00000016925/ENSSSCG00000013533/…	FOXM1/ID4/IQGAP3/-/CDKN1B/HASPIN/POLE/CENPA/SPRY2/NEK2/SON/NCAPH/SOX4/KIF3B/CDCA8/EGF/ERCC3/CDC25C/BECN1/PLK2/RANBP3/GIGYF2/CCSAP/SIN3A/RCC1/MEPCE/ADAM17/NUP62/KIF14/CDKN2C/STMN1/RRS1/RPTOR/DCTN1/SPRY1/NCAPD3/CDC23/INSR/PPM1D/SMC1A/DSN1/BMP4/KANK2/SPTBN1/ACVR1B/SNX33/AKAP8/MIS12/PIM2/KIF2C/E2F4/CTDP1/RFWD3/CHMP4B/MAD2L1BP/SENP2/E2F6/INO80/-/ARHGEF2/ANKLE2/CDC14B/MAU2/CDK2/ECD/ANKRD17/BCL2L1/HSPA2…	119
BP	GO:0044770	cell cycle phase transition	78/1675	256/10779	9.11612e-10	2.006e-06	ENSSSCG00000000739/ENSSSCG00000024312/ENSSSCG00000006475/ENSSSCG00000037144/ENSSSCG00000033051/ENSSSCG00000001081/ENSSSCG00000015721/ENSSSCG00000014329/ENSSSCG00000016925/ENSSSCG00000013533/ENSSSCG00000016291/ENSSSCG00000001880/ENSSSCG00000029097/ENSSSCG00000023680/ENSSSCG00000008641/ENSSSCG00000000399/ENSSSCG00000010912/ENSSSCG00000003876/ENSSSCG00000034031/ENSSSCG00000017139/ENSSSCG00000014325/…	FOXM1/ID4/IQGAP3/CDKN1B/POLE/SOX4/ERCC3/CDC25C/PLK2/RANBP3/GIGYF2/SIN3A/RCC1/MEPCE/ADAM17/TIMELESS/KIF14/CDKN2C/ZNF16/RPTOR/CDC23/PPM1D/KANK2/FAM83D/ACVR1B/AKAP8/PIM2/E2F4/CTDP1/RFWD3/CHMP4B/MAD2L1BP/SENP2/E2F6/INO80/CDC25B/PAF1/CDC14B/CDK2/ECD/ANKRD17/HSPA2/CTC1/CDC7/CRLF3/ZFP36L1/UPF1/ZNF207/ATP2B4/-/PKD2/SLBP/KLF11/EIF4G1/DTL/CASP2/FANCI/ZNF655/UBE2C/DACT1/CTDSP2/PRKDC/PSME3/KAT14/CLASP1/CDC6/…	78
BP	GO:0044843	cell cycle G1/S phase transition	44/1675	120/10779	1.08274e-08	1.58838e-05	ENSSSCG00000024312/ENSSSCG00000006475/ENSSSCG00000037144/ENSSSCG00000033051/ENSSSCG00000001081/ENSSSCG00000016925/ENSSSCG00000013533/ENSSSCG00000016291/ENSSSCG00000029097/ENSSSCG00000023680/ENSSSCG00000008641/ENSSSCG00000010912/ENSSSCG00000003876/ENSSSCG00000017139/ENSSSCG00000039194/ENSSSCG00000007351/ENSSSCG00000000233/ENSSSCG00000028964/ENSSSCG00000002787/ENSSSCG00000002715/ENSSSCG00000011794/…	ID4/IQGAP3/CDKN1B/POLE/SOX4/PLK2/RANBP3/GIGYF2/RCC1/MEPCE/ADAM17/KIF14/CDKN2C/RPTOR/KANK2/FAM83D/ACVR1B/PIM2/E2F4/RFWD3/SENP2/E2F6/INO80/PAF1/CDK2/ECD/ANKRD17/CRLF3/ATP2B4/PKD2/KLF11/EIF4G1/CASP2/ZNF655/DACT1/CTDSP2/PRKDC/PSME3/EZH2/EGFR/RHOU/JADE1/BRD7/PHF8	44
BP	GO:0044772	mitotic cell cycle phase transition	69/1675	232/10779	2.54234e-08	2.21318e-05	ENSSSCG00000000739/ENSSSCG00000024312/ENSSSCG00000006475/ENSSSCG00000037144/ENSSSCG00000033051/ENSSSCG00000001081/ENSSSCG00000015721/ENSSSCG00000014329/ENSSSCG00000016925/ENSSSCG00000013533/ENSSSCG00000016291/ENSSSCG00000001880/ENSSSCG00000029097/ENSSSCG00000023680/ENSSSCG00000008641/ENSSSCG00000010912/ENSSSCG00000003876/ENSSSCG00000017139/ENSSSCG00000014325/ENSSSCG00000026665/ENSSSCG00000039194/…	FOXM1/ID4/IQGAP3/CDKN1B/POLE/SOX4/ERCC3/CDC25C/PLK2/RANBP3/GIGYF2/SIN3A/RCC1/MEPCE/ADAM17/KIF14/CDKN2C/RPTOR/CDC23/PPM1D/KANK2/ACVR1B/PIM2/E2F4/CTDP1/RFWD3/CHMP4B/MAD2L1BP/SENP2/E2F6/INO80/CDC14B/CDK2/ECD/ANKRD17/HSPA2/CTC1/CDC7/CRLF3/ZFP36L1/ZNF207/-/PKD2/KLF11/EIF4G1/DTL/CASP2/FANCI/ZNF655/UBE2C/DACT1/CTDSP2/PRKDC/PSME3/KAT14/CLASP1/CDC6/XRCC3/CDK14/EZH2/EGFR/RHOU/JADE1/TFAP4/USH1C/BRD7/TMOD3/A…	69
BP	GO:0000082	G1/S transition of mitotic cell cycle	41/1675	111/10779	2.67884e-08	2.21318e-05	ENSSSCG00000024312/ENSSSCG00000006475/ENSSSCG00000037144/ENSSSCG00000033051/ENSSSCG00000001081/ENSSSCG00000016925/ENSSSCG00000013533/ENSSSCG00000016291/ENSSSCG00000029097/ENSSSCG00000023680/ENSSSCG00000008641/ENSSSCG00000010912/ENSSSCG00000003876/ENSSSCG00000017139/ENSSSCG00000039194/ENSSSCG00000000233/ENSSSCG00000028964/ENSSSCG00000002787/ENSSSCG00000002715/ENSSSCG00000011794/ENSSSCG00000026161/…	ID4/IQGAP3/CDKN1B/POLE/SOX4/PLK2/RANBP3/GIGYF2/RCC1/MEPCE/ADAM17/KIF14/CDKN2C/RPTOR/KANK2/ACVR1B/PIM2/E2F4/RFWD3/SENP2/E2F6/INO80/CDK2/ECD/ANKRD17/CRLF3/PKD2/KLF11/EIF4G1/CASP2/ZNF655/DACT1/CTDSP2/PRKDC/PSME3/EZH2/EGFR/RHOU/JADE1/BRD7/PHF8	41
BP	GO:0010564	regulation of cell cycle process	99/1675	376/10779	3.01729e-08	2.21318e-05	ENSSSCG00000022149/ENSSSCG00000000739/ENSSSCG00000007493/ENSSSCG00000037144/ENSSSCG00000015604/ENSSSCG00000013746/ENSSSCG00000001746/ENSSSCG00000001081/ENSSSCG00000009134/ENSSSCG00000028696/ENSSSCG00000015721/ENSSSCG00000017747/ENSSSCG00000014329/ENSSSCG00000017386/ENSSSCG00000013481/ENSSSCG00000016925/ENSSSCG00000013533/ENSSSCG00000016291/ENSSSCG00000023776/ENSSSCG00000001880/ENSSSCG00000029097/…	RMI2/FOXM1/-/CDKN1B/NEK2/CALR/PKHD1/SOX4/EGF/FEN1/ERCC3/RAB11FIP4/CDC25C/BECN1/FZR1/PLK2/RANBP3/GIGYF2/CCSAP/SIN3A/RCC1/MEPCE/RHNO1/ADAM17/NUBP1/NUP62/PRKCE/DAB2IP/KIF14/E2F8/ZNF16/RPTOR/DCTN1/CDC23/INSR/SMC1A/POU4F1/BMP4/KANK2/GATA6/FAM83D/PKP4/RFWD3/CHMP4B/MAD2L1BP/SENP2/PRKAR1A/CCNB2/INO80/CDC25B/WNT5A/CCNF/PAF1/CDC14B/CDK2/ECD/ANKRD17/HSPA2/CTC1/TPX2/CDC7/CRLF3/ZFP36L1/ZNF207/NUMA1/ATP2B4/-/G…	99
BP	GO:0045137	development of primary sexual characteristics	37/1675	102/10779	2.16785e-07	0.000125719	ENSSSCG00000034207/ENSSSCG00000032145/ENSSSCG00000012026/ENSSSCG00000010027/ENSSSCG00000007572/ENSSSCG00000010219/ENSSSCG00000014920/ENSSSCG00000024261/ENSSSCG00000009704/ENSSSCG00000004142/ENSSSCG00000021204/ENSSSCG00000028536/ENSSSCG00000013566/ENSSSCG00000008789/ENSSSCG00000003702/ENSSSCG00000040746/ENSSSCG00000035859/ENSSSCG00000039756/ENSSSCG00000002815/ENSSSCG00000002836/ENSSSCG00000035357/…	CEBPB/IRX5/ADAMTS1/PATZ1/LFNG/ARID5B/FZD4/CBX2/HMGB2/CITED2/HOXA10/LHFPL2/INSR/WDR19/GATA6/LRP2/WNT5A/FOXC1/ADGRG1/SALL1/BCL2L1/RDH10/BMPR1B/FOXO3/HOXA9/WDR48/ING2/KIF20A/LRRC6/EIF2B5/SOX9/GDF9/HSD17B4/TIPARP/DMRTA1/PCYT1B/TBC1D20	37
BP	GO:0006325	chromatin organization	114/1675	467/10779	2.28528e-07	0.000125719	ENSSSCG00000001137/ENSSSCG00000002344/ENSSSCG00000035410/ENSSSCG00000007493/ENSSSCG00000021898/ENSSSCG00000031821/ENSSSCG00000022107/ENSSSCG00000008548/ENSSSCG00000005478/ENSSSCG00000016313/ENSSSCG00000017202/ENSSSCG00000035341/ENSSSCG00000001880/ENSSSCG00000009704/ENSSSCG00000013509/ENSSSCG00000011531/ENSSSCG00000013517/ENSSSCG00000004064/ENSSSCG00000029803/ENSSSCG00000001471/ENSSSCG00000013019/…	HIST1H1D/RIOX1/IWS1/-/ASH2L/HASPIN/CHTOP/SUPT7L/POLE3/HJURP/H3F3A/C6orf89/SIN3A/HMGB2/CHAF1A/-/UHRF1/ARID1B/KDM2B/BRD2/MEN1/KDM3A/SMARCC1/PRKCD/PPM1D/CTCF/YEATS2/SETD7/BRD8/HLCS/ASF1B/CHAF1B/AKAP8/MAP1S/KDM4A/KDM5A/MTA2/INO80/UBN1/SAP30/CHD8/WDR82/BAZ1B/PAF1/TADA2A/SUPT6H/TADA2B/CDK2/BRCC3/BRPF3/BAHD1/DNMT1/PRMT6/NUP133/KDM4B/LAS1L/CECR2/MUM1/MBD2/ING2/TAF7/RBBP5/-/KAT7/PHF19/KAT5/SART3/PHF20/GAT…	114
BP	GO:0007548	sex differentiation	43/1675	130/10779	4.66122e-07	0.000227934	ENSSSCG00000034207/ENSSSCG00000032145/ENSSSCG00000012026/ENSSSCG00000010027/ENSSSCG00000027525/ENSSSCG00000007572/ENSSSCG00000010219/ENSSSCG00000014920/ENSSSCG00000024261/ENSSSCG00000009704/ENSSSCG00000004142/ENSSSCG00000021204/ENSSSCG00000028536/ENSSSCG00000013566/ENSSSCG00000008789/ENSSSCG00000008103/ENSSSCG00000003702/ENSSSCG00000040746/ENSSSCG00000035859/ENSSSCG00000039756/ENSSSCG00000002815/…	CEBPB/IRX5/ADAMTS1/PATZ1/DHCR24/LFNG/ARID5B/FZD4/CBX2/HMGB2/CITED2/HOXA10/LHFPL2/INSR/WDR19/MERTK/GATA6/LRP2/WNT5A/FOXC1/ADGRG1/HNF4A/SALL1/BCL2L1/RDH10/BMPR1B/FOXO3/HOXA9/WDR48/ING2/ASB1/KIF20A/LRP6/LRRC6/EIF2B5/SOX9/WNT9B/GDF9/HSD17B4/TIPARP/DMRTA1/PCYT1B/TBC1D20	43
BP	GO:0008406	gonad development	35/1675	99/10779	9.28886e-07	0.000408803	ENSSSCG00000034207/ENSSSCG00000032145/ENSSSCG00000012026/ENSSSCG00000010027/ENSSSCG00000007572/ENSSSCG00000010219/ENSSSCG00000014920/ENSSSCG00000009704/ENSSSCG00000004142/ENSSSCG00000021204/ENSSSCG00000013566/ENSSSCG00000008789/ENSSSCG00000003702/ENSSSCG00000040746/ENSSSCG00000035859/ENSSSCG00000039756/ENSSSCG00000002815/ENSSSCG00000002836/ENSSSCG00000035357/ENSSSCG00000033669/ENSSSCG00000029621/…	CEBPB/IRX5/ADAMTS1/PATZ1/LFNG/ARID5B/FZD4/HMGB2/CITED2/HOXA10/INSR/WDR19/GATA6/LRP2/WNT5A/FOXC1/ADGRG1/SALL1/BCL2L1/RDH10/BMPR1B/FOXO3/HOXA9/WDR48/ING2/KIF20A/LRRC6/EIF2B5/SOX9/GDF9/HSD17B4/TIPARP/DMRTA1/PCYT1B/TBC1D20	35
BP	GO:0009894	regulation of catabolic process	112/1675	470/10779	1.05818e-06	0.00042337	ENSSSCG00000028322/ENSSSCG00000037144/ENSSSCG00000025323/ENSSSCG00000029438/ENSSSCG00000006256/ENSSSCG00000002340/ENSSSCG00000005320/ENSSSCG00000035852/ENSSSCG00000039080/ENSSSCG00000002433/ENSSSCG00000018008/ENSSSCG00000011615/ENSSSCG00000039314/ENSSSCG00000009134/ENSSSCG00000017316/ENSSSCG00000010034/ENSSSCG00000013244/ENSSSCG00000036129/ENSSSCG00000017067/ENSSSCG00000035875/ENSSSCG00000003114/…	BTG2/CDKN1B/SF3B3/SESN2/SOX17/PSEN1/RGP1/CSNK1D/TRIB2/PSMC1/SCO1/RAB7A/MCL1/EGF/NSF/DEPDC5/PACSIN3/RNF114/CNOT8/OS9/DHX34/FZR1/PLK2/UBQLN2/PTK2/TRIB1/CSNK1A1/PSMD1/FBXL5/PRKCE/DAB2IP/FAF1/OAZ2/RNF14/RAB8A/MFN2/BAG5/SH3D19/RPTOR/SMARCC1/GCLC/-/IRS1/PTPN1/PRKCD/INSR/BTRC/NOD1/MTMR3/CCAR2/PPARA/PIP4K2B/DAPK1/FAM83D/SNX33/-/BMF/PIM2/EZR/NBAS/CHMP4B/KDM4A/LONP2/PPP1R3B/WNT5A/PAFAH1B2/CDK2/NPC1/FZD5/GN…	112
BP	GO:0003006	developmental process involved in reproduction	94/1675	381/10779	1.64084e-06	0.000601778	ENSSSCG00000034207/ENSSSCG00000024312/ENSSSCG00000007493/ENSSSCG00000037144/ENSSSCG00000032145/ENSSSCG00000012026/ENSSSCG00000010027/ENSSSCG00000027525/ENSSSCG00000002254/ENSSSCG00000000158/ENSSSCG00000007572/ENSSSCG00000013481/ENSSSCG00000010219/ENSSSCG00000014920/ENSSSCG00000024261/ENSSSCG00000016248/ENSSSCG00000009704/ENSSSCG00000037449/ENSSSCG00000016511/ENSSSCG00000013352/ENSSSCG00000004142/…	CEBPB/ID4/-/CDKN1B/IRX5/ADAMTS1/PATZ1/DHCR24/NR2F2/RTCB/LFNG/FZR1/ARID5B/FZD4/CBX2/AGFG1/HMGB2/CSF1/TTC26/E2F8/CITED2/KDM3A/HOXA10/HS6ST1/LHFPL2/INSR/PRDM1/WDR19/BMP4/MERTK/GATA6/LRP2/OCA2/SENP2/PRKAR1A/CCNB2/STK4/ADM/CDC25B/WNT5A/CCNF/-/MAP2K1/FOXC1/ADGRG1/CDK2/HNF4A/SALL1/CELF1/FZD5/BCL2L1/HSPA2/RDH10/ZFP36L1/BMPR1B/DDX20/PANK2/FOXO3/MAPK14/HOXA9/WDR48/ING2/PKD2/ASB1/CASP2/KIF20A/LRP6/LRRC6/INH…	94
BP	GO:0033044	regulation of chromosome organization	61/1675	223/10779	3.68126e-06	0.00124625	ENSSSCG00000022149/ENSSSCG00000035410/ENSSSCG00000024126/ENSSSCG00000022107/ENSSSCG00000015604/ENSSSCG00000028696/ENSSSCG00000017386/ENSSSCG00000035341/ENSSSCG00000001880/ENSSSCG00000013517/ENSSSCG00000006487/ENSSSCG00000003412/ENSSSCG00000008221/ENSSSCG00000014325/ENSSSCG00000024253/ENSSSCG00000030396/ENSSSCG00000010605/ENSSSCG00000013837/ENSSSCG00000013884/ENSSSCG00000026449/ENSSSCG00000029464/…	RMI2/IWS1/CCT5/CHTOP/NEK2/FEN1/BECN1/C6orf89/SIN3A/UHRF1/CCT3/EXOSC10/KDM3A/CDC23/CTCF/SETD7/STN1/AKAP8/MAP1S/KDM4A/KDM5A/TERF2/PAF1/TADA2A/SUPT6H/TADA2B/CTC1/DNMT1/UPF1/ZNF207/NUMA1/KDM4B/ING2/-/TAF7/PARN/KAT7/PHF19/NAF1/SART3/UBE2C/TWIST1/RTF1/HDAC8/CDC6/BCL6/XRCC3/MYB/MAP2K7/SETD5/SETD1A/XRCC5/SREBF1/BRD7/TRIP12/CCT2/SLX4/MTHFR/AURKB/PHF8/HNRNPU	61
BP	GO:0006417	regulation of translation	58/1675	210/10779	4.58199e-06	0.00144038	ENSSSCG00000028322/ENSSSCG00000003264/ENSSSCG00000039390/ENSSSCG00000007493/ENSSSCG00000029438/ENSSSCG00000017155/ENSSSCG00000017495/ENSSSCG00000013746/ENSSSCG00000001081/ENSSSCG00000023122/ENSSSCG00000038304/ENSSSCG00000003591/ENSSSCG00000017067/ENSSSCG00000016291/ENSSSCG00000040678/ENSSSCG00000013592/ENSSSCG00000004789/ENSSSCG00000033568/ENSSSCG00000038466/ENSSSCG00000023807/ENSSSCG00000007592/…	BTG2/CNOT3/EIF3B/-/SESN2/EIF4A3/GRB7/CALR/SOX4/KHDRBS1/RBM4B/PUM1/CNOT8/GIGYF2/TYMS/ELAVL1/THBS1/ZC3H10/EIF4E2/ACO1/EIF2AK1/DAPK1/BMP4/DGCR8/LIMD1/ENC1/C12orf65/EPRS/MAP2K1/PPP1R15B/NCK2/RMND1/DROSHA/ZFP36L1/UPF1/AGO3/FOXO3/UPF3A/LARP4B/DNAJC3/EIF4G1/CNOT2/IARS/EIF4ENIF1/TARS2/YTHDF2/CNOT9/LARS/EGFR/ABCF1/NEURL1/ADAR/APP/ZC3H7B/MTOR/OGFOD1/ZFP36/GCN1	58
BP	GO:2000036	regulation of stem cell population maintenance	9/1675	12/10779	7.28545e-06	0.00213755	ENSSSCG00000003264/ENSSSCG00000013592/ENSSSCG00000029803/ENSSSCG00000008221/ENSSSCG00000005021/ENSSSCG00000022417/ENSSSCG00000000502/ENSSSCG00000040332/ENSSSCG00000035524	CNOT3/ELAVL1/KDM2B/KDM3A/SAV1/HNF1B/CNOT2/LBH/WNT9B	9
BP	GO:0017148	negative regulation of translation	33/1675	100/10779	1.03806e-05	0.00285532	ENSSSCG00000028322/ENSSSCG00000003264/ENSSSCG00000029438/ENSSSCG00000017155/ENSSSCG00000017495/ENSSSCG00000013746/ENSSSCG00000003591/ENSSSCG00000017067/ENSSSCG00000016291/ENSSSCG00000040678/ENSSSCG00000013592/ENSSSCG00000033568/ENSSSCG00000038466/ENSSSCG00000010949/ENSSSCG00000005045/ENSSSCG00000010135/ENSSSCG00000011313/ENSSSCG00000014072/ENSSSCG00000010821/ENSSSCG00000004943/ENSSSCG00000016809/…	BTG2/CNOT3/SESN2/EIF4A3/GRB7/CALR/PUM1/CNOT8/GIGYF2/TYMS/ELAVL1/ZC3H10/EIF4E2/DAPK1/BMP4/DGCR8/LIMD1/ENC1/EPRS/MAP2K1/DROSHA/ZFP36L1/UPF1/AGO3/EIF4G1/CNOT2/EIF4ENIF1/YTHDF2/CNOT9/EGFR/ADAR/ZC3H7B/ZFP36	33
BP	GO:0031329	regulation of cellular catabolic process	90/1675	378/10779	1.26842e-05	0.00315319	ENSSSCG00000028322/ENSSSCG00000029438/ENSSSCG00000002340/ENSSSCG00000005320/ENSSSCG00000035852/ENSSSCG00000039080/ENSSSCG00000002433/ENSSSCG00000018008/ENSSSCG00000039314/ENSSSCG00000009134/ENSSSCG00000010034/ENSSSCG00000013244/ENSSSCG00000036129/ENSSSCG00000017067/ENSSSCG00000003114/ENSSSCG00000016925/ENSSSCG00000035264/ENSSSCG00000038397/ENSSSCG00000038500/ENSSSCG00000014435/ENSSSCG00000008740/…	BTG2/SESN2/PSEN1/RGP1/CSNK1D/TRIB2/PSMC1/SCO1/MCL1/EGF/DEPDC5/PACSIN3/RNF114/CNOT8/DHX34/PLK2/UBQLN2/PTK2/TRIB1/CSNK1A1/FBXL5/DAB2IP/RNF14/RAB8A/MFN2/BAG5/SH3D19/RPTOR/SMARCC1/GCLC/-/IRS1/PTPN1/PRKCD/INSR/BTRC/NOD1/MTMR3/CCAR2/PIP4K2B/DAPK1/SNX33/-/BMF/PIM2/EZR/NBAS/CHMP4B/KDM4A/LONP2/PPP1R3B/PAFAH1B2/CDK2/NPC1/FZD5/GNA12/DAB2/HMOX1/MTM1/UBQLN4/UPF1/CTTN/PSMD14/ATP2B4/TRIM8/RAB1B/IRS2/RRAGA/EIF4G…	90
BP	GO:0010608	posttranscriptional regulation of gene expression	65/1675	251/10779	1.28965e-05	0.00315319	ENSSSCG00000028322/ENSSSCG00000003264/ENSSSCG00000039390/ENSSSCG00000007493/ENSSSCG00000029438/ENSSSCG00000017155/ENSSSCG00000017495/ENSSSCG00000013746/ENSSSCG00000001081/ENSSSCG00000023122/ENSSSCG00000038304/ENSSSCG00000003591/ENSSSCG00000017067/ENSSSCG00000016291/ENSSSCG00000040678/ENSSSCG00000013592/ENSSSCG00000004789/ENSSSCG00000033568/ENSSSCG00000038466/ENSSSCG00000023807/ENSSSCG00000007592/…	BTG2/CNOT3/EIF3B/-/SESN2/EIF4A3/GRB7/CALR/SOX4/KHDRBS1/RBM4B/PUM1/CNOT8/GIGYF2/TYMS/ELAVL1/THBS1/ZC3H10/EIF4E2/ACO1/EIF2AK1/DAPK1/BMP4/DGCR8/LIMD1/ENC1/C12orf65/EPRS/MAP2K1/PPP1R15B/NCK2/RMND1/DROSHA/ZFP36L1/CARHSP1/UPF1/AGO3/FOXO3/UPF3A/PARN/LARP4B/NAF1/DNAJC3/EIF4G1/CNOT2/IARS/EIF4ENIF1/TARS2/YTHDF2/CNOT9/RNASEL/LARS/EGFR/CDC37/ABCF1/NEURL1/ADAR/NRDE2/APP/ZC3H7B/MTOR/OGFOD1/ZFP36/GCN1/HNRNPU	65
BP	GO:1902806	regulation of cell cycle G1/S phase transition	27/1675	76/10779	1.43997e-05	0.00333543	ENSSSCG00000001081/ENSSSCG00000016291/ENSSSCG00000023680/ENSSSCG00000008641/ENSSSCG00000010912/ENSSSCG00000017139/ENSSSCG00000039194/ENSSSCG00000007351/ENSSSCG00000002715/ENSSSCG00000011794/ENSSSCG00000004753/ENSSSCG00000022442/ENSSSCG00000010295/ENSSSCG00000024592/ENSSSCG00000015273/ENSSSCG00000009217/ENSSSCG00000030255/ENSSSCG00000016464/ENSSSCG00000007617/ENSSSCG00000031856/ENSSSCG00000031707/…	SOX4/GIGYF2/MEPCE/ADAM17/KIF14/RPTOR/KANK2/FAM83D/RFWD3/SENP2/INO80/PAF1/ECD/ANKRD17/ATP2B4/PKD2/EIF4G1/CASP2/ZNF655/DACT1/CTDSP2/PRKDC/PSME3/EZH2/EGFR/JADE1/BRD7	27
BP	GO:0007067	mitotic nuclear division	54/1675	199/10779	1.6806e-05	0.00369817	ENSSSCG00000007493/ENSSSCG00000037144/ENSSSCG00000031821/ENSSSCG00000015604/ENSSSCG00000008125/ENSSSCG00000007247/ENSSSCG00000032909/ENSSSCG00000009134/ENSSSCG00000017386/ENSSSCG00000016925/ENSSSCG00000013533/ENSSSCG00000023776/ENSSSCG00000029097/ENSSSCG00000040333/ENSSSCG00000010912/ENSSSCG00000026257/ENSSSCG00000006214/ENSSSCG00000008274/ENSSSCG00000022192/ENSSSCG00000014325/ENSSSCG00000013566/…	-/CDKN1B/HASPIN/NEK2/NCAPH/KIF3B/CDCA8/EGF/BECN1/PLK2/RANBP3/CCSAP/RCC1/NUP62/KIF14/STMN1/RRS1/DCTN1/NCAPD3/CDC23/INSR/SMC1A/DSN1/BMP4/AKAP8/MIS12/KIF2C/CTDP1/CHMP4B/MAD2L1BP/INO80/-/CDC14B/MAU2/TPX2/ZNF207/NUMA1/EFHC1/-/ESPL1/TUBGCP5/UBE2C/NCAPD2/CLASP1/CDC6/KIF18B/XRCC3/BCCIP/PHF13/-/TOM1L2/AURKB/CEP85/HNRNPU	54
BP	GO:0016570	histone modification	81/1675	335/10779	1.89911e-05	0.00377764	ENSSSCG00000001137/ENSSSCG00000002344/ENSSSCG00000035410/ENSSSCG00000007493/ENSSSCG00000021898/ENSSSCG00000031821/ENSSSCG00000022107/ENSSSCG00000008548/ENSSSCG00000005478/ENSSSCG00000035341/ENSSSCG00000001880/ENSSSCG00000011531/ENSSSCG00000013517/ENSSSCG00000029803/ENSSSCG00000013019/ENSSSCG00000008221/ENSSSCG00000023503/ENSSSCG00000024253/ENSSSCG00000011776/ENSSSCG00000030396/ENSSSCG00000014327/…	HIST1H1D/RIOX1/IWS1/-/ASH2L/HASPIN/CHTOP/SUPT7L/POLE3/C6orf89/SIN3A/-/UHRF1/KDM2B/MEN1/KDM3A/PRKCD/CTCF/YEATS2/SETD7/BRD8/HLCS/AKAP8/KDM4A/KDM5A/MTA2/SAP30/WDR82/BAZ1B/PAF1/TADA2A/SUPT6H/TADA2B/CDK2/BRCC3/BRPF3/DNMT1/PRMT6/KDM4B/ING2/TAF7/RBBP5/KAT7/PHF19/KAT5/SART3/PHF20/RBM14/ING3/ELP3/NAA40/MORF4L2/PRKAA2/TWIST1/TAF5/KAT14/RTF1/HDAC8/KMT5C/BCL6/EHMT1/EZH2/KMT5B/-/MYB/KDM3B/KANSL3/SETD5/RNF20/J…	81
BP	GO:0034249	negative regulation of cellular amide metabolic process	34/1675	107/10779	1.90836e-05	0.00377764	ENSSSCG00000028322/ENSSSCG00000003264/ENSSSCG00000029438/ENSSSCG00000017155/ENSSSCG00000017495/ENSSSCG00000013746/ENSSSCG00000003591/ENSSSCG00000017067/ENSSSCG00000016291/ENSSSCG00000040678/ENSSSCG00000013592/ENSSSCG00000033568/ENSSSCG00000038466/ENSSSCG00000010949/ENSSSCG00000005045/ENSSSCG00000010135/ENSSSCG00000011313/ENSSSCG00000014072/ENSSSCG00000010821/ENSSSCG00000004943/ENSSSCG00000016809/…	BTG2/CNOT3/SESN2/EIF4A3/GRB7/CALR/PUM1/CNOT8/GIGYF2/TYMS/ELAVL1/ZC3H10/EIF4E2/DAPK1/BMP4/DGCR8/LIMD1/ENC1/EPRS/MAP2K1/DROSHA/ZFP36L1/UPF1/AGO3/SORL1/EIF4G1/CNOT2/EIF4ENIF1/YTHDF2/CNOT9/EGFR/ADAR/ZC3H7B/ZFP36	34
BP	GO:0016569	covalent chromatin modification	83/1675	346/10779	2.05125e-05	0.00377764	ENSSSCG00000001137/ENSSSCG00000002344/ENSSSCG00000035410/ENSSSCG00000007493/ENSSSCG00000021898/ENSSSCG00000031821/ENSSSCG00000022107/ENSSSCG00000008548/ENSSSCG00000005478/ENSSSCG00000035341/ENSSSCG00000001880/ENSSSCG00000011531/ENSSSCG00000013517/ENSSSCG00000029803/ENSSSCG00000013019/ENSSSCG00000008221/ENSSSCG00000023503/ENSSSCG00000024253/ENSSSCG00000011776/ENSSSCG00000030396/ENSSSCG00000014327/…	HIST1H1D/RIOX1/IWS1/-/ASH2L/HASPIN/CHTOP/SUPT7L/POLE3/C6orf89/SIN3A/-/UHRF1/KDM2B/MEN1/KDM3A/PRKCD/CTCF/YEATS2/SETD7/BRD8/HLCS/AKAP8/KDM4A/KDM5A/MTA2/SAP30/CHD8/WDR82/BAZ1B/PAF1/TADA2A/SUPT6H/TADA2B/CDK2/BRCC3/BRPF3/DNMT1/PRMT6/KDM4B/MBD2/ING2/TAF7/RBBP5/KAT7/PHF19/KAT5/SART3/PHF20/RBM14/ING3/ELP3/NAA40/MORF4L2/PRKAA2/TWIST1/TAF5/KAT14/RTF1/HDAC8/KMT5C/BCL6/EHMT1/EZH2/KMT5B/-/MYB/KDM3B/KANSL3/SET…	83
BP	GO:1901987	regulation of cell cycle phase transition	51/1675	186/10779	2.10341e-05	0.00377764	ENSSSCG00000037144/ENSSSCG00000001081/ENSSSCG00000015721/ENSSSCG00000014329/ENSSSCG00000016291/ENSSSCG00000001880/ENSSSCG00000023680/ENSSSCG00000008641/ENSSSCG00000010912/ENSSSCG00000034031/ENSSSCG00000017139/ENSSSCG00000014325/ENSSSCG00000039194/ENSSSCG00000007351/ENSSSCG00000002715/ENSSSCG00000016346/ENSSSCG00000011794/ENSSSCG00000004753/ENSSSCG00000007151/ENSSSCG00000022442/ENSSSCG00000027557/…	CDKN1B/SOX4/ERCC3/CDC25C/GIGYF2/SIN3A/MEPCE/ADAM17/KIF14/ZNF16/RPTOR/CDC23/KANK2/FAM83D/RFWD3/MAD2L1BP/SENP2/INO80/CDC25B/PAF1/CDC14B/CDK2/ECD/ANKRD17/HSPA2/CTC1/CDC7/ZFP36L1/ZNF207/ATP2B4/-/PKD2/EIF4G1/DTL/CASP2/FANCI/ZNF655/UBE2C/DACT1/CTDSP2/PRKDC/PSME3/CDC6/XRCC3/EZH2/EGFR/JADE1/TFAP4/BRD7/TMOD3/APP	51
BP	GO:0000280	nuclear division	72/1675	290/10779	2.1459e-05	0.00377764	ENSSSCG00000011563/ENSSSCG00000007493/ENSSSCG00000037144/ENSSSCG00000031821/ENSSSCG00000008311/ENSSSCG00000028748/ENSSSCG00000015604/ENSSSCG00000013746/ENSSSCG00000008125/ENSSSCG00000007247/ENSSSCG00000032909/ENSSSCG00000009134/ENSSSCG00000023303/ENSSSCG00000017386/ENSSSCG00000013481/ENSSSCG00000016925/ENSSSCG00000013533/ENSSSCG00000023776/ENSSSCG00000029097/ENSSSCG00000040333/ENSSSCG00000010912/…	FANCD2/-/CDKN1B/HASPIN/CYP26B1/NDC1/NEK2/CALR/NCAPH/KIF3B/CDCA8/EGF/FIGNL1/BECN1/FZR1/PLK2/RANBP3/CCSAP/RCC1/NUP62/KIF14/STMN1/RRS1/DCTN1/NCAPD3/CDC23/LEMD3/INSR/SMC1A/DSN1/BMP4/AKAP8/MIS12/KIF2C/CTDP1/CHMP4B/MAD2L1BP/INO80/-/CDC25B/WNT5A/CDC14B/MAU2/HSPA2/TPX2/ZNF207/NUMA1/EFHC1/ING2/-/ESPL1/TUBGCP5/KIF20A/UBE2C/-/NCAPD2/CLASP1/CDC6/KIF18B/XRCC3/BCCIP/PHF13/MLH1/RAD1/SUN1/WASHC5/-/SLX4/TOM1L2/AU…	72
BP	GO:0034248	regulation of cellular amide metabolic process	60/1675	231/10779	2.49452e-05	0.00411268	ENSSSCG00000028322/ENSSSCG00000003264/ENSSSCG00000039390/ENSSSCG00000007493/ENSSSCG00000029438/ENSSSCG00000017155/ENSSSCG00000017495/ENSSSCG00000013746/ENSSSCG00000001081/ENSSSCG00000023122/ENSSSCG00000038304/ENSSSCG00000003591/ENSSSCG00000017067/ENSSSCG00000016291/ENSSSCG00000040678/ENSSSCG00000013592/ENSSSCG00000004789/ENSSSCG00000033568/ENSSSCG00000038466/ENSSSCG00000023503/ENSSSCG00000023807/…	BTG2/CNOT3/EIF3B/-/SESN2/EIF4A3/GRB7/CALR/SOX4/KHDRBS1/RBM4B/PUM1/CNOT8/GIGYF2/TYMS/ELAVL1/THBS1/ZC3H10/EIF4E2/PRKCD/ACO1/EIF2AK1/DAPK1/BMP4/DGCR8/LIMD1/ENC1/C12orf65/EPRS/MAP2K1/PPP1R15B/NCK2/RMND1/DROSHA/ZFP36L1/UPF1/AGO3/FOXO3/UPF3A/SORL1/LARP4B/DNAJC3/EIF4G1/CNOT2/IARS/EIF4ENIF1/TARS2/YTHDF2/CNOT9/LARS/EGFR/ABCF1/NEURL1/ADAR/APP/ZC3H7B/MTOR/OGFOD1/ZFP36/GCN1	60
BP	GO:0048608	reproductive structure development	62/1675	241/10779	2.52311e-05	0.00411268	ENSSSCG00000034207/ENSSSCG00000024312/ENSSSCG00000037144/ENSSSCG00000032145/ENSSSCG00000012026/ENSSSCG00000010027/ENSSSCG00000027525/ENSSSCG00000002254/ENSSSCG00000000158/ENSSSCG00000007572/ENSSSCG00000010219/ENSSSCG00000014920/ENSSSCG00000009704/ENSSSCG00000013352/ENSSSCG00000004142/ENSSSCG00000021204/ENSSSCG00000022197/ENSSSCG00000013566/ENSSSCG00000004369/ENSSSCG00000008789/ENSSSCG00000005045/…	CEBPB/ID4/CDKN1B/IRX5/ADAMTS1/PATZ1/DHCR24/NR2F2/RTCB/LFNG/ARID5B/FZD4/HMGB2/E2F8/CITED2/HOXA10/HS6ST1/INSR/PRDM1/WDR19/BMP4/MERTK/GATA6/LRP2/SENP2/STK4/ADM/WNT5A/CCNF/MAP2K1/FOXC1/ADGRG1/SALL1/FZD5/BCL2L1/RDH10/ZFP36L1/BMPR1B/FOXO3/MAPK14/HOXA9/WDR48/ING2/PKD2/ASB1/KIF20A/LRP6/LRRC6/ARNT/EIF2B5/SOX9/WNT9B/GDF9/EGFR/EPAS1/FEM1B/GGNBP2/HSD17B4/TIPARP/DMRTA1/PCYT1B/TBC1D20	62
BP	GO:2000045	regulation of G1/S transition of mitotic cell cycle	24/1675	66/10779	2.73478e-05	0.00429849	ENSSSCG00000001081/ENSSSCG00000016291/ENSSSCG00000023680/ENSSSCG00000008641/ENSSSCG00000010912/ENSSSCG00000017139/ENSSSCG00000039194/ENSSSCG00000002715/ENSSSCG00000011794/ENSSSCG00000004753/ENSSSCG00000010295/ENSSSCG00000024592/ENSSSCG00000009217/ENSSSCG00000030255/ENSSSCG00000016464/ENSSSCG00000007617/ENSSSCG00000031856/ENSSSCG00000031707/ENSSSCG00000006274/ENSSSCG00000017385/ENSSSCG00000028840/…	SOX4/GIGYF2/MEPCE/ADAM17/KIF14/RPTOR/KANK2/RFWD3/SENP2/INO80/ECD/ANKRD17/PKD2/EIF4G1/CASP2/ZNF655/DACT1/CTDSP2/PRKDC/PSME3/EZH2/EGFR/JADE1/BRD7	24
BP	GO:0009896	positive regulation of catabolic process	63/1675	247/10779	2.89298e-05	0.00439035	ENSSSCG00000028322/ENSSSCG00000037144/ENSSSCG00000029438/ENSSSCG00000006256/ENSSSCG00000002340/ENSSSCG00000035852/ENSSSCG00000039080/ENSSSCG00000002433/ENSSSCG00000011615/ENSSSCG00000009134/ENSSSCG00000017316/ENSSSCG00000013244/ENSSSCG00000036129/ENSSSCG00000017067/ENSSSCG00000013481/ENSSSCG00000016925/ENSSSCG00000035264/ENSSSCG00000038397/ENSSSCG00000038500/ENSSSCG00000014435/ENSSSCG00000008740/…	BTG2/CDKN1B/SESN2/SOX17/PSEN1/CSNK1D/TRIB2/PSMC1/RAB7A/EGF/NSF/PACSIN3/RNF114/CNOT8/FZR1/PLK2/UBQLN2/PTK2/TRIB1/CSNK1A1/FBXL5/PRKCE/DAB2IP/OAZ2/RNF14/MFN2/SH3D19/GCLC/IRS1/PTPN1/PRKCD/INSR/NOD1/PIP4K2B/DAPK1/SNX33/PIM2/EZR/WNT5A/PAFAH1B2/TRIM32/DAB2/HMOX1/UPF1/TRIM8/SORL1/IRS2/TNFAIP3/DTL/DACT1/PRKAA2/TWIST1/SOX9/TRIM65/CDC37/FYCO1/RAD23A/PIP4K2A/SH3BP4/ZFP36/SMAD7/ARIH2/TIPARP	63
BP	GO:1902275	regulation of chromatin organization	35/1675	114/10779	3.29063e-05	0.00466713	ENSSSCG00000035410/ENSSSCG00000022107/ENSSSCG00000035341/ENSSSCG00000001880/ENSSSCG00000013517/ENSSSCG00000008221/ENSSSCG00000024253/ENSSSCG00000030396/ENSSSCG00000013837/ENSSSCG00000013884/ENSSSCG00000026449/ENSSSCG00000029464/ENSSSCG00000022442/ENSSSCG00000025775/ENSSSCG00000017773/ENSSSCG00000029624/ENSSSCG00000013659/ENSSSCG00000024570/ENSSSCG00000024555/ENSSSCG00000028168/ENSSSCG00000017553/…	IWS1/CHTOP/C6orf89/SIN3A/UHRF1/KDM3A/CTCF/SETD7/AKAP8/MAP1S/KDM4A/KDM5A/PAF1/TADA2A/SUPT6H/TADA2B/DNMT1/KDM4B/ING2/TAF7/KAT7/PHF19/SART3/TWIST1/RTF1/BCL6/MYB/SETD5/SETD1A/SREBF1/BRD7/TRIP12/MTHFR/PHF8/HNRNPU	35
BP	GO:0018205	peptidyl-lysine modification	63/1675	248/10779	3.30291e-05	0.00466713	ENSSSCG00000001137/ENSSSCG00000035410/ENSSSCG00000021898/ENSSSCG00000001081/ENSSSCG00000008548/ENSSSCG00000005478/ENSSSCG00000001880/ENSSSCG00000011531/ENSSSCG00000013019/ENSSSCG00000008221/ENSSSCG00000024253/ENSSSCG00000011776/ENSSSCG00000030396/ENSSSCG00000014327/ENSSSCG00000022066/ENSSSCG00000026449/ENSSSCG00000011794/ENSSSCG00000011433/ENSSSCG00000036742/ENSSSCG00000021560/ENSSSCG00000025775/…	HIST1H1D/IWS1/ASH2L/SOX4/SUPT7L/POLE3/SIN3A/-/MEN1/KDM3A/CTCF/YEATS2/SETD7/BRD8/PIAS4/KDM4A/SENP2/WDR82/KLF15/UBE2I/TADA2A/SUPT6H/TADA2B/EGR2/BRPF3/DNMT1/KDM4B/SETD4/TAF7/RBBP5/KAT7/PHF19/KAT5/PHF20/HMG20A/SAE1/ING3/RELA/ELP3/NAA40/ARNT/MORF4L2/TWIST1/TAF5/KAT14/RTF1/KMT5C/NFATC2IP/EHMT1/EZH2/KMT5B/PIAS3/MYB/KANSL3/SETD5/JADE1/EGR1/BRD7/SETD1B/NCOA3/LOXL3/MEAF6/EP300	63
BP	GO:0043087	regulation of GTPase activity	71/1675	289/10779	3.53884e-05	0.00466713	ENSSSCG00000006612/ENSSSCG00000007798/ENSSSCG00000006475/ENSSSCG00000002859/ENSSSCG00000005320/ENSSSCG00000016109/ENSSSCG00000009482/ENSSSCG00000010034/ENSSSCG00000035355/ENSSSCG00000013533/ENSSSCG00000014091/ENSSSCG00000016248/ENSSSCG00000005524/ENSSSCG00000017159/ENSSSCG00000026257/ENSSSCG00000011120/ENSSSCG00000009083/ENSSSCG00000005240/ENSSSCG00000027349/ENSSSCG00000033812/ENSSSCG00000000217/…	S100A10/TBC1D10B/IQGAP3/ANKRD27/RGP1/ALS2/SPRY2/DEPDC5/F2R/RANBP3/F2RL1/AGFG1/DAB2IP/TBC1D16/STMN1/USP6NL/SPRY1/DOCK8/-/CRK/-/TBC1D8/TBC1D2/TBC1D30/DENND1A/PKP4/TBC1D5/-/RABEP1/ARHGAP35/ARFGAP2/SYDE2/RGS12/WNT5A/RGS20/RALGAPB/AGAP2/ARHGAP1/BVES/AGAP1/SRGAP1/RALBP1/GIT2/COMMD6/DNMBP/CDC42EP2/ARHGAP12/RIC8B/SMAP2/RASAL2/TBC1D2B/BCL6/MUT/CHN2/EZH2/SYDE1/ADAP2/LARS/PLXNB1/-/GAPVD1/ARHGEF37/NRP1/ITGA6…	71
BP	GO:0007346	regulation of mitotic cell cycle	83/1675	351/10779	3.56788e-05	0.00466713	ENSSSCG00000037144/ENSSSCG00000001573/ENSSSCG00000015604/ENSSSCG00000004952/ENSSSCG00000001081/ENSSSCG00000009134/ENSSSCG00000015721/ENSSSCG00000017386/ENSSSCG00000016925/ENSSSCG00000013533/ENSSSCG00000016291/ENSSSCG00000023776/ENSSSCG00000001880/ENSSSCG00000029097/ENSSSCG00000023680/ENSSSCG00000008641/ENSSSCG00000005706/ENSSSCG00000040333/ENSSSCG00000024813/ENSSSCG00000010912/ENSSSCG00000017139/…	CDKN1B/PIM1/NEK2/SMAD3/SOX4/EGF/ERCC3/BECN1/PLK2/RANBP3/GIGYF2/CCSAP/SIN3A/RCC1/MEPCE/ADAM17/ABL1/NUP62/MAP3K3/KIF14/RPTOR/DCTN1/CDC23/INSR/SMC1A/BMP4/KANK2/PIM2/RFWD3/CHMP4B/MAD2L1BP/SENP2/GADD45A/INO80/STK4/CDC25B/-/FOXC1/CDC14B/CDK2/ECD/ANKRD17/BCL2L1/HSPA2/CTC1/TPX2/STK24/CDC7/ZFP36L1/CKS2/ZNF207/NUMA1/-/PKD2/STRADA/EIF4G1/DTL/CASP2/FANCI/ZNF655/UBE2C/DACT1/CTDSP2/TAOK2/PRKDC/PSME3/CDC6/MAP2K…	83
BP	GO:0031098	stress-activated protein kinase signaling cascade	48/1675	175/10779	3.6056e-05	0.00466713	ENSSSCG00000000739/ENSSSCG00000004192/ENSSSCG00000012110/ENSSSCG00000009929/ENSSSCG00000014920/ENSSSCG00000014091/ENSSSCG00000038500/ENSSSCG00000005524/ENSSSCG00000024813/ENSSSCG00000013019/ENSSSCG00000007469/ENSSSCG00000037531/ENSSSCG00000016678/ENSSSCG00000038366/ENSSSCG00000004058/ENSSSCG00000037066/ENSSSCG00000005503/ENSSSCG00000004935/ENSSSCG00000030820/ENSSSCG00000038082/ENSSSCG00000035859/…	FOXM1/CTGF/MID1/TRPV4/FZD4/F2RL1/TRIB1/DAB2IP/MAP3K3/MEN1/PTPN1/MAP3K11/NOD1/RAP2B/EZR/GADD45A/TLR4/HACD3/STK4/TRAF6/WNT5A/ARHGEF2/FZD5/STK24/ZFP36L1/ULK4/MYD88/MAPK14/RIPK1/STRADA/KAT7/AIDA/DACT1/TAOK2/LYN/TNFRSF11A/-/MAP2K5/MAPKAP1/MAP2K7/NBR1/DUSP10/EGFR/SASH1/PHLPP1/APP/ZFP36/PAFAH1B1	48
BP	GO:0061458	reproductive system development	62/1675	244/10779	3.772e-05	0.00474302	ENSSSCG00000034207/ENSSSCG00000024312/ENSSSCG00000037144/ENSSSCG00000032145/ENSSSCG00000012026/ENSSSCG00000010027/ENSSSCG00000027525/ENSSSCG00000002254/ENSSSCG00000000158/ENSSSCG00000007572/ENSSSCG00000010219/ENSSSCG00000014920/ENSSSCG00000009704/ENSSSCG00000013352/ENSSSCG00000004142/ENSSSCG00000021204/ENSSSCG00000022197/ENSSSCG00000013566/ENSSSCG00000004369/ENSSSCG00000008789/ENSSSCG00000005045/…	CEBPB/ID4/CDKN1B/IRX5/ADAMTS1/PATZ1/DHCR24/NR2F2/RTCB/LFNG/ARID5B/FZD4/HMGB2/E2F8/CITED2/HOXA10/HS6ST1/INSR/PRDM1/WDR19/BMP4/MERTK/GATA6/LRP2/SENP2/STK4/ADM/WNT5A/CCNF/MAP2K1/FOXC1/ADGRG1/SALL1/FZD5/BCL2L1/RDH10/ZFP36L1/BMPR1B/FOXO3/MAPK14/HOXA9/WDR48/ING2/PKD2/ASB1/KIF20A/LRP6/LRRC6/ARNT/EIF2B5/SOX9/WNT9B/GDF9/EGFR/EPAS1/FEM1B/GGNBP2/HSD17B4/TIPARP/DMRTA1/PCYT1B/TBC1D20	62
BP	GO:0031056	regulation of histone modification	30/1675	93/10779	4.21512e-05	0.00515298	ENSSSCG00000035410/ENSSSCG00000022107/ENSSSCG00000035341/ENSSSCG00000001880/ENSSSCG00000008221/ENSSSCG00000024253/ENSSSCG00000030396/ENSSSCG00000013837/ENSSSCG00000026449/ENSSSCG00000029464/ENSSSCG00000022442/ENSSSCG00000025775/ENSSSCG00000017773/ENSSSCG00000029624/ENSSSCG00000013659/ENSSSCG00000024570/ENSSSCG00000024555/ENSSSCG00000028168/ENSSSCG00000017553/ENSSSCG00000005510/ENSSSCG00000009946/…	IWS1/CHTOP/C6orf89/SIN3A/KDM3A/CTCF/SETD7/AKAP8/KDM4A/KDM5A/PAF1/TADA2A/SUPT6H/TADA2B/DNMT1/KDM4B/ING2/TAF7/KAT7/PHF19/SART3/TWIST1/RTF1/BCL6/MYB/SETD5/SREBF1/BRD7/TRIP12/MTHFR	30
BP	GO:0051129	negative regulation of cellular component organization	91/1675	396/10779	4.84568e-05	0.00576374	ENSSSCG00000025564/ENSSSCG00000002859/ENSSSCG00000016420/ENSSSCG00000003493/ENSSSCG00000002340/ENSSSCG00000024439/ENSSSCG00000009482/ENSSSCG00000015604/ENSSSCG00000009962/ENSSSCG00000005084/ENSSSCG00000013244/ENSSSCG00000012110/ENSSSCG00000016604/ENSSSCG00000001880/ENSSSCG00000035264/ENSSSCG00000008692/ENSSSCG00000038397/ENSSSCG00000024488/ENSSSCG00000010912/ENSSSCG00000033272/ENSSSCG00000026257/…	GAS2L1/ANKRD27/INSIG1/CAPZB/PSEN1/PTGER4/SPRY2/NEK2/TFIP11/PPM1A/PACSIN3/MID1/WASL/SIN3A/UBQLN2/ADD1/PTK2/NUBP1/KIF14/DNAJB6/STMN1/BAG5/EXOSC10/KDM3A/SMAD6/PRKCD/PKDCC/BMP4/-/SNX33/TBC1D30/STN1/RAF1/CHMP4B/KDM4A/KDM5A/RTN4RL1/WNT5A/ARHGEF2/NLRC3/TERF2/CCNF/SUPT6H/PACSIN2/SWAP70/CARMIL1/BCL2L1/HSPA2/CTC1/YWHAH/DNMT1/DAB2/MTM1/UBQLN4/LIMA1/ZNF207/KDM4B/KANK1/-/SORL1/TAF7/SACS/TNFRSF8/GORASP1/DACT1/…	91
BP	GO:0048511	rhythmic process	39/1675	135/10779	5.53612e-05	0.0064117	ENSSSCG00000034207/ENSSSCG00000024312/ENSSSCG00000035852/ENSSSCG00000012026/ENSSSCG00000009569/ENSSSCG00000038304/ENSSSCG00000007572/ENSSSCG00000001880/ENSSSCG00000014920/ENSSSCG00000000399/ENSSSCG00000030480/ENSSSCG00000029760/ENSSSCG00000010563/ENSSSCG00000009628/ENSSSCG00000000006/ENSSSCG00000000164/ENSSSCG00000029464/ENSSSCG00000021646/ENSSSCG00000039756/ENSSSCG00000010224/ENSSSCG00000035357/…	CEBPB/ID4/CSNK1D/ADAMTS1/PSPC1/RBM4B/LFNG/SIN3A/FZD4/TIMELESS/DYRK1A/CIPC/BTRC/CCAR2/PPARA/CRY1/KDM5A/KLF9/FOXC1/EGR2/BCL2L1/BMPR1B/FOXO3/KIF20A/PRKDC/TNFRSF11A/EIF2B5/PRKAA2/GDF9/EZH2/NCOA2/SREBF1/EGR1/BHLHE41/PHLPP1/EP300/DMRTA1/HNRNPU/PCYT1B	39
BP	GO:0045787	positive regulation of cell cycle	58/1675	228/10779	6.41548e-05	0.00715672	ENSSSCG00000007493/ENSSSCG00000013746/ENSSSCG00000001081/ENSSSCG00000009134/ENSSSCG00000028696/ENSSSCG00000017747/ENSSSCG00000014329/ENSSSCG00000017386/ENSSSCG00000007572/ENSSSCG00000013533/ENSSSCG00000035341/ENSSSCG00000001880/ENSSSCG00000023680/ENSSSCG00000000738/ENSSSCG00000008641/ENSSSCG00000005706/ENSSSCG00000040333/ENSSSCG00000008444/ENSSSCG00000005524/ENSSSCG00000010912/ENSSSCG00000013352/…	-/CALR/SOX4/EGF/FEN1/RAB11FIP4/CDC25C/BECN1/LFNG/RANBP3/C6orf89/SIN3A/MEPCE/RHNO1/ADAM17/ABL1/NUP62/PRKCE/DAB2IP/KIF14/E2F8/CITED2/ZNF16/RPTOR/INSR/POU4F1/GATA6/FAM83D/PKP4/INO80/CDC25B/WNT5A/-/PAF1/CDK2/ANKRD17/HSPA2/TRIM32/CDC7/CRLF3/CKS2/NUMA1/PKD2/EIF4G1/DTL/CASP2/UBE2C/LRP6/CDC6/XRCC3/GDF9/EGFR/TFAP4/TMOD3/RAD23A/APP/AURKB/HNRNPU	58
BP	GO:0070507	regulation of microtubule cytoskeleton organization	36/1675	122/10779	6.50463e-05	0.00715672	ENSSSCG00000025564/ENSSSCG00000037144/ENSSSCG00000003493/ENSSSCG00000015604/ENSSSCG00000001746/ENSSSCG00000012110/ENSSSCG00000016925/ENSSSCG00000013533/ENSSSCG00000023776/ENSSSCG00000028249/ENSSSCG00000005706/ENSSSCG00000024488/ENSSSCG00000040333/ENSSSCG00000026257/ENSSSCG00000008274/ENSSSCG00000012325/ENSSSCG00000007253/ENSSSCG00000007272/ENSSSCG00000006502/ENSSSCG00000027166/ENSSSCG00000026326/…	GAS2L1/CDKN1B/CAPZB/NEK2/PKHD1/MID1/PLK2/RANBP3/CCSAP/SKA3/ABL1/NUBP1/NUP62/STMN1/DCTN1/SMC1A/-/CHMP4B/ARHGEF2/BICD2/CCNF/PHLDB1/TPX2/PRUNE1/NUMA1/CEP250/RBM14/CKAP2/CLASP1/XRCC3/DIXDC1/TRAF3IP1/PAFAH1B1/EFNA5/CEP85/HNRNPU	36
BP	GO:0016197	endosomal transport	46/1675	170/10779	7.45386e-05	0.00794501	ENSSSCG00000007798/ENSSSCG00000002859/ENSSSCG00000011278/ENSSSCG00000005320/ENSSSCG00000016109/ENSSSCG00000011615/ENSSSCG00000017386/ENSSSCG00000004757/ENSSSCG00000030831/ENSSSCG00000006619/ENSSSCG00000030183/ENSSSCG00000020666/ENSSSCG00000011120/ENSSSCG00000008274/ENSSSCG00000040157/ENSSSCG00000006831/ENSSSCG00000017877/ENSSSCG00000001875/ENSSSCG00000005585/ENSSSCG00000011199/ENSSSCG00000004058/…	TBC1D10B/ANKRD27/TRAK1/RGP1/ALS2/RAB7A/BECN1/VPS18/DENND3/SNX27/-/EHD4/USP6NL/DCTN1/-/SORT1/ANKFY1/SNX33/DENND1A/TBC1D5/EZR/AP5B1/RAB9A/RAB11FIP3/BET1L/KIF16B/ARHGAP1/WDR81/AP1M1/STX6/DAB2/MTM1/BVES/SORL1/AP5S1/TGFBRAP1/RAB11B/WDR91/FAM109A/-/AP1G1/PIK3R4/ABCA1/WASHC5/AP5M1/GBF1	46
BP	GO:0000226	microtubule cytoskeleton organization	86/1675	374/10779	7.58215e-05	0.00794501	ENSSSCG00000025564/ENSSSCG00000007493/ENSSSCG00000037144/ENSSSCG00000003493/ENSSSCG00000038543/ENSSSCG00000035852/ENSSSCG00000009482/ENSSSCG00000015604/ENSSSCG00000023674/ENSSSCG00000001746/ENSSSCG00000007247/ENSSSCG00000003637/ENSSSCG00000012110/ENSSSCG00000016925/ENSSSCG00000013533/ENSSSCG00000023776/ENSSSCG00000029097/ENSSSCG00000038397/ENSSSCG00000028249/ENSSSCG00000005706/ENSSSCG00000024488/…	GAS2L1/-/CDKN1B/CAPZB/CENPA/CSNK1D/SPRY2/NEK2/SON/PKHD1/KIF3B/MAP7D1/MID1/PLK2/RANBP3/CCSAP/RCC1/PTK2/SKA3/ABL1/NUBP1/NUP62/CEP19/HAUS5/STMN1/DCTN1/SPRY1/SMC1A/MARK3/-/KIF2C/EZR/MAP1S/TUBB/CHMP4B/GADD45A/GAS8/INO80/-/ARHGEF2/BICD2/CCNF/PHLDB1/CDC14B/CDK2/-/DNAAF2/TPX2/PRUNE1/ZNF207/-/NUMA1/ULK4/EFHC1/CEP250/ESPL1/TUBGCP5/KIF20A/LRRC6/RBM14/BBS2/SPIRE1/CKAP2/-/CC2D2A/CLASP1/CEP192/KIF18B/XRCC3/BCC…	86
BP	GO:0043009	chordate embryonic development	97/1675	433/10779	7.81918e-05	0.00800284	ENSSSCG00000036436/ENSSSCG00000034207/ENSSSCG00000003264/ENSSSCG00000006073/ENSSSCG00000032145/ENSSSCG00000010306/ENSSSCG00000006256/ENSSSCG00000017155/ENSSSCG00000002340/ENSSSCG00000028973/ENSSSCG00000015604/ENSSSCG00000004952/ENSSSCG00000001081/ENSSSCG00000002254/ENSSSCG00000000158/ENSSSCG00000007572/ENSSSCG00000001880/ENSSSCG00000008692/ENSSSCG00000022705/ENSSSCG00000010698/ENSSSCG00000005706/…	FZD1/CEBPB/CNOT3/OSR2/IRX5/SEC24C/SOX17/EIF4A3/PSEN1/PHACTR4/NEK2/SMAD3/SOX4/NR2F2/RTCB/LFNG/SIN3A/ADD1/SALL2/FGFR2/ABL1/E2F8/CITED2/KDM2B/MFN2/HS6ST1/EIF4E2/KIAA1217/PRDM1/WDR19/BMP4/GATA6/ACVR1B/HNF1B/LRP2/SENP2/KEAP1/ARHGAP35/CCNB2/STK4/ADM/TRAF6/CHD8/HOXA5/WNT5A/GNAS/GPR161/MAP2K1/FOXC1/NCAPG2/TBX15/MTHFD1/FZD5/BCL2L1/GNA12/RDH10/LUZP1/ZFP36L1/HOXB2/NUP133/HOXD9/CECR2/NMT1/HOXA9/PKD2/SIX1/HOX…	97
BP	GO:1901990	regulation of mitotic cell cycle phase transition	45/1675	166/10779	8.47422e-05	0.00847615	ENSSSCG00000037144/ENSSSCG00000001081/ENSSSCG00000015721/ENSSSCG00000016291/ENSSSCG00000001880/ENSSSCG00000023680/ENSSSCG00000008641/ENSSSCG00000010912/ENSSSCG00000017139/ENSSSCG00000014325/ENSSSCG00000039194/ENSSSCG00000002715/ENSSSCG00000016346/ENSSSCG00000011794/ENSSSCG00000004753/ENSSSCG00000027557/ENSSSCG00000000373/ENSSSCG00000010295/ENSSSCG00000024592/ENSSSCG00000002274/ENSSSCG00000026818/…	CDKN1B/SOX4/ERCC3/GIGYF2/SIN3A/MEPCE/ADAM17/KIF14/RPTOR/CDC23/KANK2/RFWD3/MAD2L1BP/SENP2/INO80/CDC14B/CDK2/ECD/ANKRD17/HSPA2/CTC1/CDC7/ZFP36L1/ZNF207/-/PKD2/EIF4G1/DTL/CASP2/FANCI/ZNF655/UBE2C/DACT1/CTDSP2/PRKDC/PSME3/CDC6/XRCC3/EZH2/EGFR/JADE1/TFAP4/BRD7/TMOD3/APP	45
BP	GO:0009792	embryo development ending in birth or egg hatching	97/1675	437/10779	0.000112539	0.0110063	ENSSSCG00000036436/ENSSSCG00000034207/ENSSSCG00000003264/ENSSSCG00000006073/ENSSSCG00000032145/ENSSSCG00000010306/ENSSSCG00000006256/ENSSSCG00000017155/ENSSSCG00000002340/ENSSSCG00000028973/ENSSSCG00000015604/ENSSSCG00000004952/ENSSSCG00000001081/ENSSSCG00000002254/ENSSSCG00000000158/ENSSSCG00000007572/ENSSSCG00000001880/ENSSSCG00000008692/ENSSSCG00000022705/ENSSSCG00000010698/ENSSSCG00000005706/…	FZD1/CEBPB/CNOT3/OSR2/IRX5/SEC24C/SOX17/EIF4A3/PSEN1/PHACTR4/NEK2/SMAD3/SOX4/NR2F2/RTCB/LFNG/SIN3A/ADD1/SALL2/FGFR2/ABL1/E2F8/CITED2/KDM2B/MFN2/HS6ST1/EIF4E2/KIAA1217/PRDM1/WDR19/BMP4/GATA6/ACVR1B/HNF1B/LRP2/SENP2/KEAP1/ARHGAP35/CCNB2/STK4/ADM/TRAF6/CHD8/HOXA5/WNT5A/GNAS/GPR161/MAP2K1/FOXC1/NCAPG2/TBX15/MTHFD1/FZD5/BCL2L1/GNA12/RDH10/LUZP1/ZFP36L1/HOXB2/NUP133/HOXD9/CECR2/NMT1/HOXA9/PKD2/SIX1/HOX…	97
BP	GO:0051403	stress-activated MAPK cascade	41/1675	149/10779	0.000120413	0.0112686	ENSSSCG00000000739/ENSSSCG00000004192/ENSSSCG00000012110/ENSSSCG00000009929/ENSSSCG00000014920/ENSSSCG00000014091/ENSSSCG00000038500/ENSSSCG00000005524/ENSSSCG00000024813/ENSSSCG00000013019/ENSSSCG00000007469/ENSSSCG00000037531/ENSSSCG00000016678/ENSSSCG00000038366/ENSSSCG00000004058/ENSSSCG00000037066/ENSSSCG00000005503/ENSSSCG00000004935/ENSSSCG00000038082/ENSSSCG00000035859/ENSSSCG00000006502/…	FOXM1/CTGF/MID1/TRPV4/FZD4/F2RL1/TRIB1/DAB2IP/MAP3K3/MEN1/PTPN1/MAP3K11/NOD1/RAP2B/EZR/GADD45A/TLR4/HACD3/TRAF6/WNT5A/ARHGEF2/FZD5/ZFP36L1/ULK4/MYD88/MAPK14/RIPK1/AIDA/DACT1/TAOK2/TNFRSF11A/-/MAP2K7/NBR1/DUSP10/EGFR/SASH1/PHLPP1/APP/ZFP36/PAFAH1B1	41
BP	GO:0000910	cytokinesis	28/1675	89/10779	0.000122664	0.0112686	ENSSSCG00000007493/ENSSSCG00000038543/ENSSSCG00000023674/ENSSSCG00000013066/ENSSSCG00000017747/ENSSSCG00000017386/ENSSSCG00000040333/ENSSSCG00000008444/ENSSSCG00000010912/ENSSSCG00000013352/ENSSSCG00000026257/ENSSSCG00000040786/ENSSSCG00000001875/ENSSSCG00000015878/ENSSSCG00000007272/ENSSSCG00000004969/ENSSSCG00000007151/ENSSSCG00000035854/ENSSSCG00000035357/ENSSSCG00000013992/ENSSSCG00000002620/…	-/CENPA/SON/INCENP/RAB11FIP4/BECN1/NUP62/PRKCE/KIF14/E2F8/STMN1/SPTBN1/SNX33/PKP4/CHMP4B/-/CDC25B/RAB11FIP3/BCL2L1/ARF1/EFHC1/GIT1/KIF20A/CKAP2/CDC6/PIK3R4/WASHC5/AURKB	28
BP	GO:0000070	mitotic sister chromatid segregation	32/1675	107/10779	0.000122903	0.0112686	ENSSSCG00000031821/ENSSSCG00000015604/ENSSSCG00000008125/ENSSSCG00000032909/ENSSSCG00000017386/ENSSSCG00000040333/ENSSSCG00000010912/ENSSSCG00000006214/ENSSSCG00000022192/ENSSSCG00000014325/ENSSSCG00000012325/ENSSSCG00000007323/ENSSSCG00000013837/ENSSSCG00000034958/ENSSSCG00000003931/ENSSSCG00000007272/ENSSSCG00000004753/ENSSSCG00000004969/ENSSSCG00000027557/ENSSSCG00000021664/ENSSSCG00000017732/…	HASPIN/NEK2/NCAPH/CDCA8/BECN1/NUP62/KIF14/RRS1/NCAPD3/CDC23/SMC1A/DSN1/AKAP8/MIS12/KIF2C/CHMP4B/INO80/-/CDC14B/MAU2/ZNF207/NUMA1/-/ESPL1/UBE2C/NCAPD2/CDC6/KIF18B/XRCC3/PHF13/AURKB/HNRNPU	32
BP	GO:0048285	organelle fission	75/1675	321/10779	0.000126215	0.0113362	ENSSSCG00000011563/ENSSSCG00000007493/ENSSSCG00000037144/ENSSSCG00000031821/ENSSSCG00000008311/ENSSSCG00000028748/ENSSSCG00000015604/ENSSSCG00000013746/ENSSSCG00000008125/ENSSSCG00000007247/ENSSSCG00000032909/ENSSSCG00000009134/ENSSSCG00000023303/ENSSSCG00000012077/ENSSSCG00000017386/ENSSSCG00000013481/ENSSSCG00000016925/ENSSSCG00000013533/ENSSSCG00000023776/ENSSSCG00000029097/ENSSSCG00000040333/…	FANCD2/-/CDKN1B/HASPIN/CYP26B1/NDC1/NEK2/CALR/NCAPH/KIF3B/CDCA8/EGF/FIGNL1/MX1/BECN1/FZR1/PLK2/RANBP3/CCSAP/RCC1/NUP62/KIF14/STMN1/PEX11A/RRS1/DCTN1/NCAPD3/CDC23/LEMD3/INSR/SMC1A/DSN1/BMP4/AKAP8/MIS12/KIF2C/CTDP1/CHMP4B/MAD2L1BP/INO80/-/CDC25B/WNT5A/MTFR2/CDC14B/MAU2/HSPA2/TPX2/ZNF207/NUMA1/EFHC1/ING2/-/ESPL1/TUBGCP5/KIF20A/UBE2C/-/NCAPD2/CLASP1/CDC6/KIF18B/XRCC3/BCCIP/PHF13/MLH1/RAD1/SUN1/WASHC5…	75
BP	GO:0098727	maintenance of cell number	29/1675	94/10779	0.00013775	0.0121247	ENSSSCG00000003264/ENSSSCG00000011563/ENSSSCG00000016884/ENSSSCG00000001081/ENSSSCG00000029102/ENSSSCG00000013592/ENSSSCG00000029803/ENSSSCG00000016111/ENSSSCG00000008221/ENSSSCG00000012325/ENSSSCG00000005021/ENSSSCG00000024453/ENSSSCG00000022417/ENSSSCG00000022442/ENSSSCG00000004387/ENSSSCG00000038856/ENSSSCG00000012250/ENSSSCG00000005510/ENSSSCG00000000502/ENSSSCG00000033654/ENSSSCG00000010030/…	CNOT3/FANCD2/PELO/SOX4/MED24/ELAVL1/KDM2B/FZD7/KDM3A/SMC1A/SAV1/RAF1/HNF1B/PAF1/FOXO3/TRIM8/MED14/PHF19/CNOT2/FANCC/EIF4ENIF1/LBH/SOX9/RTF1/WNT9B/JAG1/EZH2/MED10/MED28	29
BP	GO:0071901	negative regulation of protein serine/threonine kinase activity	26/1675	81/10779	0.000146787	0.0125761	ENSSSCG00000037910/ENSSSCG00000037144/ENSSSCG00000009482/ENSSSCG00000002254/ENSSSCG00000029874/ENSSSCG00000005706/ENSSSCG00000040333/ENSSSCG00000005524/ENSSSCG00000003876/ENSSSCG00000013019/ENSSSCG00000017139/ENSSSCG00000009083/ENSSSCG00000007469/ENSSSCG00000023503/ENSSSCG00000005045/ENSSSCG00000017259/ENSSSCG00000011430/ENSSSCG00000015135/ENSSSCG00000014627/ENSSSCG00000004154/ENSSSCG00000010835/…	DUSP6/CDKN1B/SPRY2/NR2F2/DUSP14/ABL1/NUP62/DAB2IP/CDKN2C/MEN1/RPTOR/SPRY1/PTPN1/PRKCD/BMP4/PRKAR1A/DUSP7/SORL1/SMPD1/TNFAIP3/AIDA/LRP6/LYN/PTPRJ/DUSP10/TFAP4	26
BP	GO:0034504	protein localization to nucleus	62/1675	255/10779	0.000148593	0.0125761	ENSSSCG00000036436/ENSSSCG00000024126/ENSSSCG00000029438/ENSSSCG00000002340/ENSSSCG00000021798/ENSSSCG00000013746/ENSSSCG00000004952/ENSSSCG00000009134/ENSSSCG00000005084/ENSSSCG00000025830/ENSSSCG00000008548/ENSSSCG00000026034/ENSSSCG00000013533/ENSSSCG00000001880/ENSSSCG00000005524/ENSSSCG00000003877/ENSSSCG00000006663/ENSSSCG00000006487/ENSSSCG00000006214/ENSSSCG00000016111/ENSSSCG00000023503/…	FZD1/CCT5/SESN2/PSEN1/LZTS2/CALR/SMAD3/EGF/PPM1A/NUP93/SUPT7L/NUP153/RANBP3/SIN3A/DAB2IP/FAF1/OTUD7B/CCT3/RRS1/FZD7/PRKCD/BMP4/SPTBN1/KEAP1/TLR4/CDH1/-/KPNA6/PAF1/NUP98/RASSF5/RBM22/DAB2/NUP133/FERMT1/KANK1/TRIM8/ARL2BP/MAPK14/PIK3R1/PKD2/KAT7/SIX1/DACT1/TNPO3/NF2/SOX9/GPN1/BCL6/ZFYVE9/EGFR/SUN1/PPM1B/PPP3R1/CCT2/CHERP/-/APP/MTOR/DAG1/POLR1A/HNRNPU	62
BP	GO:1902532	negative regulation of intracellular signal transduction	78/1675	339/10779	0.000158113	0.0131294	ENSSSCG00000021977/ENSSSCG00000000739/ENSSSCG00000037910/ENSSSCG00000029438/ENSSSCG00000009482/ENSSSCG00000001746/ENSSSCG00000005084/ENSSSCG00000010034/ENSSSCG00000023303/ENSSSCG00000029874/ENSSSCG00000014091/ENSSSCG00000004789/ENSSSCG00000005706/ENSSSCG00000040333/ENSSSCG00000005524/ENSSSCG00000003877/ENSSSCG00000030480/ENSSSCG00000026257/ENSSSCG00000006663/ENSSSCG00000003434/ENSSSCG00000013019/…	GPD1L/FOXM1/DUSP6/SESN2/SPRY2/PKHD1/PPM1A/DEPDC5/FIGNL1/DUSP14/F2RL1/THBS1/ABL1/NUP62/DAB2IP/FAF1/DYRK1A/STMN1/OTUD7B/MFN2/MEN1/BAG5/SPRY1/PTPN1/PRKCD/CCAR2/RFFL/BMP4/LIMD1/CGNL1/EZR/SENP2/ARHGAP35/RNF34/TLR4/NLRC3/DUSP7/ATF3/HYOU1/TLE1/BCL2L1/TRIM32/MTM1/STAT1/ATP2B4/KANK1/RIPK1/PKD2/SORL1/SMPD1/TNFAIP3/AIDA/DACT1/ARHGAP12/RELA/LYN/PTPRJ/NF2/PRKAA2/TWIST1/TNFAIP8L1/RASAL2/DDIT4/BCL6/WWC1/WWC2/MA…	78
BP	GO:0090068	positive regulation of cell cycle process	43/1675	161/10779	0.000173519	0.0141418	ENSSSCG00000007493/ENSSSCG00000001081/ENSSSCG00000009134/ENSSSCG00000028696/ENSSSCG00000017747/ENSSSCG00000014329/ENSSSCG00000017386/ENSSSCG00000013533/ENSSSCG00000001880/ENSSSCG00000023680/ENSSSCG00000000738/ENSSSCG00000040333/ENSSSCG00000008444/ENSSSCG00000005524/ENSSSCG00000010912/ENSSSCG00000013352/ENSSSCG00000034031/ENSSSCG00000017139/ENSSSCG00000013566/ENSSSCG00000025334/ENSSSCG00000003702/…	-/SOX4/EGF/FEN1/RAB11FIP4/CDC25C/BECN1/RANBP3/SIN3A/MEPCE/RHNO1/NUP62/PRKCE/DAB2IP/KIF14/E2F8/ZNF16/RPTOR/INSR/POU4F1/GATA6/FAM83D/PKP4/INO80/CDC25B/WNT5A/PAF1/CDK2/ANKRD17/CDC7/CRLF3/NUMA1/PKD2/EIF4G1/DTL/CASP2/UBE2C/CDC6/XRCC3/TMOD3/APP/AURKB/HNRNPU	43
BP	GO:0051640	organelle localization	74/1675	320/10779	0.000196083	0.0156902	ENSSSCG00000011278/ENSSSCG00000002340/ENSSSCG00000038543/ENSSSCG00000009482/ENSSSCG00000032909/ENSSSCG00000013119/ENSSSCG00000012484/ENSSSCG00000012077/ENSSSCG00000017835/ENSSSCG00000017386/ENSSSCG00000016604/ENSSSCG00000003401/ENSSSCG00000010931/ENSSSCG00000038397/ENSSSCG00000013984/ENSSSCG00000024488/ENSSSCG00000040333/ENSSSCG00000021918/ENSSSCG00000010912/ENSSSCG00000003434/ENSSSCG00000006214/…	TRAK1/PSEN1/CENPA/SPRY2/CDCA8/STX3/SYTL4/MX1/CLUH/BECN1/WASL/KIF1B/KLHL12/PTK2/SNAP47/NUBP1/NUP62/CEP19/KIF14/MFN2/RRS1/DCTN1/-/SPRY1/-/CDC23/LEMD3/EXOC4/ANKFY1/FAM83D/DENND1A/MIS12/KIF2C/EZR/CHMP4B/-/-/ARHGEF2/BICD2/SH3GL2/NUP98/CADPS/CANX/SEMA6A/ARHGAP1/-/MTM1/NUMA1/ATP2A2/TBCCD1/FAM98A/PDPK1/MYO7A/SPIRE1/LYN/PLEKHM1/CLASP1/RAB11B/ACTN4/DNAJC6/DYNC1LI2/SYT11/MLH1/TMEM97/SUN1/FYCO1/-/BLOC1S4/MAP…	74
BP	GO:0019827	stem cell population maintenance	28/1675	92/10779	0.000230343	0.0181025	ENSSSCG00000003264/ENSSSCG00000011563/ENSSSCG00000016884/ENSSSCG00000001081/ENSSSCG00000029102/ENSSSCG00000013592/ENSSSCG00000029803/ENSSSCG00000016111/ENSSSCG00000008221/ENSSSCG00000012325/ENSSSCG00000005021/ENSSSCG00000024453/ENSSSCG00000022417/ENSSSCG00000022442/ENSSSCG00000004387/ENSSSCG00000038856/ENSSSCG00000012250/ENSSSCG00000005510/ENSSSCG00000000502/ENSSSCG00000033654/ENSSSCG00000010030/…	CNOT3/FANCD2/PELO/SOX4/MED24/ELAVL1/KDM2B/FZD7/KDM3A/SMC1A/SAV1/RAF1/HNF1B/PAF1/FOXO3/TRIM8/MED14/PHF19/CNOT2/FANCC/EIF4ENIF1/LBH/SOX9/RTF1/WNT9B/JAG1/MED10/MED28	28
BP	GO:0032886	regulation of microtubule-based process	38/1675	139/10779	0.00024283	0.018749	ENSSSCG00000025564/ENSSSCG00000037144/ENSSSCG00000003493/ENSSSCG00000015604/ENSSSCG00000001746/ENSSSCG00000012110/ENSSSCG00000016925/ENSSSCG00000013533/ENSSSCG00000023776/ENSSSCG00000028249/ENSSSCG00000005706/ENSSSCG00000024488/ENSSSCG00000040333/ENSSSCG00000026257/ENSSSCG00000008274/ENSSSCG00000012325/ENSSSCG00000007253/ENSSSCG00000007272/ENSSSCG00000006502/ENSSSCG00000027166/ENSSSCG00000026326/…	GAS2L1/CDKN1B/CAPZB/NEK2/PKHD1/MID1/PLK2/RANBP3/CCSAP/SKA3/ABL1/NUBP1/NUP62/STMN1/DCTN1/SMC1A/-/CHMP4B/ARHGEF2/BICD2/CCNF/PHLDB1/TPX2/PRUNE1/NUMA1/KLHL42/CEP250/RBM14/BBS2/CKAP2/CLASP1/XRCC3/DIXDC1/TRAF3IP1/PAFAH1B1/EFNA5/CEP85/HNRNPU	38
BP	GO:1900180	regulation of protein localization to nucleus	39/1675	144/10779	0.000249985	0.0189687	ENSSSCG00000036436/ENSSSCG00000024126/ENSSSCG00000029438/ENSSSCG00000002340/ENSSSCG00000021798/ENSSSCG00000004952/ENSSSCG00000009134/ENSSSCG00000005084/ENSSSCG00000025830/ENSSSCG00000001880/ENSSSCG00000005524/ENSSSCG00000003877/ENSSSCG00000006663/ENSSSCG00000006487/ENSSSCG00000016111/ENSSSCG00000023503/ENSSSCG00000005045/ENSSSCG00000023667/ENSSSCG00000005503/ENSSSCG00000025652/ENSSSCG00000031970/…	FZD1/CCT5/SESN2/PSEN1/LZTS2/SMAD3/EGF/PPM1A/NUP93/SIN3A/DAB2IP/FAF1/OTUD7B/CCT3/FZD7/PRKCD/BMP4/KEAP1/TLR4/CDH1/RASSF5/DAB2/FERMT1/KANK1/TRIM8/MAPK14/PIK3R1/PKD2/KAT7/DACT1/NF2/EGFR/PPM1B/CCT2/CHERP/-/APP/MTOR/POLR1A	39
BP	GO:0071900	regulation of protein serine/threonine kinase activity	65/1675	276/10779	0.000275024	0.0205149	ENSSSCG00000006475/ENSSSCG00000037910/ENSSSCG00000037144/ENSSSCG00000029438/ENSSSCG00000002340/ENSSSCG00000009482/ENSSSCG00000002254/ENSSSCG00000009134/ENSSSCG00000029874/ENSSSCG00000014920/ENSSSCG00000008641/ENSSSCG00000002329/ENSSSCG00000014091/ENSSSCG00000004789/ENSSSCG00000038500/ENSSSCG00000005706/ENSSSCG00000040333/ENSSSCG00000005524/ENSSSCG00000003876/ENSSSCG00000013019/ENSSSCG00000017139/…	IQGAP3/DUSP6/CDKN1B/SESN2/PSEN1/SPRY2/NR2F2/EGF/DUSP14/FZD4/ADAM17/MAP3K9/F2RL1/THBS1/TRIB1/ABL1/NUP62/DAB2IP/CDKN2C/MEN1/RPTOR/SPRY1/PTPN1/PRKCD/MAP3K11/INSR/BMP4/CDK12/RAF1/ACSL1/PRKAR1A/GADD45A/TLR4/TRAF6/WNT5A/DUSP7/MAP2K1/FZD5/HSPA2/STK24/CKS2/ATP2B4/RIPK1/PKD2/SORL1/SMPD1/TNFAIP3/AIDA/PARP16/LRP6/TAOK2/PDGFC/LYN/PTPRJ/TNFRSF11A/-/GDF9/BCCIP/EZH2/CARD10/DUSP10/EGFR/TFAP4/SASH1/FGF18	65
BP	GO:0046660	female sex differentiation	20/1675	58/10779	0.000287932	0.0206443	ENSSSCG00000034207/ENSSSCG00000012026/ENSSSCG00000007572/ENSSSCG00000010219/ENSSSCG00000014920/ENSSSCG00000028536/ENSSSCG00000013566/ENSSSCG00000008103/ENSSSCG00000040746/ENSSSCG00000035859/ENSSSCG00000039756/ENSSSCG00000035357/ENSSSCG00000029621/ENSSSCG00000004387/ENSSSCG00000014326/ENSSSCG00000011783/ENSSSCG00000014288/ENSSSCG00000027646/ENSSSCG00000005131/ENSSSCG00000012182	CEBPB/ADAMTS1/LFNG/ARID5B/FZD4/LHFPL2/INSR/MERTK/LRP2/WNT5A/FOXC1/BCL2L1/BMPR1B/FOXO3/KIF20A/EIF2B5/GDF9/TIPARP/DMRTA1/PCYT1B	20
BP	GO:0031400	negative regulation of protein modification process	83/1675	372/10779	0.00028962	0.0206443	ENSSSCG00000021977/ENSSSCG00000000739/ENSSSCG00000037910/ENSSSCG00000037144/ENSSSCG00000002340/ENSSSCG00000009482/ENSSSCG00000001081/ENSSSCG00000002254/ENSSSCG00000029874/ENSSSCG00000003839/ENSSSCG00000001880/ENSSSCG00000014091/ENSSSCG00000038500/ENSSSCG00000005706/ENSSSCG00000040333/ENSSSCG00000008444/ENSSSCG00000005524/ENSSSCG00000003876/ENSSSCG00000013019/ENSSSCG00000037197/ENSSSCG00000017139/…	GPD1L/FOXM1/DUSP6/CDKN1B/PSEN1/SPRY2/SOX4/NR2F2/DUSP14/-/SIN3A/F2RL1/TRIB1/ABL1/NUP62/PRKCE/DAB2IP/CDKN2C/MEN1/BAG5/RPTOR/SPRY1/KDM3A/GCLC/SMAD6/PTPN1/PRKCD/BMP4/CRY1/EZR/KDM4A/SENP2/KDM5A/PRKAR1A/GADD45A/TLR4/DUSP7/KLF15/-/ATF3/PPP1R15B/SUPT6H/SWAP70/NCK2/DNMT1/KDM4B/PPP1R8/SORL1/TAF7/SMPD1/DNAJC3/EIF4G1/TNFAIP3/AIDA/HMG20A/DACT1/LRP6/CTDSP2/USP4/RELA/PDPK1/PRKDC/LYN/PTPRJ/NF2/TWIST1/KIRREL1/LDL…	83
BP	GO:1900024	regulation of substrate adhesion-dependent cell spreading	14/1675	34/10779	0.00029083	0.0206443	ENSSSCG00000006612/ENSSSCG00000013746/ENSSSCG00000038397/ENSSSCG00000005706/ENSSSCG00000033812/ENSSSCG00000001100/ENSSSCG00000010095/ENSSSCG00000005235/ENSSSCG00000017306/ENSSSCG00000002965/ENSSSCG00000011102/ENSSSCG00000009650/ENSSSCG00000036520/ENSSSCG00000016185	S100A10/CALR/PTK2/ABL1/CRK/CARMIL1/CRKL/KANK1/ITGB3/ACTN4/NRP1/DOCK5/EFNA5/ARPC2	14
BP	GO:0070302	regulation of stress-activated protein kinase signaling cascade	36/1675	131/10779	0.000313319	0.0218876	ENSSSCG00000000739/ENSSSCG00000004192/ENSSSCG00000012110/ENSSSCG00000009929/ENSSSCG00000014920/ENSSSCG00000014091/ENSSSCG00000005524/ENSSSCG00000024813/ENSSSCG00000013019/ENSSSCG00000007469/ENSSSCG00000037531/ENSSSCG00000016678/ENSSSCG00000038366/ENSSSCG00000004058/ENSSSCG00000037066/ENSSSCG00000005503/ENSSSCG00000038082/ENSSSCG00000035859/ENSSSCG00000006502/ENSSSCG00000016140/ENSSSCG00000025408/…	FOXM1/CTGF/MID1/TRPV4/FZD4/F2RL1/DAB2IP/MAP3K3/MEN1/PTPN1/MAP3K11/NOD1/RAP2B/EZR/GADD45A/TLR4/TRAF6/WNT5A/ARHGEF2/FZD5/ULK4/MYD88/RIPK1/AIDA/DACT1/TAOK2/LYN/TNFRSF11A/-/NBR1/DUSP10/EGFR/SASH1/PHLPP1/APP/PAFAH1B1	36
BP	GO:0009725	response to hormone	76/1675	336/10779	0.000333504	0.0228593	ENSSSCG00000025564/ENSSSCG00000022592/ENSSSCG00000029438/ENSSSCG00000024439/ENSSSCG00000010537/ENSSSCG00000013746/ENSSSCG00000004725/ENSSSCG00000002254/ENSSSCG00000009929/ENSSSCG00000038397/ENSSSCG00000009704/ENSSSCG00000008444/ENSSSCG00000014394/ENSSSCG00000023318/ENSSSCG00000008221/ENSSSCG00000006831/ENSSSCG00000011340/ENSSSCG00000001488/ENSSSCG00000025729/ENSSSCG00000007469/ENSSSCG00000023503/…	GAS2L1/FIBIN/SESN2/PTGER4/GOT1/CALR/ZNF106/NR2F2/TRPV4/PTK2/HMGB2/PRKCE/RNF14/MARS/KDM3A/SORT1/SMARCC1/GCLC/IRS1/PTPN1/PRKCD/INSR/CASP9/PPARA/ABCC2/PTPRA/BMP4/KANK2/GATA6/PXN/CRY1/AKAP8/ACSL1/NFKB1/KLF9/HNF4A/NPC1/-/YWHAH/DAB2/ZFP36L1/NR2C2/KANK1/PIK3R1/TAF7/MED14/COMMD6/IRS2/GPR173/CNOT2/INHBB/RELA/PDPK1/BBS2/LBH/PRKDC/LYN/PRKAA2/DDIT4/CNOT9/RNASEL/NCOA2/PARP1/TFAP4/SREBF1/EGR1/-/EPM2AIP1/NCOA3/…	76
BP	GO:0038066	p38MAPK cascade	12/1675	27/10779	0.000337618	0.0228593	ENSSSCG00000005524/ENSSSCG00000024813/ENSSSCG00000004058/ENSSSCG00000037066/ENSSSCG00000006502/ENSSSCG00000028304/ENSSSCG00000025408/ENSSSCG00000001556/ENSSSCG00000010831/ENSSSCG00000033175/ENSSSCG00000004896/ENSSSCG00000028056	DAB2IP/MAP3K3/EZR/GADD45A/ARHGEF2/ZFP36L1/ULK4/MAPK14/DUSP10/SASH1/PHLPP1/ZFP36	12
BP	GO:1901652	response to peptide	46/1675	181/10779	0.000361169	0.0240834	ENSSSCG00000029438/ENSSSCG00000002340/ENSSSCG00000010537/ENSSSCG00000004725/ENSSSCG00000009929/ENSSSCG00000038397/ENSSSCG00000000399/ENSSSCG00000023318/ENSSSCG00000006831/ENSSSCG00000011340/ENSSSCG00000025729/ENSSSCG00000007469/ENSSSCG00000023503/ENSSSCG00000013566/ENSSSCG00000016678/ENSSSCG00000007166/ENSSSCG00000040546/ENSSSCG00000000164/ENSSSCG00000005503/ENSSSCG00000006502/ENSSSCG00000030957/…	SESN2/PSEN1/GOT1/ZNF106/TRPV4/PTK2/TIMELESS/MARS/SORT1/SMARCC1/IRS1/PTPN1/PRKCD/INSR/NOD1/PTPRA/PXN/CRY1/TLR4/ARHGEF2/NFKB1/-/ZFP36L1/KANK1/MAPK14/PIK3R1/COMMD6/IRS2/GPR173/KAT7/TNFAIP3/INHBB/RELA/PDPK1/PRKDC/RNASEL/JAG1/PARP1/SREBF1/EGR1/-/EPM2AIP1/-/APP/MTOR/RAB31	46
BP	GO:0043624	cellular protein complex disassembly	25/1675	81/10779	0.000385737	0.0253377	ENSSSCG00000025564/ENSSSCG00000003493/ENSSSCG00000012110/ENSSSCG00000023776/ENSSSCG00000008692/ENSSSCG00000014091/ENSSSCG00000026257/ENSSSCG00000003931/ENSSSCG00000009774/ENSSSCG00000006502/ENSSSCG00000005177/ENSSSCG00000013410/ENSSSCG00000000770/ENSSSCG00000001100/ENSSSCG00000012974/ENSSSCG00000032269/ENSSSCG00000039301/ENSSSCG00000006631/ENSSSCG00000009378/ENSSSCG00000039157/ENSSSCG00000017342/…	GAS2L1/CAPZB/MID1/CCSAP/ADD1/F2RL1/STMN1/KIF2C/C12orf65/ARHGEF2/SH3GL2/SWAP70/MICAL3/CARMIL1/CFL1/LIMA1/UPF1/TMOD4/CKAP2/CLASP1/KIF18B/DNAJC6/MTRF1/TMOD3/OGFOD1	25
BP	GO:0045786	negative regulation of cell cycle	70/1675	306/10779	0.000402122	0.0256815	ENSSSCG00000025564/ENSSSCG00000000739/ENSSSCG00000037144/ENSSSCG00000013746/ENSSSCG00000004952/ENSSSCG00000001081/ENSSSCG00000002254/ENSSSCG00000013481/ENSSSCG00000016925/ENSSSCG00000016291/ENSSSCG00000000738/ENSSSCG00000004789/ENSSSCG00000005706/ENSSSCG00000024488/ENSSSCG00000005524/ENSSSCG00000013352/ENSSSCG00000003876/ENSSSCG00000013019/ENSSSCG00000006761/ENSSSCG00000009628/ENSSSCG00000012325/…	GAS2L1/FOXM1/CDKN1B/CALR/SMAD3/SOX4/NR2F2/FZR1/PLK2/GIGYF2/RHNO1/THBS1/ABL1/NUBP1/DAB2IP/E2F8/CDKN2C/MEN1/DCLRE1B/CCAR2/SMC1A/POU4F1/BMP4/KANK2/GATA6/ATRIP/CRY1/USP28/RFWD3/MAD2L1BP/GADD45A/CCNB2/TCF7L2/CCNF/MAP2K1/FOXC1/CDC14B/BRCC3/BCL2L1/CRLF3/ZFP36L1/ZNF207/MAPK14/PRR11/INTS7/-/PKD2/TNFAIP3/DTL/CASP2/FANCI/ZNF655/DACT1/CTDSP2/RBM14/TAOK2/PRKDC/NOTCH2/XRCC3/EZH2/WHAMM/NSUN2/RAD1/JADE1/TFAP4/BR…	70
BP	GO:0045859	regulation of protein kinase activity	99/1675	463/10779	0.000402641	0.0256815	ENSSSCG00000006475/ENSSSCG00000037910/ENSSSCG00000037144/ENSSSCG00000029438/ENSSSCG00000002340/ENSSSCG00000016109/ENSSSCG00000009482/ENSSSCG00000002254/ENSSSCG00000009134/ENSSSCG00000029874/ENSSSCG00000009929/ENSSSCG00000014920/ENSSSCG00000008641/ENSSSCG00000002329/ENSSSCG00000038397/ENSSSCG00000014091/ENSSSCG00000004789/ENSSSCG00000038500/ENSSSCG00000037449/ENSSSCG00000005706/ENSSSCG00000040333/…	IQGAP3/DUSP6/CDKN1B/SESN2/PSEN1/ALS2/SPRY2/NR2F2/EGF/DUSP14/TRPV4/FZD4/ADAM17/MAP3K9/PTK2/F2RL1/THBS1/TRIB1/CSF1/ABL1/NUP62/DAB2IP/MAP3K3/KIF14/CDKN2C/MEN1/RPTOR/SPRY1/PTPN1/PRKCD/MAP3K11/INSR/BMP4/CDK12/RAF1/RAP2B/ANKRD54/ACSL1/PRKAR1A/GADD45A/TLR4/STK4/TRAF6/CDC25B/WNT5A/DUSP7/VLDLR/-/MAP2K1/FZD5/HSPA2/TPX2/STK24/CKS2/ATP2B4/TTBK1/RIPK1/PKD2/SORL1/TAF7/STRADA/SMPD1/DNAJC3/TNFAIP3/AIDA/PARP16/LR…	99
BP	GO:0051493	regulation of cytoskeleton organization	71/1675	312/10779	0.000430194	0.0266757	ENSSSCG00000025564/ENSSSCG00000006612/ENSSSCG00000037144/ENSSSCG00000003493/ENSSSCG00000024439/ENSSSCG00000015604/ENSSSCG00000001746/ENSSSCG00000004192/ENSSSCG00000012110/ENSSSCG00000016604/ENSSSCG00000016925/ENSSSCG00000013533/ENSSSCG00000023776/ENSSSCG00000008692/ENSSSCG00000014091/ENSSSCG00000028249/ENSSSCG00000005706/ENSSSCG00000024488/ENSSSCG00000040333/ENSSSCG00000008444/ENSSSCG00000026257/…	GAS2L1/S100A10/CDKN1B/CAPZB/PTGER4/NEK2/PKHD1/CTGF/MID1/WASL/PLK2/RANBP3/CCSAP/ADD1/F2RL1/SKA3/ABL1/NUBP1/NUP62/PRKCE/STMN1/DCTN1/PRKCD/SMC1A/CRK/ARF6/-/PXN/CHMP4B/ARHGAP35/ARHGEF2/BICD2/CCNF/SWAP70/PHLDB1/NCK2/CARMIL1/TPX2/PRUNE1/LIMA1/NUMA1/CTTN/KANK1/CEP250/PIK3R1/SH3PXD2B/CDC42EP2/SSH1/RBM14/TMOD4/CKAP2/NF2/ITGB3/KIRREL1/CLASP1/XRCC3/SYDE1/PLXNB1/WHAMM/BAG4/TMOD3/NRP1/DIXDC1/-/TRAF3IP1/MTOR/P…	71
BP	GO:0010243	response to organonitrogen compound	74/1675	328/10779	0.000430351	0.0266757	ENSSSCG00000034207/ENSSSCG00000029438/ENSSSCG00000002340/ENSSSCG00000010537/ENSSSCG00000004725/ENSSSCG00000009929/ENSSSCG00000014339/ENSSSCG00000038397/ENSSSCG00000006277/ENSSSCG00000000399/ENSSSCG00000008444/ENSSSCG00000023318/ENSSSCG00000017139/ENSSSCG00000006831/ENSSSCG00000015326/ENSSSCG00000011340/ENSSSCG00000025729/ENSSSCG00000007469/ENSSSCG00000023503/ENSSSCG00000013566/ENSSSCG00000016678/…	CEBPB/SESN2/PSEN1/GOT1/ZNF106/TRPV4/CTNNA1/PTK2/SPIDR/TIMELESS/PRKCE/MARS/RPTOR/SORT1/COL1A2/SMARCC1/IRS1/PTPN1/PRKCD/INSR/NOD1/PTPRA/HLCS/PXN/CRY1/ADGRL3/EZR/TLR4/CDH1/ARHGEF2/NFKB1/-/BCL2L1/DNMT1/HMOX1/ZFP36L1/ATP2B4/KANK1/MYD88/MAPK14/PIK3R1/PKD2/COMMD6/IRS2/GPR173/KAT7/RRAGA/TNFAIP3/SSH1/INHBB/ABAT/RELA/PDPK1/PDGFC/PRKDC/SOX9/RNASEL/JAG1/EZH2/LARS/EGFR/PARP1/NEURL1/SREBF1/EGR1/-/EPM2AIP1/-/PA…	74
BP	GO:0045444	fat cell differentiation	39/1675	148/10779	0.000456652	0.0279129	ENSSSCG00000034207/ENSSSCG00000024312/ENSSSCG00000016420/ENSSSCG00000039080/ENSSSCG00000004952/ENSSSCG00000009929/ENSSSCG00000010219/ENSSSCG00000002357/ENSSSCG00000027052/ENSSSCG00000006831/ENSSSCG00000035101/ENSSSCG00000004948/ENSSSCG00000005021/ENSSSCG00000011378/ENSSSCG00000011794/ENSSSCG00000030820/ENSSSCG00000010638/ENSSSCG00000035859/ENSSSCG00000010224/ENSSSCG00000029697/ENSSSCG00000032709/…	CEBPB/ID4/INSIG1/TRIB2/SMAD3/TRPV4/ARID5B/ALDH6A1/PEX11A/SORT1/KLF5/SMAD6/SAV1/CCDC71/SENP2/STK4/TCF7L2/WNT5A/EGR2/FAM120B/ARL4A/FTO/TRIM32/ZFP36L1/MAPK14/SH3PXD2B/INHBB/ZADH2/BBS2/ZNF516/RNASEL/JAG1/CTBP2/DUSP10/SREBF1/ITGA6/FNDC5/ZFP36/EP300	39
BP	GO:0072001	renal system development	44/1675	173/10779	0.000471557	0.0284291	ENSSSCG00000006073/ENSSSCG00000002831/ENSSSCG00000035878/ENSSSCG00000006256/ENSSSCG00000021798/ENSSSCG00000012026/ENSSSCG00000004952/ENSSSCG00000001746/ENSSSCG00000032558/ENSSSCG00000001081/ENSSSCG00000011621/ENSSSCG00000025830/ENSSSCG00000022032/ENSSSCG00000010219/ENSSSCG00000008429/ENSSSCG00000009083/ENSSSCG00000004948/ENSSSCG00000005045/ENSSSCG00000022417/ENSSSCG00000035859/ENSSSCG00000016665/…	OSR2/IRX3/FOXD1/SOX17/LZTS2/ADAMTS1/SMAD3/PKHD1/EMX2/SOX4/SEC61A1/NUP93/-/ARID5B/EPCAM/SPRY1/SMAD6/BMP4/HNF1B/WNT5A/BMPER/KLF15/FOXC1/SALL1/RDH10/STAT1/PKD2/SIX1/POU3F3/SOX9/SMAD1/WNT9B/FAT4/JAG1/COL4A4/ARG2/NRP1/ITGA6/GZF1/TRAF3IP1/PCSK5/SMAD7/TIPARP/TFAP2A	44
BP	GO:0000819	sister chromatid segregation	35/1675	129/10779	0.00048946	0.0291096	ENSSSCG00000022149/ENSSSCG00000031821/ENSSSCG00000015604/ENSSSCG00000008125/ENSSSCG00000032909/ENSSSCG00000028696/ENSSSCG00000017386/ENSSSCG00000040333/ENSSSCG00000010912/ENSSSCG00000006214/ENSSSCG00000022192/ENSSSCG00000014325/ENSSSCG00000012325/ENSSSCG00000007323/ENSSSCG00000013837/ENSSSCG00000034958/ENSSSCG00000003931/ENSSSCG00000007272/ENSSSCG00000004753/ENSSSCG00000004969/ENSSSCG00000027557/…	RMI2/HASPIN/NEK2/NCAPH/CDCA8/FEN1/BECN1/NUP62/KIF14/RRS1/NCAPD3/CDC23/SMC1A/DSN1/AKAP8/MIS12/KIF2C/CHMP4B/INO80/-/CDC14B/MAU2/ZNF207/NUMA1/-/ESPL1/UBE2C/NCAPD2/HDAC8/CDC6/KIF18B/XRCC3/PHF13/AURKB/HNRNPU	35
BP	GO:0043069	negative regulation of programmed cell death	105/1675	499/10779	0.000500434	0.0293655	ENSSSCG00000034207/ENSSSCG00000000810/ENSSSCG00000038471/ENSSSCG00000010433/ENSSSCG00000037144/ENSSSCG00000002340/ENSSSCG00000001573/ENSSSCG00000009482/ENSSSCG00000023674/ENSSSCG00000001746/ENSSSCG00000039314/ENSSSCG00000027525/ENSSSCG00000023303/ENSSSCG00000017386/ENSSSCG00000016925/ENSSSCG00000014339/ENSSSCG00000001880/ENSSSCG00000038397/ENSSSCG00000004789/ENSSSCG00000009704/ENSSSCG00000007473/…	CEBPB/AMIGO2/NUAK2/SGMS1/CDKN1B/PSEN1/PIM1/SPRY2/SON/PKHD1/MCL1/DHCR24/FIGNL1/BECN1/PLK2/CTNNA1/SIN3A/PTK2/THBS1/HMGB2/ADNP/ABL1/NUP62/KIF14/DNAJB6/CITED2/KDM2B/ZNF16/BAG5/GPAM/DOCK8/GCLC/SMAD6/PTPN1/PRKCD/CCAR2/RFFL/PLCG2/DAPK1/POU4F1/BMP4/KANK2/MERTK/GATA6/PIM2/RAF1/ITSN1/HNF1B/RNF34/CHD8/WNT5A/ANKLE2/FOXC1/HYOU1/AGAP2/MNT/TLE1/BCL2L1/ARF4/IER3/PRKCH/AREL1/TRIM32/DAB2/HMOX1/BMPR1B/CTTN/PIK3R1/R…	105
BP	GO:0043405	regulation of MAP kinase activity	45/1675	179/10779	0.000536449	0.0310646	ENSSSCG00000006475/ENSSSCG00000037910/ENSSSCG00000002340/ENSSSCG00000009482/ENSSSCG00000009134/ENSSSCG00000029874/ENSSSCG00000014920/ENSSSCG00000002329/ENSSSCG00000014091/ENSSSCG00000004789/ENSSSCG00000038500/ENSSSCG00000040333/ENSSSCG00000005524/ENSSSCG00000009083/ENSSSCG00000007469/ENSSSCG00000023503/ENSSSCG00000037531/ENSSSCG00000013566/ENSSSCG00000005045/ENSSSCG00000017504/ENSSSCG00000024453/…	IQGAP3/DUSP6/PSEN1/SPRY2/EGF/DUSP14/FZD4/MAP3K9/F2RL1/THBS1/TRIB1/NUP62/DAB2IP/SPRY1/PTPN1/PRKCD/MAP3K11/INSR/BMP4/CDK12/RAF1/GADD45A/TLR4/TRAF6/WNT5A/DUSP7/MAP2K1/FZD5/STK24/RIPK1/SORL1/SMPD1/AIDA/TAOK2/PDGFC/LYN/PTPRJ/TNFRSF11A/-/GDF9/EZH2/DUSP10/EGFR/SASH1/FGF18	45
BP	GO:0046545	development of primary female sexual characteristics	17/1675	48/10779	0.000567353	0.032256	ENSSSCG00000034207/ENSSSCG00000012026/ENSSSCG00000007572/ENSSSCG00000010219/ENSSSCG00000014920/ENSSSCG00000028536/ENSSSCG00000013566/ENSSSCG00000039756/ENSSSCG00000035357/ENSSSCG00000029621/ENSSSCG00000004387/ENSSSCG00000014326/ENSSSCG00000011783/ENSSSCG00000014288/ENSSSCG00000027646/ENSSSCG00000005131/ENSSSCG00000012182	CEBPB/ADAMTS1/LFNG/ARID5B/FZD4/LHFPL2/INSR/FOXC1/BCL2L1/BMPR1B/FOXO3/KIF20A/EIF2B5/GDF9/TIPARP/DMRTA1/PCYT1B	17
BP	GO:0032872	regulation of stress-activated MAPK cascade	35/1675	130/10779	0.000571681	0.032256	ENSSSCG00000000739/ENSSSCG00000004192/ENSSSCG00000012110/ENSSSCG00000009929/ENSSSCG00000014920/ENSSSCG00000014091/ENSSSCG00000005524/ENSSSCG00000024813/ENSSSCG00000013019/ENSSSCG00000007469/ENSSSCG00000037531/ENSSSCG00000016678/ENSSSCG00000038366/ENSSSCG00000004058/ENSSSCG00000037066/ENSSSCG00000005503/ENSSSCG00000038082/ENSSSCG00000035859/ENSSSCG00000006502/ENSSSCG00000016140/ENSSSCG00000025408/…	FOXM1/CTGF/MID1/TRPV4/FZD4/F2RL1/DAB2IP/MAP3K3/MEN1/PTPN1/MAP3K11/NOD1/RAP2B/EZR/GADD45A/TLR4/TRAF6/WNT5A/ARHGEF2/FZD5/ULK4/MYD88/RIPK1/AIDA/DACT1/TAOK2/TNFRSF11A/-/NBR1/DUSP10/EGFR/SASH1/PHLPP1/APP/PAFAH1B1	35
BP	GO:0045732	positive regulation of protein catabolic process	37/1675	140/10779	0.000594315	0.0331086	ENSSSCG00000037144/ENSSSCG00000006256/ENSSSCG00000002340/ENSSSCG00000035852/ENSSSCG00000039080/ENSSSCG00000002433/ENSSSCG00000011615/ENSSSCG00000009134/ENSSSCG00000017316/ENSSSCG00000013244/ENSSSCG00000036129/ENSSSCG00000013481/ENSSSCG00000016925/ENSSSCG00000035264/ENSSSCG00000038397/ENSSSCG00000038500/ENSSSCG00000014435/ENSSSCG00000008740/ENSSSCG00000005524/ENSSSCG00000004550/ENSSSCG00000014394/…	CDKN1B/SOX17/PSEN1/CSNK1D/TRIB2/PSMC1/RAB7A/EGF/NSF/PACSIN3/RNF114/FZR1/PLK2/UBQLN2/PTK2/TRIB1/CSNK1A1/FBXL5/DAB2IP/OAZ2/RNF14/SH3D19/GCLC/SNX33/EZR/WNT5A/TRIM32/DAB2/SORL1/TNFAIP3/DTL/DACT1/SOX9/RAD23A/SMAD7/ARIH2/TIPARP	37
BP	GO:0048193	Golgi vesicle transport	43/1675	170/10779	0.000615223	0.033845	ENSSSCG00000016420/ENSSSCG00000010306/ENSSSCG00000006386/ENSSSCG00000030053/ENSSSCG00000010931/ENSSSCG00000010690/ENSSSCG00000002759/ENSSSCG00000030183/ENSSSCG00000021918/ENSSSCG00000013848/ENSSSCG00000011662/ENSSSCG00000006831/ENSSSCG00000008468/ENSSSCG00000016543/ENSSSCG00000017877/ENSSSCG00000040786/ENSSSCG00000008621/ENSSSCG00000020715/ENSSSCG00000022787/ENSSSCG00000027166/ENSSSCG00000015106/…	INSIG1/SEC24C/COPA/ARCN1/KLHL12/SEC23IP/-/-/CEP19/RAB8A/COPB2/SORT1/PKDCC/EXOC4/ANKFY1/SPTBN1/NBAS/GOLGA7/RABIF/BICD2/HYOU1/BET1L/COG3/KIF16B/ARF4/STX6/CREB3L2/RAB1B/VAPA/SORL1/NRBP1/BBS2/COG2/STX18/AP1G1/COPG2/WHAMM/-/TRAPPC11/GBF1/TBC1D20/RAB31/SEC31A	43
BP	GO:0043241	protein complex disassembly	26/1675	88/10779	0.000630693	0.0342677	ENSSSCG00000025564/ENSSSCG00000003493/ENSSSCG00000012110/ENSSSCG00000023776/ENSSSCG00000008692/ENSSSCG00000014091/ENSSSCG00000026257/ENSSSCG00000003931/ENSSSCG00000009774/ENSSSCG00000006502/ENSSSCG00000005177/ENSSSCG00000013410/ENSSSCG00000000770/ENSSSCG00000001100/ENSSSCG00000012974/ENSSSCG00000032269/ENSSSCG00000039301/ENSSSCG00000006631/ENSSSCG00000009378/ENSSSCG00000039157/ENSSSCG00000031888/…	GAS2L1/CAPZB/MID1/CCSAP/ADD1/F2RL1/STMN1/KIF2C/C12orf65/ARHGEF2/SH3GL2/SWAP70/MICAL3/CARMIL1/CFL1/LIMA1/UPF1/TMOD4/CKAP2/CLASP1/DDIT4/KIF18B/DNAJC6/MTRF1/TMOD3/OGFOD1	26
BP	GO:0045639	positive regulation of myeloid cell differentiation	19/1675	57/10779	0.000657536	0.0351738	ENSSSCG00000038500/ENSSSCG00000009704/ENSSSCG00000037449/ENSSSCG00000034031/ENSSSCG00000025334/ENSSSCG00000000233/ENSSSCG00000000120/ENSSSCG00000038082/ENSSSCG00000016703/ENSSSCG00000007520/ENSSSCG00000016057/ENSSSCG00000028304/ENSSSCG00000002383/ENSSSCG00000004387/ENSSSCG00000001556/ENSSSCG00000001009/ENSSSCG00000015235/ENSSSCG00000007067/ENSSSCG00000040629	TRIB1/HMGB2/CSF1/ZNF16/POU4F1/ACVR1B/ANKRD54/TRAF6/HOXA5/GNAS/STAT1/ZFP36L1/FOS/FOXO3/MAPK14/RIPK1/ETS1/JAG1/IL34	19
BP	GO:0001541	ovarian follicle development	11/1675	25/10779	0.000663354	0.0351738	ENSSSCG00000034207/ENSSSCG00000007572/ENSSSCG00000039756/ENSSSCG00000035357/ENSSSCG00000029621/ENSSSCG00000004387/ENSSSCG00000014326/ENSSSCG00000011783/ENSSSCG00000014288/ENSSSCG00000005131/ENSSSCG00000012182	CEBPB/LFNG/FOXC1/BCL2L1/BMPR1B/FOXO3/KIF20A/EIF2B5/GDF9/DMRTA1/PCYT1B	11
BP	GO:0010639	negative regulation of organelle organization	54/1675	227/10779	0.000678465	0.0355467	ENSSSCG00000025564/ENSSSCG00000002859/ENSSSCG00000016420/ENSSSCG00000003493/ENSSSCG00000015604/ENSSSCG00000012110/ENSSSCG00000001880/ENSSSCG00000008692/ENSSSCG00000024488/ENSSSCG00000026257/ENSSSCG00000003412/ENSSSCG00000008221/ENSSSCG00000023503/ENSSSCG00000005045/ENSSSCG00000007253/ENSSSCG00000023788/ENSSSCG00000010605/ENSSSCG00000007272/ENSSSCG00000026449/ENSSSCG00000029464/ENSSSCG00000006502/…	GAS2L1/ANKRD27/INSIG1/CAPZB/NEK2/MID1/SIN3A/ADD1/NUBP1/STMN1/EXOSC10/KDM3A/PRKCD/BMP4/-/TBC1D30/STN1/CHMP4B/KDM4A/KDM5A/ARHGEF2/TERF2/CCNF/SUPT6H/SWAP70/CARMIL1/CTC1/DNMT1/MTM1/UBQLN4/LIMA1/ZNF207/KDM4B/KANK1/-/TAF7/RBM14/TMOD4/ACAA2/CKAP2/TWIST1/CLASP1/XRCC3/SLC35F6/BAG4/RAD1/RUBCN/XRCC5/TRIP12/TMOD3/SLX4/TOM1L2/PHF8/HNRNPU	54
BP	GO:0071417	cellular response to organonitrogen compound	58/1675	248/10779	0.000688967	0.0356723	ENSSSCG00000034207/ENSSSCG00000029438/ENSSSCG00000002340/ENSSSCG00000010537/ENSSSCG00000004725/ENSSSCG00000014339/ENSSSCG00000038397/ENSSSCG00000006277/ENSSSCG00000000399/ENSSSCG00000023318/ENSSSCG00000017139/ENSSSCG00000015326/ENSSSCG00000011340/ENSSSCG00000025729/ENSSSCG00000007469/ENSSSCG00000023503/ENSSSCG00000013566/ENSSSCG00000016678/ENSSSCG00000007166/ENSSSCG00000040546/ENSSSCG00000004058/…	CEBPB/SESN2/PSEN1/GOT1/ZNF106/CTNNA1/PTK2/SPIDR/TIMELESS/MARS/RPTOR/COL1A2/SMARCC1/IRS1/PTPN1/PRKCD/INSR/NOD1/PTPRA/PXN/EZR/TLR4/CDH1/ARHGEF2/NFKB1/-/BCL2L1/DNMT1/ZFP36L1/ATP2B4/KANK1/PIK3R1/PKD2/COMMD6/IRS2/GPR173/RRAGA/SSH1/INHBB/RELA/PDPK1/PDGFC/PRKDC/SOX9/RNASEL/EZH2/LARS/EGFR/PARP1/NEURL1/SREBF1/-/-/APP/SH3BP4/MTOR/PPP1R9B/RAB31	58
BP	GO:1903827	regulation of cellular protein localization	86/1675	399/10779	0.000730876	0.0370504	ENSSSCG00000036436/ENSSSCG00000021977/ENSSSCG00000035410/ENSSSCG00000024126/ENSSSCG00000029438/ENSSSCG00000002340/ENSSSCG00000021798/ENSSSCG00000004952/ENSSSCG00000001081/ENSSSCG00000009134/ENSSSCG00000005084/ENSSSCG00000013119/ENSSSCG00000025830/ENSSSCG00000009929/ENSSSCG00000035875/ENSSSCG00000001880/ENSSSCG00000008132/ENSSSCG00000006277/ENSSSCG00000040333/ENSSSCG00000005524/ENSSSCG00000003877/…	FZD1/GPD1L/IWS1/CCT5/SESN2/PSEN1/LZTS2/SMAD3/SOX4/EGF/PPM1A/STX3/NUP93/TRPV4/OS9/SIN3A/STARD7/SPIDR/NUP62/DAB2IP/FAF1/OAZ2/EPB41/OTUD7B/CCT3/FZD7/PTPN1/PRKCD/PKDCC/ARF6/BMP4/SPTBN1/RAB11FIP5/SNX33/HPS4/EZR/KEAP1/TLR4/TCF7L2/CDH1/WNT5A/FAM20B/SUPT6H/RASSF5/FZD5/EPB41L2/BCL2L1/RBM22/STX6/DAB2/LDLRAP1/NUMA1/FERMT1/KANK1/TRIM8/CEP250/MAPK14/PIK3R1/PKD2/SORL1/KAT7/BARD1/SAE1/DACT1/PDPK1/NF2/RAB11B/TM9…	86
BP	GO:0031331	positive regulation of cellular catabolic process	50/1675	207/10779	0.000732422	0.0370504	ENSSSCG00000028322/ENSSSCG00000029438/ENSSSCG00000002340/ENSSSCG00000035852/ENSSSCG00000039080/ENSSSCG00000002433/ENSSSCG00000009134/ENSSSCG00000013244/ENSSSCG00000036129/ENSSSCG00000017067/ENSSSCG00000016925/ENSSSCG00000035264/ENSSSCG00000038397/ENSSSCG00000038500/ENSSSCG00000014435/ENSSSCG00000008740/ENSSSCG00000005524/ENSSSCG00000014394/ENSSSCG00000003434/ENSSSCG00000009018/ENSSSCG00000001488/…	BTG2/SESN2/PSEN1/CSNK1D/TRIB2/PSMC1/EGF/PACSIN3/RNF114/CNOT8/PLK2/UBQLN2/PTK2/TRIB1/CSNK1A1/FBXL5/DAB2IP/RNF14/MFN2/SH3D19/GCLC/IRS1/PTPN1/PRKCD/INSR/NOD1/PIP4K2B/DAPK1/SNX33/PIM2/EZR/PAFAH1B2/DAB2/HMOX1/UPF1/TRIM8/IRS2/TNFAIP3/DACT1/PRKAA2/TWIST1/TRIM65/CDC37/FYCO1/RAD23A/PIP4K2A/SH3BP4/ZFP36/SMAD7/ARIH2	50
BP	GO:0043066	negative regulation of apoptotic process	102/1675	488/10779	0.000763226	0.03817	ENSSSCG00000034207/ENSSSCG00000000810/ENSSSCG00000038471/ENSSSCG00000010433/ENSSSCG00000037144/ENSSSCG00000002340/ENSSSCG00000001573/ENSSSCG00000009482/ENSSSCG00000023674/ENSSSCG00000001746/ENSSSCG00000039314/ENSSSCG00000027525/ENSSSCG00000023303/ENSSSCG00000017386/ENSSSCG00000016925/ENSSSCG00000014339/ENSSSCG00000001880/ENSSSCG00000038397/ENSSSCG00000004789/ENSSSCG00000009704/ENSSSCG00000007473/…	CEBPB/AMIGO2/NUAK2/SGMS1/CDKN1B/PSEN1/PIM1/SPRY2/SON/PKHD1/MCL1/DHCR24/FIGNL1/BECN1/PLK2/CTNNA1/SIN3A/PTK2/THBS1/HMGB2/ADNP/ABL1/NUP62/KIF14/DNAJB6/CITED2/KDM2B/ZNF16/BAG5/GPAM/DOCK8/GCLC/SMAD6/PTPN1/PRKCD/CCAR2/RFFL/DAPK1/POU4F1/BMP4/MERTK/GATA6/PIM2/RAF1/ITSN1/HNF1B/RNF34/CHD8/WNT5A/ANKLE2/FOXC1/HYOU1/AGAP2/MNT/TLE1/BCL2L1/ARF4/IER3/PRKCH/AREL1/TRIM32/DAB2/HMOX1/BMPR1B/CTTN/PIK3R1/RIPK1/ING2/CA…	102
BP	GO:2000134	negative regulation of G1/S transition of mitotic cell cycle	13/1675	33/10779	0.000790876	0.0391084	ENSSSCG00000001081/ENSSSCG00000016291/ENSSSCG00000039194/ENSSSCG00000002715/ENSSSCG00000009217/ENSSSCG00000016464/ENSSSCG00000007617/ENSSSCG00000031856/ENSSSCG00000031707/ENSSSCG00000006274/ENSSSCG00000028840/ENSSSCG00000009071/ENSSSCG00000021644	SOX4/GIGYF2/KANK2/RFWD3/PKD2/CASP2/ZNF655/DACT1/CTDSP2/PRKDC/EZH2/JADE1/BRD7	13
BP	GO:1902041	regulation of extrinsic apoptotic signaling pathway via death domain receptors	14/1675	37/10779	0.00080734	0.0394789	ENSSSCG00000004789/ENSSSCG00000009704/ENSSSCG00000003877/ENSSSCG00000032552/ENSSSCG00000010949/ENSSSCG00000024453/ENSSSCG00000037811/ENSSSCG00000030820/ENSSSCG00000015595/ENSSSCG00000035357/ENSSSCG00000039745/ENSSSCG00000029621/ENSSSCG00000004154/ENSSSCG00000022419	THBS1/HMGB2/FAF1/RFFL/DAPK1/RAF1/RNF34/STK4/ATF3/BCL2L1/HMOX1/BMPR1B/TNFAIP3/FEM1B	14
BP	GO:0035295	tube development	87/1675	406/10779	0.00082603	0.039949	ENSSSCG00000036436/ENSSSCG00000002831/ENSSSCG00000035878/ENSSSCG00000006256/ENSSSCG00000002340/ENSSSCG00000028973/ENSSSCG00000009482/ENSSSCG00000004952/ENSSSCG00000001081/ENSSSCG00000004192/ENSSSCG00000009134/ENSSSCG00000022032/ENSSSCG00000008429/ENSSSCG00000022705/ENSSSCG00000037449/ENSSSCG00000005706/ENSSSCG00000000399/ENSSSCG00000005524/ENSSSCG00000004142/ENSSSCG00000029803/ENSSSCG00000009083/…	FZD1/IRX3/FOXD1/SOX17/PSEN1/PHACTR4/SPRY2/SMAD3/SOX4/CTGF/EGF/-/EPCAM/SALL2/CSF1/ABL1/TIMELESS/DAB2IP/CITED2/KDM2B/SPRY1/KLF5/HS6ST1/SMAD6/PKDCC/BTRC/PRDM1/WDR19/SAV1/BMP4/GATA6/HNF1B/LRP2/ARHGAP35/STK4/ADM/TRAF6/CHD8/HOXA5/WNT5A/SRSF6/BMPER/GPR161/MAP2K1/FOXC1/MTHFD1/ADGRG1/SALL1/ATXN1L/RDH10/LUZP1/STAT1/ZFP36L1/NUMA1/NUP133/CECR2/WDR48/ING2/PKD2/SIX1/DACT1/LRP6/POU3F3/PDGFC/TWIST1/SOX9/CC2D2A/S…	87
BP	GO:1901699	cellular response to nitrogen compound	68/1675	303/10779	0.000839702	0.0401688	ENSSSCG00000034207/ENSSSCG00000029438/ENSSSCG00000002340/ENSSSCG00000010537/ENSSSCG00000004725/ENSSSCG00000003591/ENSSSCG00000014339/ENSSSCG00000038397/ENSSSCG00000006277/ENSSSCG00000000399/ENSSSCG00000033568/ENSSSCG00000023318/ENSSSCG00000017139/ENSSSCG00000015326/ENSSSCG00000011340/ENSSSCG00000025729/ENSSSCG00000007469/ENSSSCG00000023503/ENSSSCG00000013566/ENSSSCG00000016678/ENSSSCG00000007166/…	CEBPB/SESN2/PSEN1/GOT1/ZNF106/PUM1/CTNNA1/PTK2/SPIDR/TIMELESS/ZC3H10/MARS/RPTOR/COL1A2/SMARCC1/IRS1/PTPN1/PRKCD/INSR/NOD1/PTPRA/BMP4/DGCR8/PXN/EZR/TLR4/CDH1/ARHGEF2/NFKB1/MAP2K1/-/BCL2L1/DNMT1/DROSHA/ZFP36L1/AGO3/ATP2B4/KANK1/PIK3R1/PKD2/COMMD6/IRS2/GPR173/RRAGA/SSH1/INHBB/RELA/PDPK1/PDGFC/PRKDC/SOX9/RNASEL/EZH2/LARS/EGFR/PARP1/NEURL1/SREBF1/-/ADAR/-/APP/ZC3H7B/SH3BP4/MTOR/PPP1R9B/COLEC12/RAB31	68
BP	GO:0006914	autophagy	60/1675	261/10779	0.000889296	0.0418169	ENSSSCG00000002655/ENSSSCG00000029438/ENSSSCG00000002340/ENSSSCG00000016211/ENSSSCG00000011615/ENSSSCG00000039314/ENSSSCG00000010034/ENSSSCG00000017386/ENSSSCG00000016925/ENSSSCG00000035264/ENSSSCG00000013848/ENSSSCG00000003434/ENSSSCG00000002337/ENSSSCG00000017139/ENSSSCG00000027349/ENSSSCG00000016678/ENSSSCG00000009994/ENSSSCG00000033291/ENSSSCG00000010949/ENSSSCG00000011199/ENSSSCG00000014296/…	MAP1LC3B/SESN2/PSEN1/ATG9A/RAB7A/MCL1/DEPDC5/BECN1/PLK2/UBQLN2/RAB8A/MFN2/ZFYVE1/RPTOR/-/NOD1/MTMR3/PIP4K2B/DAPK1/TBC1D5/-/BMF/PIM2/CHMP4B/KDM4A/PAFAH1B2/WDFY3/NPC1/FZD5/WDR81/HMOX1/MTM1/UBQLN4/TMEM74/CTTN/TRIM8/RAB1B/RRAGA/EIF4G1/ULK2/USP30/PRKAA2/TRIM65/WBP11/LARS/EI24/PIK3R4/NBR1/CDC37/RUBCN/FYCO1/SREBF1/WDR45B/PIP4K2A/SH3BP4/MTOR/ATG3/MTCL1/TECPR1/ATG2B	60
BP	GO:0071363	cellular response to growth factor stimulus	74/1675	336/10779	0.000893158	0.0418169	ENSSSCG00000036436/ENSSSCG00000035878/ENSSSCG00000016884/ENSSSCG00000009482/ENSSSCG00000003731/ENSSSCG00000004952/ENSSSCG00000004192/ENSSSCG00000005084/ENSSSCG00000014920/ENSSSCG00000008641/ENSSSCG00000038397/ENSSSCG00000014176/ENSSSCG00000004789/ENSSSCG00000010698/ENSSSCG00000005706/ENSSSCG00000005524/ENSSSCG00000004142/ENSSSCG00000025316/ENSSSCG00000013019/ENSSSCG00000023318/ENSSSCG00000009048/…	FZD1/FOXD1/PELO/SPRY2/GAREM1/SMAD3/CTGF/PPM1A/FZD4/ADAM17/PTK2/RGMB/THBS1/FGFR2/ABL1/DAB2IP/CITED2/SLC33A1/MEN1/MARS/GAB1/SPRY1/SORT1/COL1A2/MTMR4/SMAD6/PTPN1/LEMD3/INSR/BMP4/GATA6/BCAR1/PXN/RAF1/LRP2/NRP2/ONECUT2/WNT5A/BMPER/SH3GL2/FOXC1/KIF16B/SLC9A6/EEF1A1/DAB2/ZFP36L1/BMPR1B/NUMA1/FERMT1/FOS/MAPK14/RIPK1/ING2/CYFIP2/RELA/PDPK1/SOX9/ITGB3/LDLRAD4/DSTYK/SMAD1/KIDINS220/ZFYVE9/FAT4/GDF9/EGFR/BAG…	74
BP	GO:0043547	positive regulation of GTPase activity	55/1675	235/10779	0.00091848	0.0425498	ENSSSCG00000006612/ENSSSCG00000007798/ENSSSCG00000002859/ENSSSCG00000005320/ENSSSCG00000016109/ENSSSCG00000010034/ENSSSCG00000035355/ENSSSCG00000013533/ENSSSCG00000014091/ENSSSCG00000016248/ENSSSCG00000005524/ENSSSCG00000017159/ENSSSCG00000011120/ENSSSCG00000005240/ENSSSCG00000027349/ENSSSCG00000008169/ENSSSCG00000005376/ENSSSCG00000023788/ENSSSCG00000005585/ENSSSCG00000015878/ENSSSCG00000011199/…	S100A10/TBC1D10B/ANKRD27/RGP1/ALS2/DEPDC5/F2R/RANBP3/F2RL1/AGFG1/DAB2IP/TBC1D16/USP6NL/DOCK8/-/TBC1D8/TBC1D2/TBC1D30/DENND1A/PKP4/TBC1D5/-/RABEP1/ARHGAP35/ARFGAP2/RGS12/WNT5A/RGS20/RALGAPB/AGAP2/ARHGAP1/AGAP1/SRGAP1/RALBP1/GIT2/COMMD6/DNMBP/CDC42EP2/ARHGAP12/RIC8B/SMAP2/RASAL2/TBC1D2B/MUT/CHN2/EZH2/ADAP2/LARS/PLXNB1/ARHGEF37/NRP1/ITGA6/RABEP2/RALGAPA2/TBC1D20	55
BP	GO:0030218	erythrocyte differentiation	24/1675	81/10779	0.000960088	0.0437929	ENSSSCG00000025564/ENSSSCG00000017525/ENSSSCG00000008692/ENSSSCG00000009704/ENSSSCG00000004142/ENSSSCG00000034031/ENSSSCG00000005045/ENSSSCG00000000233/ENSSSCG00000000120/ENSSSCG00000026006/ENSSSCG00000016703/ENSSSCG00000016057/ENSSSCG00000028304/ENSSSCG00000004387/ENSSSCG00000001556/ENSSSCG00000034039/ENSSSCG00000006250/ENSSSCG00000025108/ENSSSCG00000011810/ENSSSCG00000015235/ENSSSCG00000015590/…	GAS2L1/NFE2L1/ADD1/HMGB2/CITED2/ZNF16/BMP4/ACVR1B/ANKRD54/KLF13/HOXA5/STAT1/ZFP36L1/FOXO3/MAPK14/SLC11A2/LYN/G6PD/BCL6/ETS1/FLVCR1/ADAR/EPAS1/TMOD3	24
BP	GO:0051301	cell division	47/1675	194/10779	0.000972188	0.0437929	ENSSSCG00000003861/ENSSSCG00000007493/ENSSSCG00000006256/ENSSSCG00000038543/ENSSSCG00000021798/ENSSSCG00000023674/ENSSSCG00000008125/ENSSSCG00000013066/ENSSSCG00000017747/ENSSSCG00000014329/ENSSSCG00000017386/ENSSSCG00000040333/ENSSSCG00000008444/ENSSSCG00000010912/ENSSSCG00000013352/ENSSSCG00000026257/ENSSSCG00000016111/ENSSSCG00000007323/ENSSSCG00000040786/ENSSSCG00000001875/ENSSSCG00000015878/…	ORC1/-/SOX17/CENPA/LZTS2/SON/NCAPH/INCENP/RAB11FIP4/CDC25C/BECN1/NUP62/PRKCE/KIF14/E2F8/STMN1/FZD7/DSN1/SPTBN1/SNX33/PKP4/CHMP4B/-/CDC25B/ARHGEF2/RAB11FIP3/BCL2L1/CKS2/ARF1/EFHC1/ING2/GIT1/KIF20A/LBH/POU3F3/CKAP2/CLASP1/CDC6/WNT9B/GDF9/PIK3R4/CDC37/WASHC5/-/DIXDC1/AURKB/PAFAH1B1	47
BP	GO:0031333	negative regulation of protein complex assembly	22/1675	72/10779	0.000981056	0.0437929	ENSSSCG00000002859/ENSSSCG00000003493/ENSSSCG00000024439/ENSSSCG00000009962/ENSSSCG00000005084/ENSSSCG00000008692/ENSSSCG00000010912/ENSSSCG00000026257/ENSSSCG00000004948/ENSSSCG00000023503/ENSSSCG00000007253/ENSSSCG00000024453/ENSSSCG00000006502/ENSSSCG00000007956/ENSSSCG00000001100/ENSSSCG00000005235/ENSSSCG00000015135/ENSSSCG00000031856/ENSSSCG00000006631/ENSSSCG00000027417/ENSSSCG00000004626/…	ANKRD27/CAPZB/PTGER4/TFIP11/PPM1A/ADD1/KIF14/STMN1/SMAD6/PRKCD/-/RAF1/ARHGEF2/NLRC3/CARMIL1/KANK1/SORL1/DACT1/TMOD4/LDLRAD4/TMOD3/TRAF3IP1	22
BP	GO:0032870	cellular response to hormone stimulus	66/1675	294/10779	0.000985698	0.0437929	ENSSSCG00000025564/ENSSSCG00000024439/ENSSSCG00000010537/ENSSSCG00000013746/ENSSSCG00000004725/ENSSSCG00000002254/ENSSSCG00000038397/ENSSSCG00000008444/ENSSSCG00000014394/ENSSSCG00000023318/ENSSSCG00000008221/ENSSSCG00000011340/ENSSSCG00000025729/ENSSSCG00000007469/ENSSSCG00000023503/ENSSSCG00000013566/ENSSSCG00000003460/ENSSSCG00000000006/ENSSSCG00000010543/ENSSSCG00000007166/ENSSSCG00000005045/…	GAS2L1/PTGER4/GOT1/CALR/ZNF106/NR2F2/PTK2/PRKCE/RNF14/MARS/KDM3A/SMARCC1/IRS1/PTPN1/PRKCD/INSR/CASP9/PPARA/ABCC2/PTPRA/BMP4/KANK2/GATA6/PXN/CRY1/AKAP8/ACSL1/NFKB1/KLF9/HNF4A/NPC1/-/YWHAH/DAB2/ZFP36L1/NR2C2/KANK1/PIK3R1/TAF7/MED14/COMMD6/IRS2/GPR173/CNOT2/INHBB/RELA/PDPK1/BBS2/LBH/PRKDC/PRKAA2/DDIT4/CNOT9/RNASEL/NCOA2/PARP1/TFAP4/SREBF1/-/NCOA3/-/EP300/EFNA5/SAFB/HNRNPU/RAB31	66
BP	GO:0048598	embryonic morphogenesis	86/1675	403/10779	0.00100799	0.0437929	ENSSSCG00000036436/ENSSSCG00000006073/ENSSSCG00000002831/ENSSSCG00000016420/ENSSSCG00000032145/ENSSSCG00000008311/ENSSSCG00000006256/ENSSSCG00000017155/ENSSSCG00000002340/ENSSSCG00000028973/ENSSSCG00000009482/ENSSSCG00000004952/ENSSSCG00000001081/ENSSSCG00000003839/ENSSSCG00000022032/ENSSSCG00000010698/ENSSSCG00000005706/ENSSSCG00000004142/ENSSSCG00000029803/ENSSSCG00000016111/ENSSSCG00000021204/…	FZD1/OSR2/IRX3/INSIG1/IRX5/CYP26B1/SOX17/EIF4A3/PSEN1/PHACTR4/SPRY2/SMAD3/SOX4/-/-/FGFR2/ABL1/CITED2/KDM2B/FZD7/HOXA10/EXOC4/WDR19/BMP4/IMPAD1/GATA6/ZNF281/TXNRD1/LRIG3/HNF1B/LRP2/PRKAR1A/ARHGAP35/SP9/STK4/ADM/TRAF6/HOXA5/WNT5A/GNAS/PAF1/FOXC1/LRIG1/PHLDB1/TBX15/MTHFD1/HNF4A/SALL1/FZD5/KIF16B/GNA12/RDH10/LUZP1/VAX2/ZFP36L1/HOXB2/HOXD9/HOXA9/PKD2/SIX1/HOXB5/LRP6/WDR60/MYO7A/NF2/TWIST1/SOX9/COL12A1…	86
BP	GO:0008585	female gonad development	16/1675	46/10779	0.00102419	0.0437929	ENSSSCG00000034207/ENSSSCG00000012026/ENSSSCG00000007572/ENSSSCG00000010219/ENSSSCG00000014920/ENSSSCG00000013566/ENSSSCG00000039756/ENSSSCG00000035357/ENSSSCG00000029621/ENSSSCG00000004387/ENSSSCG00000014326/ENSSSCG00000011783/ENSSSCG00000014288/ENSSSCG00000027646/ENSSSCG00000005131/ENSSSCG00000012182	CEBPB/ADAMTS1/LFNG/ARID5B/FZD4/INSR/FOXC1/BCL2L1/BMPR1B/FOXO3/KIF20A/EIF2B5/GDF9/TIPARP/DMRTA1/PCYT1B	16
BP	GO:0043407	negative regulation of MAP kinase activity	16/1675	46/10779	0.00102419	0.0437929	ENSSSCG00000037910/ENSSSCG00000009482/ENSSSCG00000029874/ENSSSCG00000040333/ENSSSCG00000005524/ENSSSCG00000009083/ENSSSCG00000007469/ENSSSCG00000023503/ENSSSCG00000005045/ENSSSCG00000011430/ENSSSCG00000015135/ENSSSCG00000014627/ENSSSCG00000010835/ENSSSCG00000006250/ENSSSCG00000023709/ENSSSCG00000010831	DUSP6/SPRY2/DUSP14/NUP62/DAB2IP/SPRY1/PTPN1/PRKCD/BMP4/DUSP7/SORL1/SMPD1/AIDA/LYN/PTPRJ/DUSP10	16
BP	GO:0034101	erythrocyte homeostasis	25/1675	86/10779	0.00103171	0.0437929	ENSSSCG00000025564/ENSSSCG00000017525/ENSSSCG00000008692/ENSSSCG00000009704/ENSSSCG00000004142/ENSSSCG00000034031/ENSSSCG00000005045/ENSSSCG00000000233/ENSSSCG00000000120/ENSSSCG00000026006/ENSSSCG00000016703/ENSSSCG00000039745/ENSSSCG00000016057/ENSSSCG00000028304/ENSSSCG00000004387/ENSSSCG00000001556/ENSSSCG00000034039/ENSSSCG00000006250/ENSSSCG00000025108/ENSSSCG00000011810/ENSSSCG00000015235/…	GAS2L1/NFE2L1/ADD1/HMGB2/CITED2/ZNF16/BMP4/ACVR1B/ANKRD54/KLF13/HOXA5/HMOX1/STAT1/ZFP36L1/FOXO3/MAPK14/SLC11A2/LYN/G6PD/BCL6/ETS1/FLVCR1/ADAR/EPAS1/TMOD3	25
BP	GO:0033673	negative regulation of kinase activity	42/1675	169/10779	0.00103487	0.0437929	ENSSSCG00000037910/ENSSSCG00000037144/ENSSSCG00000002340/ENSSSCG00000009482/ENSSSCG00000002254/ENSSSCG00000029874/ENSSSCG00000038500/ENSSSCG00000005706/ENSSSCG00000040333/ENSSSCG00000005524/ENSSSCG00000003876/ENSSSCG00000013019/ENSSSCG00000017139/ENSSSCG00000009083/ENSSSCG00000007469/ENSSSCG00000023503/ENSSSCG00000005045/ENSSSCG00000017259/ENSSSCG00000037066/ENSSSCG00000011430/ENSSSCG00000005358/…	DUSP6/CDKN1B/PSEN1/SPRY2/NR2F2/DUSP14/TRIB1/ABL1/NUP62/DAB2IP/CDKN2C/MEN1/RPTOR/SPRY1/PTPN1/PRKCD/BMP4/PRKAR1A/GADD45A/DUSP7/-/SORL1/TAF7/SMPD1/IRS2/DNAJC3/TNFAIP3/AIDA/LRP6/PDPK1/LYN/PTPRJ/NF2/PRKRIP1/DUSP10/TFAP4/RUBCN/ADAR/COL14A1/GGNBP2/CEP85/HNRNPU	42
BP	GO:0051261	protein depolymerization	21/1675	68/10779	0.00108889	0.0453391	ENSSSCG00000025564/ENSSSCG00000003493/ENSSSCG00000012110/ENSSSCG00000023776/ENSSSCG00000008692/ENSSSCG00000014091/ENSSSCG00000026257/ENSSSCG00000003931/ENSSSCG00000006502/ENSSSCG00000005177/ENSSSCG00000013410/ENSSSCG00000000770/ENSSSCG00000001100/ENSSSCG00000012974/ENSSSCG00000032269/ENSSSCG00000006631/ENSSSCG00000009378/ENSSSCG00000039157/ENSSSCG00000017342/ENSSSCG00000003807/ENSSSCG00000004626	GAS2L1/CAPZB/MID1/CCSAP/ADD1/F2RL1/STMN1/KIF2C/ARHGEF2/SH3GL2/SWAP70/MICAL3/CARMIL1/CFL1/LIMA1/TMOD4/CKAP2/CLASP1/KIF18B/DNAJC6/TMOD3	21
BP	GO:1901698	response to nitrogen compound	84/1675	393/10779	0.00109201	0.0453391	ENSSSCG00000034207/ENSSSCG00000029438/ENSSSCG00000002340/ENSSSCG00000010537/ENSSSCG00000004725/ENSSSCG00000003591/ENSSSCG00000009929/ENSSSCG00000014339/ENSSSCG00000038397/ENSSSCG00000006277/ENSSSCG00000000399/ENSSSCG00000033568/ENSSSCG00000008444/ENSSSCG00000023318/ENSSSCG00000017139/ENSSSCG00000006831/ENSSSCG00000015326/ENSSSCG00000011340/ENSSSCG00000025729/ENSSSCG00000007469/ENSSSCG00000023503/…	CEBPB/SESN2/PSEN1/GOT1/ZNF106/PUM1/TRPV4/CTNNA1/PTK2/SPIDR/TIMELESS/ZC3H10/PRKCE/MARS/RPTOR/SORT1/COL1A2/SMARCC1/IRS1/PTPN1/PRKCD/INSR/NOD1/PTPRA/BMP4/HLCS/DGCR8/PXN/CRY1/ADGRL3/EZR/TLR4/CDH1/ARHGEF2/NFKB1/MAP2K1/-/BCL2L1/DNMT1/HMOX1/DROSHA/ZFP36L1/AGO3/ATP2B4/KANK1/MYD88/MAPK14/PIK3R1/PKD2/COMMD6/IRS2/GPR173/KAT7/RRAGA/TNFAIP3/SSH1/INHBB/ABAT/RELA/PDPK1/PDGFC/PRKDC/SOX9/RNASEL/JAG1/EZH2/LARS/EGF…	84
BP	GO:0010506	regulation of autophagy	41/1675	165/10779	0.00118358	0.0486815	ENSSSCG00000029438/ENSSSCG00000039314/ENSSSCG00000010034/ENSSSCG00000016925/ENSSSCG00000035264/ENSSSCG00000013848/ENSSSCG00000003434/ENSSSCG00000017139/ENSSSCG00000027349/ENSSSCG00000016678/ENSSSCG00000009994/ENSSSCG00000033291/ENSSSCG00000010949/ENSSSCG00000014296/ENSSSCG00000035284/ENSSSCG00000028964/ENSSSCG00000007272/ENSSSCG00000026449/ENSSSCG00000024027/ENSSSCG00000003707/ENSSSCG00000016140/…	SESN2/MCL1/DEPDC5/PLK2/UBQLN2/RAB8A/MFN2/RPTOR/-/NOD1/MTMR3/PIP4K2B/DAPK1/-/BMF/PIM2/CHMP4B/KDM4A/PAFAH1B2/NPC1/FZD5/HMOX1/MTM1/UBQLN4/CTTN/TRIM8/RAB1B/RRAGA/EIF4G1/PRKAA2/TRIM65/WBP11/LARS/CDC37/RUBCN/FYCO1/SREBF1/PIP4K2A/SH3BP4/MTOR/MTCL1	41
BP	GO:0097191	extrinsic apoptotic signaling pathway	38/1675	150/10779	0.00120227	0.0489925	ENSSSCG00000010433/ENSSSCG00000004952/ENSSSCG00000039314/ENSSSCG00000014339/ENSSSCG00000004789/ENSSSCG00000009704/ENSSSCG00000004700/ENSSSCG00000005524/ENSSSCG00000003877/ENSSSCG00000006831/ENSSSCG00000001488/ENSSSCG00000029538/ENSSSCG00000032552/ENSSSCG00000010949/ENSSSCG00000005045/ENSSSCG00000000233/ENSSSCG00000024453/ENSSSCG00000037811/ENSSSCG00000030820/ENSSSCG00000015595/ENSSSCG00000035357/…	SGMS1/SMAD3/MCL1/CTNNA1/THBS1/HMGB2/PDIA3/DAB2IP/FAF1/SORT1/GCLC/PPP2R1B/RFFL/DAPK1/BMP4/ACVR1B/RAF1/RNF34/STK4/ATF3/BCL2L1/HMOX1/BMPR1B/CTTN/FOXO3/PIK3R1/RIPK1/TRAF1/TNFAIP3/CASP2/RELA/PDPK1/PSME3/HIPK1/FEM1B/NRP1/ITGA6/TRADD	38
CC	GO:0005768	endosome	105/1771	429/11391	6.41094e-07	0.000186668	ENSSSCG00000002859/ENSSSCG00000011278/ENSSSCG00000016211/ENSSSCG00000016109/ENSSSCG00000016992/ENSSSCG00000011615/ENSSSCG00000010525/ENSSSCG00000010403/ENSSSCG00000012484/ENSSSCG00000013244/ENSSSCG00000017747/ENSSSCG00000017386/ENSSSCG00000035355/ENSSSCG00000020868/ENSSSCG00000016291/ENSSSCG00000004757/ENSSSCG00000014091/ENSSSCG00000005471/ENSSSCG00000006619/ENSSSCG00000030183/ENSSSCG00000017159/…	ANKRD27/TRAK1/ATG9A/ALS2/NEURL1B/RAB7A/-/MARCH8/SYTL4/PACSIN3/RAB11FIP4/BECN1/F2R/TMEM192/GIGYF2/VPS18/F2RL1/SNX30/SNX27/-/TBC1D16/TMEM165/UBAP1/RAB8A/EHD4/FZD7/-/SORT1/MTMR4/-/PTPN1/AVL9/-/ABCG1/RFFL/ANKFY1/ARF6/RAB11FIP5/TBC1D5/ZNRF1/PARM1/RAP2B/LRP2/RABEP1/EZR/CHMP4B/OCA2/EXOC8/SNX19/GPR107/SH3GL2/RAB9A/GPR161/RAB11FIP3/LIPG/PACSIN2/BET1L/CDK2/NPC1/FZD5/CARMIL1/KIF16B/ARHGAP1/WDR81/CLCN5/STX6/…	105
CC	GO:0098687	chromosomal region	63/1771	222/11391	6.72678e-07	0.000186668	ENSSSCG00000035564/ENSSSCG00000034207/ENSSSCG00000017822/ENSSSCG00000003861/ENSSSCG00000007493/ENSSSCG00000002340/ENSSSCG00000038543/ENSSSCG00000015604/ENSSSCG00000025488/ENSSSCG00000009962/ENSSSCG00000032909/ENSSSCG00000028696/ENSSSCG00000001347/ENSSSCG00000013066/ENSSSCG00000039191/ENSSSCG00000032180/ENSSSCG00000016313/ENSSSCG00000017202/ENSSSCG00000001880/ENSSSCG00000028249/ENSSSCG00000008274/…	MCM6/CEBPB/RPA1/ORC1/-/PSEN1/CENPA/NEK2/MCM3/TFIP11/CDCA8/FEN1/PPP1R10/INCENP/CBX5/MCM7/HJURP/H3F3A/SIN3A/SKA3/DCTN1/NCAPD3/NUP160/DCLRE1B/POLR2B/CTCF/SMC1A/DSN1/STN1/MIS12/KIF2C/KDM4A/WDR82/BAZ1B/TERF2/NUP98/CDK2/SALL1/TP53BP1/CTC1/DNMT1/UPF1/ZNF207/NUP133/KDM4B/-/KIF20A/PRKDC/-/NCAPD2/CLASP1/KMT5C/KMT5B/PSEN2/PARP1/XRCC5/SLX4/CENPT/MEAF6/AURKB/PAFAH1B1/CENPO/HNRNPU	63
CC	GO:0000775	chromosome, centromeric region	40/1771	121/11391	1.20747e-06	0.000223382	ENSSSCG00000034207/ENSSSCG00000007493/ENSSSCG00000002340/ENSSSCG00000038543/ENSSSCG00000015604/ENSSSCG00000032909/ENSSSCG00000013066/ENSSSCG00000039191/ENSSSCG00000016313/ENSSSCG00000001880/ENSSSCG00000028249/ENSSSCG00000008274/ENSSSCG00000022192/ENSSSCG00000013223/ENSSSCG00000024253/ENSSSCG00000012325/ENSSSCG00000007323/ENSSSCG00000034958/ENSSSCG00000003931/ENSSSCG00000026449/ENSSSCG00000027342/…	CEBPB/-/PSEN1/CENPA/NEK2/CDCA8/INCENP/CBX5/HJURP/SIN3A/SKA3/DCTN1/NCAPD3/NUP160/CTCF/SMC1A/DSN1/MIS12/KIF2C/KDM4A/BAZ1B/NUP98/TP53BP1/DNMT1/ZNF207/NUP133/KDM4B/-/KIF20A/NCAPD2/CLASP1/KMT5C/KMT5B/PSEN2/CENPT/MEAF6/AURKB/PAFAH1B1/CENPO/HNRNPU	40
CC	GO:0000228	nuclear chromosome	93/1771	378/11391	2.21945e-06	0.000307949	ENSSSCG00000001137/ENSSSCG00000035564/ENSSSCG00000034207/ENSSSCG00000017822/ENSSSCG00000003861/ENSSSCG00000007493/ENSSSCG00000006018/ENSSSCG00000021898/ENSSSCG00000033051/ENSSSCG00000038543/ENSSSCG00000015604/ENSSSCG00000004952/ENSSSCG00000008125/ENSSSCG00000025488/ENSSSCG00000009962/ENSSSCG00000028696/ENSSSCG00000023303/ENSSSCG00000001347/ENSSSCG00000013066/ENSSSCG00000039191/ENSSSCG00000032180/…	HIST1H1D/MCM6/CEBPB/RPA1/ORC1/-/TRPS1/ASH2L/POLE/CENPA/NEK2/SMAD3/NCAPH/MCM3/TFIP11/FEN1/FIGNL1/PPP1R10/INCENP/CBX5/MCM7/POLE3/H3F3A/SIN3A/RCC1/HMGB2/CHAF1A/SPIDR/TIMELESS/UHRF1/CITED2/MEN1/RRS1/SMARCC1/NCAPD3/DCLRE1B/POLR2B/CCAR2/ETV3/BRD8/DSN1/POU4F1/STN1/ASF1B/CHAF1B/E2F4/MTA2/INO80/TCF7L2/WDR82/BAZ1B/TERF2/FOXC1/TP53BP1/HSPA2/CTC1/MSH6/STAT1/UPF1/AGO3/KDM4B/MBD2/ING2/-/-/KAT5/GATAD2B/ING3/REL…	93
CC	GO:0044454	nuclear chromosome part	86/1771	354/11391	9.04576e-06	0.00100408	ENSSSCG00000001137/ENSSSCG00000035564/ENSSSCG00000034207/ENSSSCG00000017822/ENSSSCG00000003861/ENSSSCG00000007493/ENSSSCG00000006018/ENSSSCG00000021898/ENSSSCG00000033051/ENSSSCG00000038543/ENSSSCG00000004952/ENSSSCG00000008125/ENSSSCG00000025488/ENSSSCG00000009962/ENSSSCG00000028696/ENSSSCG00000001347/ENSSSCG00000013066/ENSSSCG00000039191/ENSSSCG00000032180/ENSSSCG00000005478/ENSSSCG00000017202/…	HIST1H1D/MCM6/CEBPB/RPA1/ORC1/-/TRPS1/ASH2L/POLE/CENPA/SMAD3/NCAPH/MCM3/TFIP11/FEN1/PPP1R10/INCENP/CBX5/MCM7/POLE3/H3F3A/SIN3A/RCC1/HMGB2/CHAF1A/TIMELESS/UHRF1/CITED2/MEN1/SMARCC1/NCAPD3/DCLRE1B/POLR2B/CCAR2/ETV3/BRD8/DSN1/POU4F1/STN1/ASF1B/CHAF1B/E2F4/MTA2/INO80/TCF7L2/WDR82/BAZ1B/TERF2/FOXC1/TP53BP1/HSPA2/CTC1/MSH6/STAT1/UPF1/KDM4B/MBD2/ING2/-/-/KAT5/GATAD2B/ING3/RELA/PRKDC/-/NFRKB/TAF5/SP1/NCA…	86
CC	GO:0000793	condensed chromosome	33/1771	110/11391	9.20067e-05	0.00851062	ENSSSCG00000034207/ENSSSCG00000011563/ENSSSCG00000007493/ENSSSCG00000038543/ENSSSCG00000015604/ENSSSCG00000008125/ENSSSCG00000013066/ENSSSCG00000016313/ENSSSCG00000029097/ENSSSCG00000028249/ENSSSCG00000009704/ENSSSCG00000006214/ENSSSCG00000022192/ENSSSCG00000024253/ENSSSCG00000012325/ENSSSCG00000007323/ENSSSCG00000013837/ENSSSCG00000034958/ENSSSCG00000027342/ENSSSCG00000028169/ENSSSCG00000000373/…	CEBPB/FANCD2/-/CENPA/NEK2/NCAPH/INCENP/HJURP/RCC1/SKA3/HMGB2/RRS1/NCAPD3/CTCF/SMC1A/DSN1/AKAP8/MIS12/BAZ1B/NCAPG2/CDK2/HSPA2/AGO3/NUP133/-/-/NCAPD2/KMT5C/KMT5B/MLH1/RAD1/NOL6/AURKB	33
CC	GO:0005635	nuclear envelope	65/1771	268/11391	0.000115152	0.00912987	ENSSSCG00000013349/ENSSSCG00000002340/ENSSSCG00000028748/ENSSSCG00000004952/ENSSSCG00000016684/ENSSSCG00000000158/ENSSSCG00000012077/ENSSSCG00000025830/ENSSSCG00000014248/ENSSSCG00000009611/ENSSSCG00000026034/ENSSSCG00000009396/ENSSSCG00000013481/ENSSSCG00000029097/ENSSSCG00000040333/ENSSSCG00000003877/ENSSSCG00000008274/ENSSSCG00000013223/ENSSSCG00000000469/ENSSSCG00000013566/ENSSSCG00000003702/…	HTATIP2/PSEN1/NDC1/SMAD3/SCRN1/RTCB/MX1/NUP93/LMNB1/XPO7/NUP153/PHF11/FZR1/RCC1/NUP62/FAF1/DCTN1/NUP160/LEMD3/INSR/GATA6/CASC3/TUBB/CHMP4B/MAD2L1BP/SENP2/SH3BGRL2/HACD3/-/BICD2/WDFY3/NUP98/ANKRD17/NPC1/MTMR6/NUP133/PARP11/DTX2/-/SORL1/NUP205/GCH1/DCTN5/PHF20/PARP16/TNPO3/NEMP1/SMAD1/MLX/PSEN2/PIK3R4/LBR/TMEM97/NUP58/ABCF1/ZBED1/PARP1/SUN1/PHLPP1/ITPR1/APP/PAFAH1B1/PHF8/NUP88/TBC1D20	65
CC	GO:0005769	early endosome	40/1771	145/11391	0.000138979	0.00964163	ENSSSCG00000002859/ENSSSCG00000011278/ENSSSCG00000016109/ENSSSCG00000016992/ENSSSCG00000035355/ENSSSCG00000004757/ENSSSCG00000014091/ENSSSCG00000006619/ENSSSCG00000017159/ENSSSCG00000006831/ENSSSCG00000007469/ENSSSCG00000017877/ENSSSCG00000022162/ENSSSCG00000008966/ENSSSCG00000015252/ENSSSCG00000038868/ENSSSCG00000005177/ENSSSCG00000004509/ENSSSCG00000016140/ENSSSCG00000007080/ENSSSCG00000040732/…	ANKRD27/TRAK1/ALS2/NEURL1B/F2R/VPS18/F2RL1/SNX27/TBC1D16/SORT1/PTPN1/ANKFY1/RAB11FIP5/PARM1/SNX19/GPR107/SH3GL2/LIPG/FZD5/KIF16B/WDR81/STX6/SLC9A6/LDLRAP1/SORL1/SLC11A2/LRP6/NF2/TGFBRAP1/WDR91/TM9SF4/MMGT1/FAM109A/ZFYVE9/EGFR/RUBCN/WASHC5/NRP1/RAB22A/RAB31	40
CC	GO:0000785	chromatin	75/1771	329/11391	0.000291683	0.0178974	ENSSSCG00000001137/ENSSSCG00000034207/ENSSSCG00000006018/ENSSSCG00000021898/ENSSSCG00000038543/ENSSSCG00000004952/ENSSSCG00000001347/ENSSSCG00000013066/ENSSSCG00000039191/ENSSSCG00000016925/ENSSSCG00000017202/ENSSSCG00000001880/ENSSSCG00000029097/ENSSSCG00000024261/ENSSSCG00000009704/ENSSSCG00000013509/ENSSSCG00000000399/ENSSSCG00000040334/ENSSSCG00000013517/ENSSSCG00000004142/ENSSSCG00000013019/…	HIST1H1D/CEBPB/TRPS1/ASH2L/CENPA/SMAD3/PPP1R10/INCENP/CBX5/PLK2/H3F3A/SIN3A/RCC1/CBX2/HMGB2/CHAF1A/TIMELESS/CBX6/UHRF1/CITED2/MEN1/EXOSC10/KDM3A/SMARCC1/NCAPD3/CCAR2/ETV3/BRD8/POU4F1/HLCS/ASF1B/CHAF1B/E2F4/KDM4A/MTA2/INO80/TCF7L2/WDR82/BAZ1B/FOXC1/SUPT6H/MAU2/SALL1/ANKRD17/BAHD1/DNMT1/MSH6/STAT1/UPF1/KDM4B/UBA1/MBD2/ING2/-/KAT5/GATAD2B/ING3/RELA/-/NFRKB/TAF5/SP1/KMT5C/EZH2/KDM3B/SMARCA2/YY1/HP1BP…	75
CC	GO:0005819	spindle	49/1771	196/11391	0.000364217	0.0178974	ENSSSCG00000007493/ENSSSCG00000031821/ENSSSCG00000035852/ENSSSCG00000015604/ENSSSCG00000001746/ENSSSCG00000013066/ENSSSCG00000023776/ENSSSCG00000028249/ENSSSCG00000040333/ENSSSCG00000021918/ENSSSCG00000010912/ENSSSCG00000008274/ENSSSCG00000011776/ENSSSCG00000012325/ENSSSCG00000007323/ENSSSCG00000007351/ENSSSCG00000007253/ENSSSCG00000015878/ENSSSCG00000005787/ENSSSCG00000017197/ENSSSCG00000007151/…	-/HASPIN/CSNK1D/NEK2/PKHD1/INCENP/CCSAP/SKA3/NUP62/CEP19/KIF14/DCTN1/YEATS2/SMC1A/DSN1/FAM83D/-/PKP4/CTDP1/FBF1/CDC25B/TADA2A/CDC14B/HSPA2/TPX2/CDC7/NUMA1/CTTN/EFHC1/MAPK14/PKD2/CIAO1/-/ESPL1/TUBGCP5/TBCCD1/KIF20A/WDR60/CLASP1/CDC6/MAP2K5/BCCIP/-/APP/AURKB/PAFAH1B1/MTCL1/CEP85/HNRNPU	49
CC	GO:0005721	pericentric heterochromatin	9/1771	17/11391	0.000384733	0.0178974	ENSSSCG00000038543/ENSSSCG00000013066/ENSSSCG00000039191/ENSSSCG00000022192/ENSSSCG00000026449/ENSSSCG00000027342/ENSSSCG00000013659/ENSSSCG00000024570/ENSSSCG00000035829	CENPA/INCENP/CBX5/NCAPD3/KDM4A/BAZ1B/DNMT1/KDM4B/KMT5C	9
CC	GO:0000776	kinetochore	27/1771	90/11391	0.000386971	0.0178974	ENSSSCG00000002340/ENSSSCG00000038543/ENSSSCG00000015604/ENSSSCG00000013066/ENSSSCG00000039191/ENSSSCG00000016313/ENSSSCG00000001880/ENSSSCG00000028249/ENSSSCG00000008274/ENSSSCG00000013223/ENSSSCG00000012325/ENSSSCG00000007323/ENSSSCG00000034958/ENSSSCG00000003931/ENSSSCG00000014794/ENSSSCG00000031949/ENSSSCG00000017732/ENSSSCG00000010189/ENSSSCG00000030469/ENSSSCG00000039157/ENSSSCG00000010860/…	PSEN1/CENPA/NEK2/INCENP/CBX5/HJURP/SIN3A/SKA3/DCTN1/NUP160/SMC1A/DSN1/MIS12/KIF2C/NUP98/TP53BP1/ZNF207/NUP133/-/CLASP1/PSEN2/CENPT/MEAF6/AURKB/PAFAH1B1/CENPO/HNRNPU	27
CC	GO:0000790	nuclear chromatin	52/1771	213/11391	0.000452083	0.0193005	ENSSSCG00000001137/ENSSSCG00000034207/ENSSSCG00000006018/ENSSSCG00000021898/ENSSSCG00000038543/ENSSSCG00000004952/ENSSSCG00000039191/ENSSSCG00000017202/ENSSSCG00000001880/ENSSSCG00000029097/ENSSSCG00000009704/ENSSSCG00000013509/ENSSSCG00000000399/ENSSSCG00000013517/ENSSSCG00000004142/ENSSSCG00000013019/ENSSSCG00000011340/ENSSSCG00000022192/ENSSSCG00000009628/ENSSSCG00000024970/ENSSSCG00000014327/…	HIST1H1D/CEBPB/TRPS1/ASH2L/CENPA/SMAD3/CBX5/H3F3A/SIN3A/RCC1/HMGB2/CHAF1A/TIMELESS/UHRF1/CITED2/MEN1/SMARCC1/NCAPD3/CCAR2/ETV3/BRD8/POU4F1/ASF1B/CHAF1B/E2F4/MTA2/INO80/TCF7L2/FOXC1/MSH6/STAT1/KDM4B/MBD2/ING2/-/KAT5/GATAD2B/ING3/RELA/-/NFRKB/TAF5/SP1/KMT5C/EZH2/SMARCA2/YY1/SETD1A/UBE2A/NCOA3/SLX4/CENPT	52
CC	GO:0000779	condensed chromosome, centromeric region	14/1771	36/11391	0.000588316	0.0233225	ENSSSCG00000034207/ENSSSCG00000007493/ENSSSCG00000038543/ENSSSCG00000016313/ENSSSCG00000028249/ENSSSCG00000022192/ENSSSCG00000007323/ENSSSCG00000034958/ENSSSCG00000010189/ENSSSCG00000030469/ENSSSCG00000000693/ENSSSCG00000035829/ENSSSCG00000031459/ENSSSCG00000028924	CEBPB/-/CENPA/HJURP/SKA3/NCAPD3/DSN1/MIS12/NUP133/-/NCAPD2/KMT5C/KMT5B/AURKB	14
CC	GO:0016607	nuclear speck	56/1771	240/11391	0.000912969	0.0332039	ENSSSCG00000017346/ENSSSCG00000022149/ENSSSCG00000038471/ENSSSCG00000021822/ENSSSCG00000017155/ENSSSCG00000022107/ENSSSCG00000023674/ENSSSCG00000021443/ENSSSCG00000009962/ENSSSCG00000003591/ENSSSCG00000014329/ENSSSCG00000027224/ENSSSCG00000036592/ENSSSCG00000014435/ENSSSCG00000005440/ENSSSCG00000001564/ENSSSCG00000033189/ENSSSCG00000040087/ENSSSCG00000024648/ENSSSCG00000017870/ENSSSCG00000017504/…	EFTUD2/RMI2/NUAK2/RNF169/EIF4A3/CHTOP/SON/SGK1/TFIP11/PUM1/CDC25C/PCBP1/SRSF2/CSNK1A1/-/-/FAM107A/SPRTN/PRPF4/NCBP3/CDK12/RAF1/CTDP1/GADD45A/DDX39A/DDX42/SRSF6/NCAPG2/PACSIN2/CARMIL1/FTO/ZC3H13/HOXB2/PPP1R8/MAPK14/INTS7/BARD1/RBM14/PRKAA2/CWC25/SRSF1/-/HIPK1/WBP11/API5/DAZAP2/DUSP10/RFXAP/HP1BP3/SRRM2/SETD1A/EPAS1/TRIP12/HBP1/HNRNPU/GLYR1	56
CC	GO:0005765	lysosomal membrane	40/1771	159/11391	0.00106343	0.0332039	ENSSSCG00000010277/ENSSSCG00000002340/ENSSSCG00000011615/ENSSSCG00000010525/ENSSSCG00000009134/ENSSSCG00000017316/ENSSSCG00000010034/ENSSSCG00000020868/ENSSSCG00000004757/ENSSSCG00000028694/ENSSSCG00000032234/ENSSSCG00000017139/ENSSSCG00000017877/ENSSSCG00000002714/ENSSSCG00000040746/ENSSSCG00000010854/ENSSSCG00000015854/ENSSSCG00000012978/ENSSSCG00000035442/ENSSSCG00000021890/ENSSSCG00000003707/…	SLC29A3/PSEN1/RAB7A/-/EGF/NSF/DEPDC5/TMEM192/VPS18/ATP6V1B2/TMEM165/RPTOR/ANKFY1/WDR59/LRP2/TMEM63A/OCA2/AP5B1/SLC36A1/GNB1/NPC1/WDR81/CLCN5/UBA1/TMEM8A/SLC11A2/RRAGA/AHNAK/MYO7A/SLC17A5/ATP6V1A/WDR11/PSEN2/SLC35F6/CLCN6/SPNS2/RDH14/MTOR/ATP6V1C1/TECPR1	40
CC	GO:0098852	lytic vacuole membrane	40/1771	159/11391	0.00106343	0.0332039	ENSSSCG00000010277/ENSSSCG00000002340/ENSSSCG00000011615/ENSSSCG00000010525/ENSSSCG00000009134/ENSSSCG00000017316/ENSSSCG00000010034/ENSSSCG00000020868/ENSSSCG00000004757/ENSSSCG00000028694/ENSSSCG00000032234/ENSSSCG00000017139/ENSSSCG00000017877/ENSSSCG00000002714/ENSSSCG00000040746/ENSSSCG00000010854/ENSSSCG00000015854/ENSSSCG00000012978/ENSSSCG00000035442/ENSSSCG00000021890/ENSSSCG00000003707/…	SLC29A3/PSEN1/RAB7A/-/EGF/NSF/DEPDC5/TMEM192/VPS18/ATP6V1B2/TMEM165/RPTOR/ANKFY1/WDR59/LRP2/TMEM63A/OCA2/AP5B1/SLC36A1/GNB1/NPC1/WDR81/CLCN5/UBA1/TMEM8A/SLC11A2/RRAGA/AHNAK/MYO7A/SLC17A5/ATP6V1A/WDR11/PSEN2/SLC35F6/CLCN6/SPNS2/RDH14/MTOR/ATP6V1C1/TECPR1	40
CC	GO:0005643	nuclear pore	15/1771	42/11391	0.00107688	0.0332039	ENSSSCG00000028748/ENSSSCG00000025830/ENSSSCG00000009611/ENSSSCG00000026034/ENSSSCG00000040333/ENSSSCG00000013223/ENSSSCG00000011794/ENSSSCG00000029005/ENSSSCG00000027166/ENSSSCG00000014794/ENSSSCG00000010189/ENSSSCG00000030386/ENSSSCG00000029094/ENSSSCG00000035318/ENSSSCG00000033706	NDC1/NUP93/XPO7/NUP153/NUP62/NUP160/SENP2/-/BICD2/NUP98/NUP133/NUP205/PIK3R4/NUP58/NUP88	15
CC	GO:0072686	mitotic spindle	20/1771	64/11391	0.00121454	0.0354773	ENSSSCG00000007493/ENSSSCG00000001746/ENSSSCG00000023776/ENSSSCG00000040333/ENSSSCG00000011776/ENSSSCG00000012325/ENSSSCG00000007351/ENSSSCG00000015878/ENSSSCG00000025775/ENSSSCG00000027557/ENSSSCG00000007235/ENSSSCG00000027251/ENSSSCG00000014802/ENSSSCG00000031769/ENSSSCG00000002620/ENSSSCG00000009217/ENSSSCG00000000265/ENSSSCG00000010743/ENSSSCG00000028924/ENSSSCG00000010877	-/PKHD1/CCSAP/NUP62/YEATS2/SMC1A/FAM83D/PKP4/TADA2A/CDC14B/TPX2/CDC7/NUMA1/CTTN/EFHC1/PKD2/ESPL1/BCCIP/AURKB/HNRNPU	20
CC	GO:0030126	COPI vesicle coat	6/1771	10/11391	0.00166967	0.0430084	ENSSSCG00000006386/ENSSSCG00000030053/ENSSSCG00000011662/ENSSSCG00000011616/ENSSSCG00000016553/ENSSSCG00000036206	COPA/ARCN1/COPB2/COPG1/COPG2/C3orf58	6
CC	GO:0030663	COPI-coated vesicle membrane	6/1771	10/11391	0.00166967	0.0430084	ENSSSCG00000006386/ENSSSCG00000030053/ENSSSCG00000011662/ENSSSCG00000011616/ENSSSCG00000016553/ENSSSCG00000036206	COPA/ARCN1/COPB2/COPG1/COPG2/C3orf58	6
CC	GO:0031248	protein acetyltransferase complex	23/1771	80/11391	0.00190902	0.0430084	ENSSSCG00000008548/ENSSSCG00000005478/ENSSSCG00000011776/ENSSSCG00000014327/ENSSSCG00000025775/ENSSSCG00000029624/ENSSSCG00000020803/ENSSSCG00000028168/ENSSSCG00000017553/ENSSSCG00000010956/ENSSSCG00000012980/ENSSSCG00000007311/ENSSSCG00000016619/ENSSSCG00000009674/ENSSSCG00000012534/ENSSSCG00000010597/ENSSSCG00000007092/ENSSSCG00000040434/ENSSSCG00000009071/ENSSSCG00000020898/ENSSSCG00000034611/…	SUPT7L/POLE3/YEATS2/BRD8/TADA2A/TADA2B/BRPF3/TAF7/KAT7/NAA35/KAT5/PHF20/ING3/ELP3/MORF4L2/TAF5/KAT14/KANSL3/JADE1/ELP2/MEAF6/EP300/NAA20	23
CC	GO:1902493	acetyltransferase complex	23/1771	80/11391	0.00190902	0.0430084	ENSSSCG00000008548/ENSSSCG00000005478/ENSSSCG00000011776/ENSSSCG00000014327/ENSSSCG00000025775/ENSSSCG00000029624/ENSSSCG00000020803/ENSSSCG00000028168/ENSSSCG00000017553/ENSSSCG00000010956/ENSSSCG00000012980/ENSSSCG00000007311/ENSSSCG00000016619/ENSSSCG00000009674/ENSSSCG00000012534/ENSSSCG00000010597/ENSSSCG00000007092/ENSSSCG00000040434/ENSSSCG00000009071/ENSSSCG00000020898/ENSSSCG00000034611/…	SUPT7L/POLE3/YEATS2/BRD8/TADA2A/TADA2B/BRPF3/TAF7/KAT7/NAA35/KAT5/PHF20/ING3/ELP3/MORF4L2/TAF5/KAT14/KANSL3/JADE1/ELP2/MEAF6/EP300/NAA20	23
CC	GO:0051233	spindle midzone	10/1771	24/11391	0.00193732	0.0430084	ENSSSCG00000007493/ENSSSCG00000010912/ENSSSCG00000015878/ENSSSCG00000005787/ENSSSCG00000014802/ENSSSCG00000031769/ENSSSCG00000017471/ENSSSCG00000012022/ENSSSCG00000028924/ENSSSCG00000010877	-/KIF14/PKP4/CTDP1/NUMA1/CTTN/CDC6/APP/AURKB/HNRNPU	10
CC	GO:0055038	recycling endosome membrane	10/1771	24/11391	0.00193732	0.0430084	ENSSSCG00000017747/ENSSSCG00000013848/ENSSSCG00000020666/ENSSSCG00000016111/ENSSSCG00000005012/ENSSSCG00000038366/ENSSSCG00000000036/ENSSSCG00000012698/ENSSSCG00000001892/ENSSSCG00000013600	RAB11FIP4/RAB8A/EHD4/FZD7/ARF6/RAP2B/PACSIN2/SLC9A6/SCAMP2/RAB11B	10
CC	GO:0000794	condensed nuclear chromosome	20/1771	67/11391	0.00225446	0.0469178	ENSSSCG00000007493/ENSSSCG00000038543/ENSSSCG00000015604/ENSSSCG00000008125/ENSSSCG00000013066/ENSSSCG00000029097/ENSSSCG00000006214/ENSSSCG00000022192/ENSSSCG00000007323/ENSSSCG00000002274/ENSSSCG00000003630/ENSSSCG00000030469/ENSSSCG00000014280/ENSSSCG00000000693/ENSSSCG00000035829/ENSSSCG00000031459/ENSSSCG00000024222/ENSSSCG00000016826/ENSSSCG00000010990/ENSSSCG00000028924	-/CENPA/NEK2/NCAPH/INCENP/RCC1/RRS1/NCAPD3/DSN1/HSPA2/AGO3/-/-/NCAPD2/KMT5C/KMT5B/MLH1/RAD1/NOL6/AURKB	20
CC	GO:0000792	heterochromatin	18/1771	58/11391	0.00228249	0.0469178	ENSSSCG00000038543/ENSSSCG00000013066/ENSSSCG00000039191/ENSSSCG00000024261/ENSSSCG00000040334/ENSSSCG00000013517/ENSSSCG00000022192/ENSSSCG00000026449/ENSSSCG00000027342/ENSSSCG00000039756/ENSSSCG00000002836/ENSSSCG00000013659/ENSSSCG00000024570/ENSSSCG00000012270/ENSSSCG00000004528/ENSSSCG00000035829/ENSSSCG00000012621/ENSSSCG00000032453	CENPA/INCENP/CBX5/CBX2/CBX6/UHRF1/NCAPD3/KDM4A/BAZ1B/FOXC1/SALL1/DNMT1/KDM4B/UBA1/MBD2/KMT5C/UBE2A/SUV39H1	18
CC	GO:0000123	histone acetyltransferase complex	21/1771	72/11391	0.00243005	0.048167	ENSSSCG00000008548/ENSSSCG00000005478/ENSSSCG00000011776/ENSSSCG00000014327/ENSSSCG00000025775/ENSSSCG00000029624/ENSSSCG00000020803/ENSSSCG00000028168/ENSSSCG00000017553/ENSSSCG00000012980/ENSSSCG00000007311/ENSSSCG00000016619/ENSSSCG00000009674/ENSSSCG00000012534/ENSSSCG00000010597/ENSSSCG00000007092/ENSSSCG00000040434/ENSSSCG00000009071/ENSSSCG00000020898/ENSSSCG00000034611/ENSSSCG00000000068	SUPT7L/POLE3/YEATS2/BRD8/TADA2A/TADA2B/BRPF3/TAF7/KAT7/KAT5/PHF20/ING3/ELP3/MORF4L2/TAF5/KAT14/KANSL3/JADE1/ELP2/MEAF6/EP300	21
MF	GO:0019904	protein domain specific binding	101/1569	394/10091	9.20283e-08	7.18741e-05	ENSSSCG00000036436/ENSSSCG00000006018/ENSSSCG00000008504/ENSSSCG00000002340/ENSSSCG00000023674/ENSSSCG00000039314/ENSSSCG00000004725/ENSSSCG00000001824/ENSSSCG00000023122/ENSSSCG00000017316/ENSSSCG00000015346/ENSSSCG00000014329/ENSSSCG00000017525/ENSSSCG00000009929/ENSSSCG00000014920/ENSSSCG00000008641/ENSSSCG00000038397/ENSSSCG00000009704/ENSSSCG00000013509/ENSSSCG00000005706/ENSSSCG00000040333/…	FZD1/TRPS1/CRIM1/PSEN1/SON/MCL1/ZNF106/ZXDC/KHDRBS1/NSF/ICA1/CDC25C/NFE2L1/TRPV4/FZD4/ADAM17/PTK2/HMGB2/CHAF1A/ABL1/NUP62/DAB2IP/KIF14/FAF1/-/TLN1/RRM1/FZD7/INSR/EXOC4/NOD1/CASP9/CRK/YWHAQ/DENND1A/OCLN/PAG1/RAP2B/RABEP1/E2F4/EZR/KEAP1/PRKAR1A/OSBP/TCF7L2/WNT5A/HSP90AA1/UBE2I/CDK2/EPB41L2/BCL2L1/HSPA2/YWHAH/NUMA1/ARF1/LNX2/VAPA/MYD88/CEP250/RIPK1/MBD2/PKD2/FOXA2/SH3PXD2B/AIDA/CASP2/SLC9A3/DLGAP4/R…	101
MF	GO:0003682	chromatin binding	90/1569	347/10091	2.67567e-07	0.000104485	ENSSSCG00000001137/ENSSSCG00000034207/ENSSSCG00000003861/ENSSSCG00000006018/ENSSSCG00000021898/ENSSSCG00000021822/ENSSSCG00000033051/ENSSSCG00000032527/ENSSSCG00000004952/ENSSSCG00000010027/ENSSSCG00000008125/ENSSSCG00000039191/ENSSSCG00000017202/ENSSSCG00000001880/ENSSSCG00000029097/ENSSSCG00000024261/ENSSSCG00000007473/ENSSSCG00000013517/ENSSSCG00000004142/ENSSSCG00000001471/ENSSSCG00000013019/…	HIST1H1D/CEBPB/ORC1/TRPS1/ASH2L/RNF169/POLE/FOSL2/SMAD3/PATZ1/NCAPH/CBX5/H3F3A/SIN3A/RCC1/CBX2/ADNP/UHRF1/CITED2/BRD2/MEN1/KDM3A/SMARCC1/NCAPD3/SMAD6/LEMD3/POLR2B/CTCF/SMC1A/PRDM1/POU4F1/GATA6/E2F4/BRD3/KDM5A/MTA2/CHD8/WDR82/ING5/NFKB1/PAF1/FOXC1/TADA2A/SUPT6H/TADA2B/NUP98/EGR2/ANKRD17/MNT/BAHD1/DNMT1/VAX2/MSH6/STAT1/UPF1/PRMT6/FOS/FOXO3/MUM1/MBD2/ING2/UBE2T/SIX1/GATAD2B/RELA/PRKAA2/MEOX1/SOX9/NC…	90
MF	GO:0000976	transcription regulatory region sequence-specific DNA binding	110/1569	495/10091	3.74392e-05	0.00974666	ENSSSCG00000034207/ENSSSCG00000000739/ENSSSCG00000006073/ENSSSCG00000006018/ENSSSCG00000035878/ENSSSCG00000007484/ENSSSCG00000032527/ENSSSCG00000004952/ENSSSCG00000040349/ENSSSCG00000010027/ENSSSCG00000010994/ENSSSCG00000001081/ENSSSCG00000009569/ENSSSCG00000017525/ENSSSCG00000013764/ENSSSCG00000010219/ENSSSCG00000017202/ENSSSCG00000001880/ENSSSCG00000022705/ENSSSCG00000009704/ENSSSCG00000000160/…	CEBPB/FOXM1/OSR2/TRPS1/FOXD1/ZNF217/FOSL2/SMAD3/HOXD8/PATZ1/NFX1/SOX4/PSPC1/NFE2L1/RFX1/ARID5B/H3F3A/SIN3A/SALL2/HMGB2/PRDM4/ELF1/MLXIP/E2F8/KDM2B/KDM3A/KLF5/SMARCC1/HOXA10/SMAD6/NFATC3/CTCF/PPARA/ZNF746/ETV3/PRDM1/POU4F1/GATA6/ZNF281/ZNF395/NRF1/CRY1/E2F4/ONECUT2/KDM5A/KLF13/ARHGAP35/ZNF668/E2F6/MTA2/TCF7L2/HOXA5/E2F2/NFKB1/ATF3/FOXC1/TBX15/EGR2/HNF4A/SALL1/MNT/BAHD1/CREB3L2/VAX2/STAT1/THAP11/NR…	110
MF	GO:0035064	methylated histone binding	17/1569	42/10091	8.64613e-05	0.0168816	ENSSSCG00000039191/ENSSSCG00000024261/ENSSSCG00000013517/ENSSSCG00000022192/ENSSSCG00000026449/ENSSSCG00000029464/ENSSSCG00000002127/ENSSSCG00000028169/ENSSSCG00000031949/ENSSSCG00000020931/ENSSSCG00000024555/ENSSSCG00000028168/ENSSSCG00000015288/ENSSSCG00000005510/ENSSSCG00000016619/ENSSSCG00000012329/ENSSSCG00000007931	CBX5/CBX2/UHRF1/NCAPD3/KDM4A/KDM5A/CHD8/NCAPG2/TP53BP1/MSH6/ING2/TAF7/RBBP5/PHF19/ING3/PHF8/GLYR1	17
MF	GO:0042393	histone binding	36/1569	128/10091	0.000191713	0.0237756	ENSSSCG00000039191/ENSSSCG00000016313/ENSSSCG00000017202/ENSSSCG00000029097/ENSSSCG00000024261/ENSSSCG00000013517/ENSSSCG00000001471/ENSSSCG00000022192/ENSSSCG00000011776/ENSSSCG00000013772/ENSSSCG00000012056/ENSSSCG00000009711/ENSSSCG00000005749/ENSSSCG00000026449/ENSSSCG00000029464/ENSSSCG00000002127/ENSSSCG00000027342/ENSSSCG00000028169/ENSSSCG00000017773/ENSSSCG00000031949/ENSSSCG00000020931/…	CBX5/HJURP/H3F3A/RCC1/CBX2/UHRF1/BRD2/NCAPD3/YEATS2/ASF1B/CHAF1B/HPF1/BRD3/KDM4A/KDM5A/CHD8/BAZ1B/NCAPG2/SUPT6H/TP53BP1/MSH6/STAT1/CKS2/PRMT6/ING2/TAF7/RBBP5/PHF19/SART3/ING3/NCAPD2/SMARCA2/BRD7/CENPT/PHF8/GLYR1	36
MF	GO:0000977	RNA polymerase II regulatory region sequence-specific DNA binding	97/1569	445/10091	0.000226073	0.0237756	ENSSSCG00000034207/ENSSSCG00000000739/ENSSSCG00000006073/ENSSSCG00000006018/ENSSSCG00000035878/ENSSSCG00000007484/ENSSSCG00000032527/ENSSSCG00000004952/ENSSSCG00000040349/ENSSSCG00000010027/ENSSSCG00000010994/ENSSSCG00000017525/ENSSSCG00000013764/ENSSSCG00000010219/ENSSSCG00000017202/ENSSSCG00000022705/ENSSSCG00000000160/ENSSSCG00000009440/ENSSSCG00000009794/ENSSSCG00000013352/ENSSSCG00000029803/…	CEBPB/FOXM1/OSR2/TRPS1/FOXD1/ZNF217/FOSL2/SMAD3/HOXD8/PATZ1/NFX1/NFE2L1/RFX1/ARID5B/H3F3A/SALL2/PRDM4/ELF1/MLXIP/E2F8/KDM2B/KLF5/SMARCC1/HOXA10/SMAD6/NFATC3/CTCF/PPARA/ZNF746/ETV3/PRDM1/POU4F1/GATA6/ZNF281/ZNF395/NRF1/E2F4/ONECUT2/KLF13/ARHGAP35/ZNF668/E2F6/TCF7L2/HOXA5/E2F2/NFKB1/ATF3/FOXC1/TBX15/EGR2/HNF4A/SALL1/MNT/CREB3L2/VAX2/STAT1/THAP11/NR2C2/FOS/HOXD9/HOXA9/MBD2/FOXA2/EHF/SIX1/HOXB5/PLAGL…	97
MF	GO:0001012	RNA polymerase II regulatory region DNA binding	97/1569	445/10091	0.000226073	0.0237756	ENSSSCG00000034207/ENSSSCG00000000739/ENSSSCG00000006073/ENSSSCG00000006018/ENSSSCG00000035878/ENSSSCG00000007484/ENSSSCG00000032527/ENSSSCG00000004952/ENSSSCG00000040349/ENSSSCG00000010027/ENSSSCG00000010994/ENSSSCG00000017525/ENSSSCG00000013764/ENSSSCG00000010219/ENSSSCG00000017202/ENSSSCG00000022705/ENSSSCG00000000160/ENSSSCG00000009440/ENSSSCG00000009794/ENSSSCG00000013352/ENSSSCG00000029803/…	CEBPB/FOXM1/OSR2/TRPS1/FOXD1/ZNF217/FOSL2/SMAD3/HOXD8/PATZ1/NFX1/NFE2L1/RFX1/ARID5B/H3F3A/SALL2/PRDM4/ELF1/MLXIP/E2F8/KDM2B/KLF5/SMARCC1/HOXA10/SMAD6/NFATC3/CTCF/PPARA/ZNF746/ETV3/PRDM1/POU4F1/GATA6/ZNF281/ZNF395/NRF1/E2F4/ONECUT2/KLF13/ARHGAP35/ZNF668/E2F6/TCF7L2/HOXA5/E2F2/NFKB1/ATF3/FOXC1/TBX15/EGR2/HNF4A/SALL1/MNT/CREB3L2/VAX2/STAT1/THAP11/NR2C2/FOS/HOXD9/HOXA9/MBD2/FOXA2/EHF/SIX1/HOXB5/PLAGL…	97
MF	GO:0031490	chromatin DNA binding	22/1569	66/10091	0.000255737	0.0237756	ENSSSCG00000001137/ENSSSCG00000004952/ENSSSCG00000017202/ENSSSCG00000029097/ENSSSCG00000008221/ENSSSCG00000011340/ENSSSCG00000000469/ENSSSCG00000024253/ENSSSCG00000029464/ENSSSCG00000013062/ENSSSCG00000008318/ENSSSCG00000004387/ENSSSCG00000004528/ENSSSCG00000006562/ENSSSCG00000012981/ENSSSCG00000011810/ENSSSCG00000002965/ENSSSCG00000009196/ENSSSCG00000028840/ENSSSCG00000014331/ENSSSCG00000000068/…	HIST1H1D/SMAD3/H3F3A/RCC1/KDM3A/SMARCC1/LEMD3/CTCF/KDM5A/MTA2/VAX2/FOXO3/MBD2/GATAD2B/RELA/BCL6/ACTN4/ATOH1/EZH2/KDM3B/EP300/HNRNPU	22
MF	GO:0017137	Rab GTPase binding	28/1569	93/10091	0.000283047	0.0237756	ENSSSCG00000007798/ENSSSCG00000002859/ENSSSCG00000005320/ENSSSCG00000016109/ENSSSCG00000012484/ENSSSCG00000009896/ENSSSCG00000017747/ENSSSCG00000017159/ENSSSCG00000036643/ENSSSCG00000011120/ENSSSCG00000027349/ENSSSCG00000017877/ENSSSCG00000008169/ENSSSCG00000022162/ENSSSCG00000005376/ENSSSCG00000023788/ENSSSCG00000005585/ENSSSCG00000011199/ENSSSCG00000009960/ENSSSCG00000002633/ENSSSCG00000027166/…	TBC1D10B/ANKRD27/RGP1/ALS2/SYTL4/BICDL1/RAB11FIP4/TBC1D16/-/USP6NL/-/ANKFY1/TBC1D8/RAB11FIP5/TBC1D2/TBC1D30/DENND1A/TBC1D5/HPS4/GAS8/BICD2/RAB11FIP3/-/KIF16B/ARHGAP1/TBC1D2B/AP1G1/TBC1D20	28
MF	GO:0000981	RNA polymerase II transcription factor activity, sequence-specific DNA binding	102/1569	476/10091	0.000304425	0.0237756	ENSSSCG00000034207/ENSSSCG00000000739/ENSSSCG00000006073/ENSSSCG00000006018/ENSSSCG00000035878/ENSSSCG00000006256/ENSSSCG00000007484/ENSSSCG00000032527/ENSSSCG00000004952/ENSSSCG00000040349/ENSSSCG00000010027/ENSSSCG00000010994/ENSSSCG00000001081/ENSSSCG00000002254/ENSSSCG00000017525/ENSSSCG00000027224/ENSSSCG00000010219/ENSSSCG00000022705/ENSSSCG00000000160/ENSSSCG00000009440/ENSSSCG00000009794/…	CEBPB/FOXM1/OSR2/TRPS1/FOXD1/SOX17/ZNF217/FOSL2/SMAD3/HOXD8/PATZ1/NFX1/SOX4/NR2F2/NFE2L1/PCBP1/ARID5B/SALL2/PRDM4/ELF1/MLXIP/E2F8/KLF5/HOXA10/NFATC3/CTCF/PPARA/GTF2I/ZNF746/ETV3/PRDM1/POU4F1/GATA6/ZNF281/NRF1/HNF1B/E2F4/ONECUT2/MAF/KLF13/ARHGAP35/ZNF668/E2F6/HOXA5/E2F2/NFKB1/ATF3/FOXC1/TBX15/EGR2/HNF4A/SALL1/MNT/QRICH1/CREB3L2/VAX2/STAT1/THAP11/NR2C2/FOS/FOXO3/HOXD9/KLF11/FOXA2/EHF/SIX1/HOXB5/PLA…	102
MF	GO:0019900	kinase binding	94/1569	439/10091	0.00053358	0.0378842	ENSSSCG00000034207/ENSSSCG00000000739/ENSSSCG00000037144/ENSSSCG00000017495/ENSSSCG00000009482/ENSSSCG00000004952/ENSSSCG00000006296/ENSSSCG00000007709/ENSSSCG00000017316/ENSSSCG00000014329/ENSSSCG00000009929/ENSSSCG00000000528/ENSSSCG00000013592/ENSSSCG00000038397/ENSSSCG00000038500/ENSSSCG00000014070/ENSSSCG00000005706/ENSSSCG00000005524/ENSSSCG00000010912/ENSSSCG00000003877/ENSSSCG00000003876/…	CEBPB/FOXM1/CDKN1B/GRB7/SPRY2/SMAD3/ATP1B1/TBL2/NSF/CDC25C/TRPV4/PKP2/ELAVL1/PTK2/TRIB1/ANKRA2/ABL1/DAB2IP/KIF14/FAF1/CDKN2C/BAG5/RPTOR/DCTN1/PTPN1/PRKCD/MAP3K11/PPM1D/CASP9/GTF2I/RFFL/CRK/ANK2/GATA6/FAM83D/BCAR1/CRY1/CDK12/PAG1/EZR/PRKAR1A/GADD45A/NEK9/TCF7L2/TRAF6/CDC25B/HSP90AA1/CADPS/FZD5/BCL2L1/TPX2/EEF1A1/CKS2/FOXO3/CEP250/MAPK14/STRADA/IRS2/PARN/GCH1/DNAJC3/TNFAIP3/PARP16/KIF20A/RELA/TAOK2…	94
MF	GO:0008134	transcription factor binding	80/1569	364/10091	0.000604059	0.0393142	ENSSSCG00000025564/ENSSSCG00000024312/ENSSSCG00000006018/ENSSSCG00000006256/ENSSSCG00000039080/ENSSSCG00000002433/ENSSSCG00000004952/ENSSSCG00000022609/ENSSSCG00000015721/ENSSSCG00000039191/ENSSSCG00000001880/ENSSSCG00000008692/ENSSSCG00000038500/ENSSSCG00000009704/ENSSSCG00000040333/ENSSSCG00000003877/ENSSSCG00000004142/ENSSSCG00000017139/ENSSSCG00000010599/ENSSSCG00000000006/ENSSSCG00000011776/…	GAS2L1/ID4/TRPS1/SOX17/TRIB2/PSMC1/SMAD3/WWP2/ERCC3/CBX5/SIN3A/ADD1/TRIB1/HMGB2/NUP62/FAF1/CITED2/RPTOR/PDCD11/PPARA/YEATS2/CXXC5/GATA6/CRY1/AKAP8/CDK12/E2F4/CTDP1/KEAP1/MTA2/STK4/TCF7L2/UBE2I/E2F2/NFKB1/FOXC1/EGR2/HNF4A/TLE1/TP53BP1/TP53BP2/STAT1/DDX20/FOS/MAPK14/PIK3R1/DHX33/TAF7/TCERG1/FOXA2/KAT5/CNOT2/MED19/DACT1/RELA/BBS2/PRKDC/ARNT/TWIST1/ZNF516/SP1/ACTN4/USP7/MLX/CTBP2/NCOA2/PARP1/CHD6/SET…	80
MF	GO:0008013	beta-catenin binding	19/1569	58/10091	0.000841737	0.0492727	ENSSSCG00000021898/ENSSSCG00000006256/ENSSSCG00000002340/ENSSSCG00000014339/ENSSSCG00000010563/ENSSSCG00000040546/ENSSSCG00000010638/ENSSSCG00000025652/ENSSSCG00000002127/ENSSSCG00000012361/ENSSSCG00000002836/ENSSSCG00000004387/ENSSSCG00000005235/ENSSSCG00000031856/ENSSSCG00000023709/ENSSSCG00000017251/ENSSSCG00000007782/ENSSSCG00000004507/ENSSSCG00000000068	ASH2L/SOX17/PSEN1/CTNNA1/BTRC/PXN/TCF7L2/CDH1/CHD8/AMER1/SALL1/FOXO3/KANK1/DACT1/PTPRJ/SOX9/SETD1A/SMAD7/EP300	19
MF	GO:0003705	transcription factor activity, RNA polymerase II distal enhancer sequence-specific binding	18/1569	54/10091	0.000908373	0.0492727	ENSSSCG00000034207/ENSSSCG00000006256/ENSSSCG00000017525/ENSSSCG00000025334/ENSSSCG00000003702/ENSSSCG00000022417/ENSSSCG00000030957/ENSSSCG00000039756/ENSSSCG00000007371/ENSSSCG00000017540/ENSSSCG00000012981/ENSSSCG00000006646/ENSSSCG00000017251/ENSSSCG00000006187/ENSSSCG00000040215/ENSSSCG00000028552/ENSSSCG00000007117/ENSSSCG00000005288	CEBPB/SOX17/NFE2L1/POU4F1/GATA6/HNF1B/NFKB1/FOXC1/HNF4A/HOXB5/RELA/ARNT/SOX9/MSC/TFAP4/BHLHE41/GZF1/TLE4	18
MF	GO:0051020	GTPase binding	54/1569	230/10091	0.000946339	0.0492727	ENSSSCG00000007798/ENSSSCG00000006475/ENSSSCG00000002859/ENSSSCG00000005320/ENSSSCG00000016109/ENSSSCG00000007247/ENSSSCG00000012484/ENSSSCG00000009896/ENSSSCG00000017747/ENSSSCG00000017386/ENSSSCG00000009611/ENSSSCG00000013533/ENSSSCG00000029097/ENSSSCG00000017159/ENSSSCG00000036643/ENSSSCG00000011120/ENSSSCG00000027349/ENSSSCG00000016543/ENSSSCG00000017877/ENSSSCG00000008169/ENSSSCG00000025334/…	TBC1D10B/IQGAP3/ANKRD27/RGP1/ALS2/KIF3B/SYTL4/BICDL1/RAB11FIP4/BECN1/XPO7/RANBP3/RCC1/TBC1D16/-/USP6NL/-/EXOC4/ANKFY1/TBC1D8/POU4F1/SPTBN1/RAB11FIP5/TBC1D2/TBC1D30/DENND1A/TBC1D5/RAF1/HPS4/EXOC8/GAS8/ARHGEF2/BICD2/HSP90AA1/GNB1/EPRS/RAB11FIP3/-/KIF16B/ARHGAP1/PRKCH/SRGAP1/RALBP1/SORL1/CDC42EP2/IARS/TBC1D2B/AP1G1/MAPKAP1/WHAMM/ABCA1/-/SH3BP4/TBC1D20	54

## Sheet: SD2017vsBartha_K_GOenrich_down
Category	GOID	Description	GeneRatio	BgRatio	pvalue	padj	geneID	geneName	Count
BP	GO:0006518	peptide metabolic process	152/1793	487/10779	3.04401e-16	1.33937e-12	ENSSSCG00000016998/ENSSSCG00000037236/ENSSSCG00000016128/ENSSSCG00000011272/ENSSSCG00000004177/ENSSSCG00000034113/ENSSSCG00000024260/ENSSSCG00000006033/ENSSSCG00000013381/ENSSSCG00000015689/ENSSSCG00000025192/ENSSSCG00000006081/ENSSSCG00000011952/ENSSSCG00000035007/ENSSSCG00000029183/ENSSSCG00000036381/ENSSSCG00000024983/ENSSSCG00000028020/ENSSSCG00000027358/ENSSSCG00000004970/ENSSSCG00000038880/…	NPM1/RPSA/EEF1B2/-/RPS12/-/RPL11/EIF3E/RPS13/DARS/RPL9/RPL30/-/RPL17-C18orf32/SEC11A/RBMS3/-/MRPS9/RPS17/-/RPL23/-/EIF1B/EEF1D/-/-/RPS26/PCSK1N/APOE/RPLP2/-/-/RPL27/MIPEP/-/DDX3X/PPP1R15A/EEF1G/-/EIF4A2/LRPPRC/ETF1/KARS/RPS19/RPL26/RPS21/EIF2D/-/-/EIF2S2/EIF4E/EIF3I/RPS3/RPS15/PICALM/TGFB1/-/MRPL1/CTSH/RPS4X/-/-/GGT5/MRPS2/-/RPS3A/EIF3H/RACK1/DND1/RPS29/RPS23/RPL10/RPL5/-/RPS16/RPS11/UHMK1/EIF5B/…	152
BP	GO:0006412	translation	130/1793	396/10779	6.28229e-16	1.3821e-12	ENSSSCG00000016998/ENSSSCG00000037236/ENSSSCG00000016128/ENSSSCG00000011272/ENSSSCG00000004177/ENSSSCG00000034113/ENSSSCG00000024260/ENSSSCG00000006033/ENSSSCG00000013381/ENSSSCG00000015689/ENSSSCG00000025192/ENSSSCG00000006081/ENSSSCG00000011952/ENSSSCG00000035007/ENSSSCG00000036381/ENSSSCG00000024983/ENSSSCG00000028020/ENSSSCG00000027358/ENSSSCG00000004970/ENSSSCG00000038880/ENSSSCG00000005169/…	NPM1/RPSA/EEF1B2/-/RPS12/-/RPL11/EIF3E/RPS13/DARS/RPL9/RPL30/-/RPL17-C18orf32/RBMS3/-/MRPS9/RPS17/-/RPL23/-/EIF1B/EEF1D/-/RPS26/RPLP2/-/-/RPL27/-/DDX3X/PPP1R15A/EEF1G/-/EIF4A2/LRPPRC/ETF1/KARS/RPS19/RPL26/RPS21/EIF2D/-/-/EIF2S2/EIF4E/EIF3I/RPS3/RPS15/TGFB1/-/MRPL1/RPS4X/-/-/MRPS2/-/RPS3A/EIF3H/RACK1/DND1/RPS29/RPS23/RPL10/RPL5/-/RPS16/RPS11/UHMK1/EIF5B/POLR2G/RPS28/TSFM/-/-/RPS9/HBS1L/EIF2A/-/RPL…	130
BP	GO:0043043	peptide biosynthetic process	132/1793	409/10779	1.70447e-15	2.4999e-12	ENSSSCG00000016998/ENSSSCG00000037236/ENSSSCG00000016128/ENSSSCG00000011272/ENSSSCG00000004177/ENSSSCG00000034113/ENSSSCG00000024260/ENSSSCG00000006033/ENSSSCG00000013381/ENSSSCG00000015689/ENSSSCG00000025192/ENSSSCG00000006081/ENSSSCG00000011952/ENSSSCG00000035007/ENSSSCG00000036381/ENSSSCG00000024983/ENSSSCG00000028020/ENSSSCG00000027358/ENSSSCG00000004970/ENSSSCG00000038880/ENSSSCG00000005169/…	NPM1/RPSA/EEF1B2/-/RPS12/-/RPL11/EIF3E/RPS13/DARS/RPL9/RPL30/-/RPL17-C18orf32/RBMS3/-/MRPS9/RPS17/-/RPL23/-/EIF1B/EEF1D/-/RPS26/RPLP2/-/-/RPL27/-/DDX3X/PPP1R15A/EEF1G/-/EIF4A2/LRPPRC/ETF1/KARS/RPS19/RPL26/RPS21/EIF2D/-/-/EIF2S2/EIF4E/EIF3I/RPS3/RPS15/TGFB1/-/MRPL1/RPS4X/-/-/GGT5/MRPS2/-/RPS3A/EIF3H/RACK1/DND1/RPS29/RPS23/RPL10/RPL5/-/RPS16/RPS11/UHMK1/EIF5B/POLR2G/RPS28/TSFM/-/-/RPS9/HBS1L/EIF2A/…	132
BP	GO:0043604	amide biosynthetic process	141/1793	456/10779	9.137e-15	1.00507e-11	ENSSSCG00000016998/ENSSSCG00000037236/ENSSSCG00000016128/ENSSSCG00000011272/ENSSSCG00000004177/ENSSSCG00000034113/ENSSSCG00000024260/ENSSSCG00000006033/ENSSSCG00000013381/ENSSSCG00000015689/ENSSSCG00000025192/ENSSSCG00000006081/ENSSSCG00000011952/ENSSSCG00000035007/ENSSSCG00000036381/ENSSSCG00000024983/ENSSSCG00000028020/ENSSSCG00000027358/ENSSSCG00000004970/ENSSSCG00000038880/ENSSSCG00000005169/…	NPM1/RPSA/EEF1B2/-/RPS12/-/RPL11/EIF3E/RPS13/DARS/RPL9/RPL30/-/RPL17-C18orf32/RBMS3/-/MRPS9/RPS17/-/RPL23/-/EIF1B/EEF1D/-/RPS26/RPLP2/-/-/RPL27/-/DDX3X/PPP1R15A/EEF1G/-/EIF4A2/LRPPRC/ETF1/KARS/RPS19/RPL26/RPS21/EIF2D/-/-/EIF2S2/EIF4E/EIF3I/RPS3/RPS15/TGFB1/-/MRPL1/RPS4X/-/-/GGT5/MRPS2/-/RPS3A/EIF3H/RACK1/DND1/RPS29/RPS23/RPL10/ST6GALNAC6/RPL5/-/GBA/RPS16/RPS11/UHMK1/EIF5B/POLR2G/RPS28/TSFM/-/-/RP…	141
BP	GO:0022613	ribonucleoprotein complex biogenesis	95/1793	305/10779	1.61513e-10	1.42132e-07	ENSSSCG00000014075/ENSSSCG00000037236/ENSSSCG00000003645/ENSSSCG00000004394/ENSSSCG00000024260/ENSSSCG00000006033/ENSSSCG00000001400/ENSSSCG00000006879/ENSSSCG00000008536/ENSSSCG00000011952/ENSSSCG00000024983/ENSSSCG00000000058/ENSSSCG00000028020/ENSSSCG00000027358/ENSSSCG00000005169/ENSSSCG00000001528/ENSSSCG00000017239/ENSSSCG00000036014/ENSSSCG00000029003/ENSSSCG00000025507/ENSSSCG00000012252/…	-/RPSA/UTP11/RPF2/RPL11/EIF3E/DDX39B/PTBP2/WDR43/-/-/SNU13/MRPS9/RPS17/-/RPS10/-/RPLP0/-/RPL27/DDX3X/SRSF10/-/RPS19/RPL26/RPS21/SBDS/EIF2D/-/EIF3I/LUC7L/RPS15/MRPL1/EMG1/NOP53/-/PRPF39/EIF3H/GNL3/SKIV2L2/RPS23/RPL10/NOP58/RPS16/NMD3/RPS28/-/PRMT7/BMT2/EIF2A/FBL/RUVBL1/WDR75/RPS5/BYSL/SNRPD3/SRPK1/TFB1M/NOL3/BMS1/WDR36/RPS18/RPS27/-/EIF3K/RIOK3/DDX52/-/CNOT7/WDR74/PRPF19/SLU7/SNRPD2/SNRPD1/BOP1/NS…	95
BP	GO:0042254	ribosome biogenesis	66/1793	189/10779	5.93553e-10	4.35273e-07	ENSSSCG00000014075/ENSSSCG00000037236/ENSSSCG00000003645/ENSSSCG00000004394/ENSSSCG00000024260/ENSSSCG00000008536/ENSSSCG00000011952/ENSSSCG00000024983/ENSSSCG00000000058/ENSSSCG00000028020/ENSSSCG00000027358/ENSSSCG00000005169/ENSSSCG00000001528/ENSSSCG00000036014/ENSSSCG00000029003/ENSSSCG00000025507/ENSSSCG00000012252/ENSSSCG00000008974/ENSSSCG00000003042/ENSSSCG00000028850/ENSSSCG00000002529/…	-/RPSA/UTP11/RPF2/RPL11/WDR43/-/-/SNU13/MRPS9/RPS17/-/RPS10/RPLP0/-/RPL27/DDX3X/-/RPS19/RPL26/RPS21/SBDS/RPS15/MRPL1/EMG1/NOP53/-/GNL3/SKIV2L2/RPL10/NOP58/RPS16/NMD3/RPS28/-/BMT2/EIF2A/FBL/WDR75/RPS5/BYSL/TFB1M/BMS1/WDR36/RPS18/RPS27/-/RIOK3/DDX52/WDR74/BOP1/NSUN3/AAMP/NPM3/-/BRIX1/NOC4L/ABCE1/WDR46/WDR55/TRMT112/RPF1/NLE1/EXOSC8/-/MPHOSPH6	66
BP	GO:1902600	hydrogen ion transmembrane transport	30/1793	64/10779	1.60442e-08	1.00849e-05	ENSSSCG00000018082/ENSSSCG00000018094/ENSSSCG00000018078/novel.1741/ENSSSCG00000018075/ENSSSCG00000018081/ENSSSCG00000024313/ENSSSCG00000000767/ENSSSCG00000015973/ENSSSCG00000024316/ENSSSCG00000013046/ENSSSCG00000013436/ENSSSCG00000008056/ENSSSCG00000006263/ENSSSCG00000000405/ENSSSCG00000024550/ENSSSCG00000008466/ENSSSCG00000018080/ENSSSCG00000027085/ENSSSCG00000004480/ENSSSCG00000029034/ENSSSCG0…	COX3/CYTB/COX2/-/COX1/ATP6/-/ATP6V1E1/ATP5G3/COX5A/-/-/-/ATP6V1H/-/UQCR10/COX7A2L/ATP8/-/COX7A2/COX4I1/COX5B/ATP5I/-/COX7C/-/ATP6AP1/ATP6V1F/TCIRG1/ATP5O	30
BP	GO:0042255	ribosome assembly	21/1793	40/10779	2.04068e-07	0.000112238	ENSSSCG00000037236/ENSSSCG00000004394/ENSSSCG00000024260/ENSSSCG00000011952/ENSSSCG00000024983/ENSSSCG00000027358/ENSSSCG00000001528/ENSSSCG00000012252/ENSSSCG00000003042/ENSSSCG00000007732/ENSSSCG00000033169/ENSSSCG00000022774/ENSSSCG00000035997/ENSSSCG00000013597/ENSSSCG00000011710/ENSSSCG00000004002/ENSSSCG00000005920/ENSSSCG00000023158/ENSSSCG00000016827/ENSSSCG00000022145/ENSSSCG00000025796	RPSA/RPF2/RPL11/-/-/RPS17/RPS10/DDX3X/RPS19/SBDS/RPS15/NOP53/RPL10/RPS28/EIF2A/RPS5/BOP1/-/BRIX1/RPF1/NLE1	21
BP	GO:0015992	proton transport	34/1793	87/10779	4.43786e-07	0.000216962	ENSSSCG00000018082/ENSSSCG00000018094/ENSSSCG00000018078/ENSSSCG00000018075/ENSSSCG00000018081/ENSSSCG00000024313/ENSSSCG00000000767/ENSSSCG00000015973/ENSSSCG00000024316/ENSSSCG00000013046/ENSSSCG00000013436/ENSSSCG00000008056/ENSSSCG00000006263/ENSSSCG00000011929/ENSSSCG00000000405/ENSSSCG00000024550/ENSSSCG00000008466/ENSSSCG00000018080/ENSSSCG00000027085/ENSSSCG00000004480/ENSSSCG00000010330/…	COX3/CYTB/COX2/COX1/ATP6/-/ATP6V1E1/ATP5G3/COX5A/-/-/-/ATP6V1H/SLC35A5/-/UQCR10/COX7A2L/ATP8/-/COX7A2/PPIF/COX4I1/COX5B/PARK7/ATP5I/-/COX7C/-/-/ATP6AP1/ATP6V1F/TCIRG1/SLC35A1/ATP5O	34
BP	GO:0006818	hydrogen transport	34/1793	88/10779	6.08923e-07	0.000267926	ENSSSCG00000018082/ENSSSCG00000018094/ENSSSCG00000018078/ENSSSCG00000018075/ENSSSCG00000018081/ENSSSCG00000024313/ENSSSCG00000000767/ENSSSCG00000015973/ENSSSCG00000024316/ENSSSCG00000013046/ENSSSCG00000013436/ENSSSCG00000008056/ENSSSCG00000006263/ENSSSCG00000011929/ENSSSCG00000000405/ENSSSCG00000024550/ENSSSCG00000008466/ENSSSCG00000018080/ENSSSCG00000027085/ENSSSCG00000004480/ENSSSCG00000010330/…	COX3/CYTB/COX2/COX1/ATP6/-/ATP6V1E1/ATP5G3/COX5A/-/-/-/ATP6V1H/SLC35A5/-/UQCR10/COX7A2L/ATP8/-/COX7A2/PPIF/COX4I1/COX5B/PARK7/ATP5I/-/COX7C/-/-/ATP6AP1/ATP6V1F/TCIRG1/SLC35A1/ATP5O	34
BP	GO:0009199	ribonucleoside triphosphate metabolic process	53/1793	166/10779	7.83769e-07	0.000313508	ENSSSCG00000018094/ENSSSCG00000018078/novel.1741/ENSSSCG00000018075/ENSSSCG00000018091/ENSSSCG00000018081/ENSSSCG00000018069/ENSSSCG00000018087/ENSSSCG00000018007/ENSSSCG00000018086/ENSSSCG00000002873/ENSSSCG00000000694/ENSSSCG00000015973/ENSSSCG00000024316/ENSSSCG00000013046/ENSSSCG00000010517/ENSSSCG00000003017/ENSSSCG00000000769/ENSSSCG00000031174/ENSSSCG00000000405/ENSSSCG00000000033/ENSSSCG0…	CYTB/COX2/-/COX1/ND5/ATP6/ND2/ND4/MYH3/ND4L/GPI/-/ATP5G3/COX5A/-/-/TGFB1/BID/FBP1/-/TSPO/UQCR10/RHOA/HIF1A/NME2/PGK1/ATP8/CLPX/ZNF512B/PPIF/ENO3/PGAM2/NME7/OLA1/COX5B/NME5/UCK1/PARK7/UQCC2/SLC25A33/ATP5I/NDUFV2/-/TAZ/COX7C/CTPS1/-/-/NUDT5/COQ9/BAD/TCIRG1/ATP5O	53
BP	GO:0046034	ATP metabolic process	47/1793	142/10779	1.04201e-06	0.000382071	ENSSSCG00000018094/ENSSSCG00000018078/novel.1741/ENSSSCG00000018075/ENSSSCG00000018091/ENSSSCG00000018081/ENSSSCG00000018069/ENSSSCG00000018087/ENSSSCG00000018007/ENSSSCG00000018086/ENSSSCG00000002873/ENSSSCG00000000694/ENSSSCG00000015973/ENSSSCG00000024316/ENSSSCG00000013046/ENSSSCG00000010517/ENSSSCG00000003017/ENSSSCG00000000769/ENSSSCG00000031174/ENSSSCG00000000405/ENSSSCG00000000033/ENSSSCG0…	CYTB/COX2/-/COX1/ND5/ATP6/ND2/ND4/MYH3/ND4L/GPI/-/ATP5G3/COX5A/-/-/TGFB1/BID/FBP1/-/TSPO/UQCR10/RHOA/HIF1A/PGK1/ATP8/CLPX/PPIF/ENO3/PGAM2/OLA1/COX5B/PARK7/UQCC2/SLC25A33/ATP5I/NDUFV2/-/TAZ/COX7C/-/-/NUDT5/COQ9/BAD/TCIRG1/ATP5O	47
BP	GO:0009123	nucleoside monophosphate metabolic process	56/1793	181/10779	1.19838e-06	0.000405604	ENSSSCG00000018094/ENSSSCG00000018078/novel.1741/ENSSSCG00000018075/ENSSSCG00000018091/ENSSSCG00000018081/ENSSSCG00000018069/ENSSSCG00000018087/ENSSSCG00000018007/ENSSSCG00000018086/ENSSSCG00000002873/ENSSSCG00000010315/ENSSSCG00000000694/ENSSSCG00000012116/ENSSSCG00000015973/ENSSSCG00000024316/ENSSSCG00000013046/ENSSSCG00000010517/ENSSSCG00000003017/ENSSSCG00000018052/ENSSSCG00000037334/ENSSSCG0…	CYTB/COX2/-/COX1/ND5/ATP6/ND2/ND4/MYH3/ND4L/GPI/ADK/-/PRPS2/ATP5G3/COX5A/-/-/TGFB1/NT5M/ADSSL1/BID/FBP1/-/TSPO/UQCR10/RHOA/HIF1A/PGK1/ATP8/CLPX/ZNF512B/PPIF/ENO3/PGAM2/OLA1/COX5B/UCK1/PRPS1/PARK7/UQCC2/SLC25A33/ATP5I/NDUFV2/-/TAZ/COX7C/-/-/NUDT5/COQ9/BAD/DNPH1/TCIRG1/DLG1/ATP5O	56
BP	GO:0009161	ribonucleoside monophosphate metabolic process	54/1793	174/10779	1.66501e-06	0.000523287	ENSSSCG00000018094/ENSSSCG00000018078/novel.1741/ENSSSCG00000018075/ENSSSCG00000018091/ENSSSCG00000018081/ENSSSCG00000018069/ENSSSCG00000018087/ENSSSCG00000018007/ENSSSCG00000018086/ENSSSCG00000002873/ENSSSCG00000010315/ENSSSCG00000000694/ENSSSCG00000012116/ENSSSCG00000015973/ENSSSCG00000024316/ENSSSCG00000013046/ENSSSCG00000010517/ENSSSCG00000003017/ENSSSCG00000037334/ENSSSCG00000000769/ENSSSCG0…	CYTB/COX2/-/COX1/ND5/ATP6/ND2/ND4/MYH3/ND4L/GPI/ADK/-/PRPS2/ATP5G3/COX5A/-/-/TGFB1/ADSSL1/BID/FBP1/-/TSPO/UQCR10/RHOA/HIF1A/PGK1/ATP8/CLPX/ZNF512B/PPIF/ENO3/PGAM2/OLA1/COX5B/UCK1/PRPS1/PARK7/UQCC2/SLC25A33/ATP5I/NDUFV2/-/TAZ/COX7C/-/-/NUDT5/COQ9/BAD/TCIRG1/DLG1/ATP5O	54
BP	GO:0022618	ribonucleoprotein complex assembly	50/1793	160/10779	3.20577e-06	0.000940358	ENSSSCG00000037236/ENSSSCG00000004394/ENSSSCG00000024260/ENSSSCG00000006033/ENSSSCG00000001400/ENSSSCG00000006879/ENSSSCG00000011952/ENSSSCG00000024983/ENSSSCG00000027358/ENSSSCG00000001528/ENSSSCG00000017239/ENSSSCG00000012252/ENSSSCG00000036293/ENSSSCG00000003042/ENSSSCG00000007732/ENSSSCG00000015648/ENSSSCG00000017555/ENSSSCG00000003612/ENSSSCG00000007979/ENSSSCG00000033169/ENSSSCG00000022774/…	RPSA/RPF2/RPL11/EIF3E/DDX39B/PTBP2/-/-/RPS17/RPS10/-/DDX3X/SRSF10/RPS19/SBDS/EIF2D/-/EIF3I/LUC7L/RPS15/NOP53/PRPF39/EIF3H/RPS23/RPL10/RPS28/PRMT7/EIF2A/RUVBL1/RPS5/SNRPD3/SRPK1/NOL3/EIF3K/-/CNOT7/PRPF19/SLU7/SNRPD2/SNRPD1/BOP1/DDX6/EIF3J/-/BRIX1/AAR2/RPF1/NLE1/STRAP/-	50
BP	GO:0009117	nucleotide metabolic process	92/1793	355/10779	4.32373e-06	0.00118903	ENSSSCG00000018094/ENSSSCG00000018078/novel.1741/ENSSSCG00000018075/ENSSSCG00000018091/ENSSSCG00000018081/ENSSSCG00000018069/ENSSSCG00000018087/ENSSSCG00000018007/ENSSSCG00000018086/ENSSSCG00000002873/ENSSSCG00000010315/ENSSSCG00000000694/ENSSSCG00000003088/ENSSSCG00000012116/ENSSSCG00000015973/ENSSSCG00000002704/ENSSSCG00000024316/ENSSSCG00000013046/ENSSSCG00000010517/ENSSSCG00000003017/ENSSSCG0…	CYTB/COX2/-/COX1/ND5/ATP6/ND2/ND4/MYH3/ND4L/GPI/ADK/-/APOE/PRPS2/ATP5G3/KARS/COX5A/-/-/TGFB1/EPHA2/NT5M/ADSSL1/CDA/NMNAT3/PGLS/RACK1/BID/SULT2B1/UPP1/ERH/TALDO1/FBP1/ADGRF1/PDE2A/-/TSPO/UQCR10/RHOA/HIF1A/NT5C/NME2/PGK1/ATP8/CLPX/ZNF512B/APLP1/PPIF/ENO3/PGAM2/NME7/OLA1/COX5B/NME5/ACOT7/UCK1/PRPS1/PARK7/UQCC2/SLC25A33/ATP5I/NDUFV2/-/TAZ/DCAKD/COX7C/SLC5A10/CTPS1/ADCY4/NAPRT/-/-/MDH1/NAMPT/TBL1XR1/N…	92
BP	GO:0009205	purine ribonucleoside triphosphate metabolic process	50/1793	162/10779	4.75948e-06	0.00123187	ENSSSCG00000018094/ENSSSCG00000018078/novel.1741/ENSSSCG00000018075/ENSSSCG00000018091/ENSSSCG00000018081/ENSSSCG00000018069/ENSSSCG00000018087/ENSSSCG00000018007/ENSSSCG00000018086/ENSSSCG00000002873/ENSSSCG00000000694/ENSSSCG00000015973/ENSSSCG00000024316/ENSSSCG00000013046/ENSSSCG00000010517/ENSSSCG00000003017/ENSSSCG00000000769/ENSSSCG00000031174/ENSSSCG00000000405/ENSSSCG00000000033/ENSSSCG0…	CYTB/COX2/-/COX1/ND5/ATP6/ND2/ND4/MYH3/ND4L/GPI/-/ATP5G3/COX5A/-/-/TGFB1/BID/FBP1/-/TSPO/UQCR10/RHOA/HIF1A/NME2/PGK1/ATP8/CLPX/PPIF/ENO3/PGAM2/NME7/OLA1/COX5B/NME5/PARK7/UQCC2/SLC25A33/ATP5I/NDUFV2/-/TAZ/COX7C/-/-/NUDT5/COQ9/BAD/TCIRG1/ATP5O	50
BP	GO:0009141	nucleoside triphosphate metabolic process	54/1793	181/10779	6.2297e-06	0.00143062	ENSSSCG00000018094/ENSSSCG00000018078/novel.1741/ENSSSCG00000018075/ENSSSCG00000018091/ENSSSCG00000018081/ENSSSCG00000018069/ENSSSCG00000018087/ENSSSCG00000018007/ENSSSCG00000018086/ENSSSCG00000002873/ENSSSCG00000010315/ENSSSCG00000000694/ENSSSCG00000015973/ENSSSCG00000024316/ENSSSCG00000013046/ENSSSCG00000010517/ENSSSCG00000003017/ENSSSCG00000000769/ENSSSCG00000031174/ENSSSCG00000000405/ENSSSCG0…	CYTB/COX2/-/COX1/ND5/ATP6/ND2/ND4/MYH3/ND4L/GPI/ADK/-/ATP5G3/COX5A/-/-/TGFB1/BID/FBP1/-/TSPO/UQCR10/RHOA/HIF1A/NME2/PGK1/ATP8/CLPX/ZNF512B/PPIF/ENO3/PGAM2/NME7/OLA1/COX5B/NME5/UCK1/PARK7/UQCC2/SLC25A33/ATP5I/NDUFV2/-/TAZ/COX7C/CTPS1/-/-/NUDT5/COQ9/BAD/TCIRG1/ATP5O	54
BP	GO:0009144	purine nucleoside triphosphate metabolic process	51/1793	168/10779	6.50281e-06	0.00143062	ENSSSCG00000018094/ENSSSCG00000018078/novel.1741/ENSSSCG00000018075/ENSSSCG00000018091/ENSSSCG00000018081/ENSSSCG00000018069/ENSSSCG00000018087/ENSSSCG00000018007/ENSSSCG00000018086/ENSSSCG00000002873/ENSSSCG00000010315/ENSSSCG00000000694/ENSSSCG00000015973/ENSSSCG00000024316/ENSSSCG00000013046/ENSSSCG00000010517/ENSSSCG00000003017/ENSSSCG00000000769/ENSSSCG00000031174/ENSSSCG00000000405/ENSSSCG0…	CYTB/COX2/-/COX1/ND5/ATP6/ND2/ND4/MYH3/ND4L/GPI/ADK/-/ATP5G3/COX5A/-/-/TGFB1/BID/FBP1/-/TSPO/UQCR10/RHOA/HIF1A/NME2/PGK1/ATP8/CLPX/PPIF/ENO3/PGAM2/NME7/OLA1/COX5B/NME5/PARK7/UQCC2/SLC25A33/ATP5I/NDUFV2/-/TAZ/COX7C/-/-/NUDT5/COQ9/BAD/TCIRG1/ATP5O	51
BP	GO:0071826	ribonucleoprotein complex subunit organization	51/1793	168/10779	6.50281e-06	0.00143062	ENSSSCG00000037236/ENSSSCG00000004394/ENSSSCG00000024260/ENSSSCG00000006033/ENSSSCG00000001400/ENSSSCG00000006879/ENSSSCG00000011952/ENSSSCG00000024983/ENSSSCG00000027358/ENSSSCG00000001528/ENSSSCG00000017239/ENSSSCG00000012252/ENSSSCG00000036293/ENSSSCG00000003042/ENSSSCG00000007732/ENSSSCG00000015648/ENSSSCG00000017555/ENSSSCG00000003612/ENSSSCG00000007979/ENSSSCG00000033169/ENSSSCG00000022774/…	RPSA/RPF2/RPL11/EIF3E/DDX39B/PTBP2/-/-/RPS17/RPS10/-/DDX3X/SRSF10/RPS19/SBDS/EIF2D/-/EIF3I/LUC7L/RPS15/NOP53/PRPF39/EIF3H/RPS23/RPL10/RPS28/PRMT7/EIF2A/RUVBL1/RPS5/SNRPD3/SRPK1/NOL3/KIF5B/EIF3K/-/CNOT7/PRPF19/SLU7/SNRPD2/SNRPD1/BOP1/DDX6/EIF3J/-/BRIX1/AAR2/RPF1/NLE1/STRAP/-	51
BP	GO:0006753	nucleoside phosphate metabolic process	92/1793	360/10779	8.01362e-06	0.00167904	ENSSSCG00000018094/ENSSSCG00000018078/novel.1741/ENSSSCG00000018075/ENSSSCG00000018091/ENSSSCG00000018081/ENSSSCG00000018069/ENSSSCG00000018087/ENSSSCG00000018007/ENSSSCG00000018086/ENSSSCG00000002873/ENSSSCG00000010315/ENSSSCG00000000694/ENSSSCG00000003088/ENSSSCG00000012116/ENSSSCG00000015973/ENSSSCG00000002704/ENSSSCG00000024316/ENSSSCG00000013046/ENSSSCG00000010517/ENSSSCG00000003017/ENSSSCG0…	CYTB/COX2/-/COX1/ND5/ATP6/ND2/ND4/MYH3/ND4L/GPI/ADK/-/APOE/PRPS2/ATP5G3/KARS/COX5A/-/-/TGFB1/EPHA2/NT5M/ADSSL1/CDA/NMNAT3/PGLS/RACK1/BID/SULT2B1/UPP1/ERH/TALDO1/FBP1/ADGRF1/PDE2A/-/TSPO/UQCR10/RHOA/HIF1A/NT5C/NME2/PGK1/ATP8/CLPX/ZNF512B/APLP1/PPIF/ENO3/PGAM2/NME7/OLA1/COX5B/NME5/ACOT7/UCK1/PRPS1/PARK7/UQCC2/SLC25A33/ATP5I/NDUFV2/-/TAZ/DCAKD/COX7C/SLC5A10/CTPS1/ADCY4/NAPRT/-/-/MDH1/NAMPT/TBL1XR1/N…	92
BP	GO:0055086	nucleobase-containing small molecule metabolic process	98/1793	391/10779	9.86794e-06	0.00197359	ENSSSCG00000018094/ENSSSCG00000018078/novel.1741/ENSSSCG00000018075/ENSSSCG00000018091/ENSSSCG00000018081/ENSSSCG00000018069/ENSSSCG00000018087/ENSSSCG00000018007/ENSSSCG00000018086/ENSSSCG00000002873/ENSSSCG00000010315/ENSSSCG00000000694/ENSSSCG00000004392/ENSSSCG00000003088/ENSSSCG00000012116/ENSSSCG00000015973/ENSSSCG00000002704/ENSSSCG00000028135/ENSSSCG00000024316/ENSSSCG00000013046/ENSSSCG0…	CYTB/COX2/-/COX1/ND5/ATP6/ND2/ND4/MYH3/ND4L/GPI/ADK/-/-/APOE/PRPS2/ATP5G3/KARS/-/COX5A/-/-/TGFB1/EPHA2/NT5M/ADSSL1/CDA/NMNAT3/PGLS/RACK1/BID/SULT2B1/UPP1/ERH/TALDO1/FBP1/ADGRF1/PDE2A/-/TSPO/UQCR10/RHOA/HIF1A/MRI1/NT5C/NME2/PGK1/ATP8/CLPX/ZNF512B/APLP1/-/PPIF/ENO3/PGAM2/NME7/OLA1/COX5B/NME5/ACOT7/UCK1/PRPS1/APRT/PARK7/UQCC2/SLC25A33/ATP5I/NDUFV2/-/TAZ/DCAKD/COX7C/SLC5A10/CTPS1/ADCY4/NAPRT/-/-/MDH1…	98
BP	GO:0009167	purine ribonucleoside monophosphate metabolic process	50/1793	168/10779	1.46115e-05	0.00279525	ENSSSCG00000018094/ENSSSCG00000018078/novel.1741/ENSSSCG00000018075/ENSSSCG00000018091/ENSSSCG00000018081/ENSSSCG00000018069/ENSSSCG00000018087/ENSSSCG00000018007/ENSSSCG00000018086/ENSSSCG00000002873/ENSSSCG00000010315/ENSSSCG00000000694/ENSSSCG00000015973/ENSSSCG00000024316/ENSSSCG00000013046/ENSSSCG00000010517/ENSSSCG00000003017/ENSSSCG00000037334/ENSSSCG00000000769/ENSSSCG00000031174/ENSSSCG0…	CYTB/COX2/-/COX1/ND5/ATP6/ND2/ND4/MYH3/ND4L/GPI/ADK/-/ATP5G3/COX5A/-/-/TGFB1/ADSSL1/BID/FBP1/-/TSPO/UQCR10/RHOA/HIF1A/PGK1/ATP8/CLPX/PPIF/ENO3/PGAM2/OLA1/COX5B/PARK7/UQCC2/SLC25A33/ATP5I/NDUFV2/-/TAZ/COX7C/-/-/NUDT5/COQ9/BAD/TCIRG1/DLG1/ATP5O	50
BP	GO:0006119	oxidative phosphorylation	22/1793	53/10779	1.53295e-05	0.0028104	ENSSSCG00000018094/ENSSSCG00000018078/ENSSSCG00000018075/ENSSSCG00000018091/ENSSSCG00000018069/ENSSSCG00000018087/ENSSSCG00000018086/ENSSSCG00000024316/ENSSSCG00000013046/ENSSSCG00000000769/ENSSSCG00000024550/ENSSSCG00000022080/ENSSSCG00000010330/ENSSSCG00000008195/ENSSSCG00000003385/ENSSSCG00000030668/ENSSSCG00000038006/ENSSSCG00000038826/ENSSSCG00000039655/ENSSSCG00000040325/ENSSSCG00000003903/…	CYTB/COX2/COX1/ND5/ND2/ND4/ND4L/COX5A/-/BID/UQCR10/RHOA/PPIF/COX5B/PARK7/UQCC2/SLC25A33/NDUFV2/TAZ/COX7C/-/COQ9	22
BP	GO:0009126	purine nucleoside monophosphate metabolic process	50/1793	169/10779	1.74589e-05	0.00307277	ENSSSCG00000018094/ENSSSCG00000018078/novel.1741/ENSSSCG00000018075/ENSSSCG00000018091/ENSSSCG00000018081/ENSSSCG00000018069/ENSSSCG00000018087/ENSSSCG00000018007/ENSSSCG00000018086/ENSSSCG00000002873/ENSSSCG00000010315/ENSSSCG00000000694/ENSSSCG00000015973/ENSSSCG00000024316/ENSSSCG00000013046/ENSSSCG00000010517/ENSSSCG00000003017/ENSSSCG00000037334/ENSSSCG00000000769/ENSSSCG00000031174/ENSSSCG0…	CYTB/COX2/-/COX1/ND5/ATP6/ND2/ND4/MYH3/ND4L/GPI/ADK/-/ATP5G3/COX5A/-/-/TGFB1/ADSSL1/BID/FBP1/-/TSPO/UQCR10/RHOA/HIF1A/PGK1/ATP8/CLPX/PPIF/ENO3/PGAM2/OLA1/COX5B/PARK7/UQCC2/SLC25A33/ATP5I/NDUFV2/-/TAZ/COX7C/-/-/NUDT5/COQ9/BAD/TCIRG1/DLG1/ATP5O	50
BP	GO:0015985	energy coupled proton transport, down electrochemical gradient	10/1793	15/10779	2.11516e-05	0.00344693	novel.1741/ENSSSCG00000018081/ENSSSCG00000015973/ENSSSCG00000000405/ENSSSCG00000018080/ENSSSCG00000008195/ENSSSCG00000023903/ENSSSCG00000007524/ENSSSCG00000012890/ENSSSCG00000012042	-/ATP6/ATP5G3/-/ATP8/COX5B/ATP5I/-/TCIRG1/ATP5O	10
BP	GO:0015986	ATP synthesis coupled proton transport	10/1793	15/10779	2.11516e-05	0.00344693	novel.1741/ENSSSCG00000018081/ENSSSCG00000015973/ENSSSCG00000000405/ENSSSCG00000018080/ENSSSCG00000008195/ENSSSCG00000023903/ENSSSCG00000007524/ENSSSCG00000012890/ENSSSCG00000012042	-/ATP6/ATP5G3/-/ATP8/COX5B/ATP5I/-/TCIRG1/ATP5O	10
BP	GO:0009201	ribonucleoside triphosphate biosynthetic process	18/1793	40/10779	2.43903e-05	0.00359465	novel.1741/ENSSSCG00000018081/ENSSSCG00000015973/ENSSSCG00000003017/ENSSSCG00000000405/ENSSSCG00000017591/ENSSSCG00000018080/ENSSSCG00000035939/ENSSSCG00000006294/ENSSSCG00000008195/ENSSSCG00000027997/ENSSSCG00000005717/ENSSSCG00000023903/ENSSSCG00000007524/ENSSSCG00000003973/ENSSSCG00000034019/ENSSSCG00000012890/ENSSSCG00000012042	-/ATP6/ATP5G3/TGFB1/-/NME2/ATP8/ZNF512B/NME7/COX5B/NME5/UCK1/ATP5I/-/CTPS1/-/TCIRG1/ATP5O	18
BP	GO:0042773	ATP synthesis coupled electron transport	18/1793	40/10779	2.43903e-05	0.00359465	ENSSSCG00000018094/ENSSSCG00000018078/ENSSSCG00000018075/ENSSSCG00000018091/ENSSSCG00000018069/ENSSSCG00000018087/ENSSSCG00000018086/ENSSSCG00000024316/ENSSSCG00000013046/ENSSSCG00000000769/ENSSSCG00000024550/ENSSSCG00000008195/ENSSSCG00000003385/ENSSSCG00000038826/ENSSSCG00000039655/ENSSSCG00000040325/ENSSSCG00000003903/ENSSSCG00000025284	CYTB/COX2/COX1/ND5/ND2/ND4/ND4L/COX5A/-/BID/UQCR10/COX5B/PARK7/NDUFV2/TAZ/COX7C/-/COQ9	18
BP	GO:0006364	rRNA processing	40/1793	127/10779	2.4509e-05	0.00359465	ENSSSCG00000014075/ENSSSCG00000037236/ENSSSCG00000003645/ENSSSCG00000004394/ENSSSCG00000024260/ENSSSCG00000008536/ENSSSCG00000000058/ENSSSCG00000028020/ENSSSCG00000005169/ENSSSCG00000025507/ENSSSCG00000003042/ENSSSCG00000028850/ENSSSCG00000002529/ENSSSCG00000007732/ENSSSCG00000008990/ENSSSCG00000026812/ENSSSCG00000003930/ENSSSCG00000016911/ENSSSCG00000022225/ENSSSCG00000020817/ENSSSCG00000013597/…	-/RPSA/UTP11/RPF2/RPL11/WDR43/SNU13/MRPS9/-/RPL27/RPS19/RPL26/RPS21/SBDS/MRPL1/EMG1/-/SKIV2L2/NOP58/RPS16/RPS28/BMT2/FBL/WDR75/BYSL/TFB1M/WDR36/RPS27/RIOK3/DDX52/BOP1/NSUN3/NPM3/NOC4L/WDR46/WDR55/TRMT112/RPF1/EXOSC8/MPHOSPH6	40
BP	GO:0006091	generation of precursor metabolites and energy	63/1793	232/10779	3.06941e-05	0.00435658	ENSSSCG00000018082/ENSSSCG00000018094/ENSSSCG00000018078/novel.1741/ENSSSCG00000018075/ENSSSCG00000018091/ENSSSCG00000018069/ENSSSCG00000018087/ENSSSCG00000021597/ENSSSCG00000018086/ENSSSCG00000002873/ENSSSCG00000024313/ENSSSCG00000016893/ENSSSCG00000013022/ENSSSCG00000000694/ENSSSCG00000024316/ENSSSCG00000013046/ENSSSCG00000010517/ENSSSCG00000007788/ENSSSCG00000039731/ENSSSCG00000013436/ENSSSCG0…	COX3/CYTB/COX2/-/COX1/ND5/ND2/ND4/PHLDA2/ND4L/GPI/-/NDUFS4/PYGM/-/COX5A/-/-/PHKG2/-/-/NOP53/-/BID/IL6ST/PPP1CB/FBP1/ACO2/UQCR10/RHOA/HIF1A/COX7A2L/PNPT1/PGK1/-/COX7A2/PPIF/ENO3/PGAM2/COQ10B/COX4I1/COX5B/ACADM/PARK7/UQCC2/SLC25A33/SUCLA2/PPP1R3F/NDUFV2/TAZ/COX7C/PIK3CA/-/MDH1/PYGB/COQ9/GAA/CAVIN3/IDH3G/SUCLG1/SLC37A4/VGF/PTGES2	63
BP	GO:0019693	ribose phosphate metabolic process	75/1793	293/10779	5.11646e-05	0.00703514	ENSSSCG00000018094/ENSSSCG00000018078/novel.1741/ENSSSCG00000018075/ENSSSCG00000018091/ENSSSCG00000018081/ENSSSCG00000018069/ENSSSCG00000018087/ENSSSCG00000018007/ENSSSCG00000018086/ENSSSCG00000002873/ENSSSCG00000010315/ENSSSCG00000000694/ENSSSCG00000003088/ENSSSCG00000015973/ENSSSCG00000024316/ENSSSCG00000013046/ENSSSCG00000010517/ENSSSCG00000003017/ENSSSCG00000003471/ENSSSCG00000037334/ENSSSCG0…	CYTB/COX2/-/COX1/ND5/ATP6/ND2/ND4/MYH3/ND4L/GPI/ADK/-/APOE/ATP5G3/COX5A/-/-/TGFB1/EPHA2/ADSSL1/PGLS/RACK1/BID/SULT2B1/TALDO1/FBP1/ADGRF1/PDE2A/-/TSPO/UQCR10/RHOA/HIF1A/NME2/PGK1/ATP8/CLPX/ZNF512B/APLP1/PPIF/ENO3/PGAM2/NME7/OLA1/COX5B/NME5/ACOT7/UCK1/PARK7/UQCC2/SLC25A33/ATP5I/NDUFV2/-/TAZ/DCAKD/COX7C/CTPS1/ADCY4/-/-/TBL1XR1/NUDT5/COQ9/BAD/GUCY2D/NUDT16/ACAT1/TCIRG1/DLG1/ATP5O/PDZD3/SULT2A1/-	75
BP	GO:0042273	ribosomal large subunit biogenesis	21/1793	53/10779	5.47399e-05	0.00729866	ENSSSCG00000014075/ENSSSCG00000004394/ENSSSCG00000024260/ENSSSCG00000011952/ENSSSCG00000024983/ENSSSCG00000000058/ENSSSCG00000029003/ENSSSCG00000008974/ENSSSCG00000028850/ENSSSCG00000008990/ENSSSCG00000022774/ENSSSCG00000035997/ENSSSCG00000040273/ENSSSCG00000014910/ENSSSCG00000028025/ENSSSCG00000005920/ENSSSCG00000016189/ENSSSCG00000016827/ENSSSCG00000032062/ENSSSCG00000022145/ENSSSCG00000025796	-/RPF2/RPL11/-/-/SNU13/-/-/RPL26/MRPL1/NOP53/RPL10/-/-/WDR74/BOP1/AAMP/BRIX1/WDR55/RPF1/NLE1	21
BP	GO:0016072	rRNA metabolic process	44/1793	149/10779	5.73857e-05	0.00742638	ENSSSCG00000014075/ENSSSCG00000037236/ENSSSCG00000003645/ENSSSCG00000004394/ENSSSCG00000024260/ENSSSCG00000008536/ENSSSCG00000000058/ENSSSCG00000028020/ENSSSCG00000005169/ENSSSCG00000025507/ENSSSCG00000003042/ENSSSCG00000028850/ENSSSCG00000002529/ENSSSCG00000007732/ENSSSCG00000008990/ENSSSCG00000026812/ENSSSCG00000022774/ENSSSCG00000003930/ENSSSCG00000016911/ENSSSCG00000022225/ENSSSCG00000020817/…	-/RPSA/UTP11/RPF2/RPL11/WDR43/SNU13/MRPS9/-/RPL27/RPS19/RPL26/RPS21/SBDS/MRPL1/EMG1/NOP53/-/SKIV2L2/NOP58/RPS16/RPS28/BMT2/FBL/WDR75/BYSL/TFB1M/WDR36/RPS27/RIOK3/DDX52/POLR1E/BOP1/NSUN3/CAVIN1/NPM3/NOC4L/WDR46/ANG/WDR55/TRMT112/RPF1/EXOSC8/MPHOSPH6	44
BP	GO:0000028	ribosomal small subunit assembly	8/1793	11/10779	5.92491e-05	0.00744846	ENSSSCG00000037236/ENSSSCG00000027358/ENSSSCG00000001528/ENSSSCG00000003042/ENSSSCG00000033169/ENSSSCG00000013597/ENSSSCG00000004002/ENSSSCG00000023158	RPSA/RPS17/RPS10/RPS19/RPS15/RPS28/RPS5/-	8
BP	GO:0022900	electron transport chain	29/1793	85/10779	6.30509e-05	0.00770623	ENSSSCG00000018082/ENSSSCG00000018094/ENSSSCG00000018078/ENSSSCG00000018075/ENSSSCG00000018091/ENSSSCG00000018069/ENSSSCG00000018087/ENSSSCG00000018086/ENSSSCG00000024313/ENSSSCG00000016893/ENSSSCG00000024316/ENSSSCG00000013046/ENSSSCG00000039731/ENSSSCG00000013436/ENSSSCG00000016100/ENSSSCG00000000769/ENSSSCG00000024550/ENSSSCG00000008466/ENSSSCG00000027085/ENSSSCG00000004480/ENSSSCG00000029034/…	COX3/CYTB/COX2/COX1/ND5/ND2/ND4/ND4L/-/NDUFS4/COX5A/-/-/-/-/BID/UQCR10/COX7A2L/-/COX7A2/COX4I1/COX5B/PARK7/NDUFV2/TAZ/COX7C/-/COQ9/PTGES2	29
BP	GO:0009259	ribonucleotide metabolic process	73/1793	286/10779	7.079e-05	0.00841828	ENSSSCG00000018094/ENSSSCG00000018078/novel.1741/ENSSSCG00000018075/ENSSSCG00000018091/ENSSSCG00000018081/ENSSSCG00000018069/ENSSSCG00000018087/ENSSSCG00000018007/ENSSSCG00000018086/ENSSSCG00000002873/ENSSSCG00000010315/ENSSSCG00000000694/ENSSSCG00000003088/ENSSSCG00000015973/ENSSSCG00000024316/ENSSSCG00000013046/ENSSSCG00000010517/ENSSSCG00000003017/ENSSSCG00000003471/ENSSSCG00000037334/ENSSSCG0…	CYTB/COX2/-/COX1/ND5/ATP6/ND2/ND4/MYH3/ND4L/GPI/ADK/-/APOE/ATP5G3/COX5A/-/-/TGFB1/EPHA2/ADSSL1/RACK1/BID/SULT2B1/FBP1/ADGRF1/PDE2A/-/TSPO/UQCR10/RHOA/HIF1A/NME2/PGK1/ATP8/CLPX/ZNF512B/APLP1/PPIF/ENO3/PGAM2/NME7/OLA1/COX5B/NME5/ACOT7/UCK1/PARK7/UQCC2/SLC25A33/ATP5I/NDUFV2/-/TAZ/DCAKD/COX7C/CTPS1/ADCY4/-/-/TBL1XR1/NUDT5/COQ9/BAD/GUCY2D/NUDT16/ACAT1/TCIRG1/DLG1/ATP5O/PDZD3/SULT2A1/-	73
BP	GO:0009142	nucleoside triphosphate biosynthetic process	19/1793	47/10779	8.9162e-05	0.010324	novel.1741/ENSSSCG00000018081/ENSSSCG00000010315/ENSSSCG00000015973/ENSSSCG00000003017/ENSSSCG00000000405/ENSSSCG00000017591/ENSSSCG00000018080/ENSSSCG00000035939/ENSSSCG00000006294/ENSSSCG00000008195/ENSSSCG00000027997/ENSSSCG00000005717/ENSSSCG00000023903/ENSSSCG00000007524/ENSSSCG00000003973/ENSSSCG00000034019/ENSSSCG00000012890/ENSSSCG00000012042	-/ATP6/ADK/ATP5G3/TGFB1/-/NME2/ATP8/ZNF512B/NME7/COX5B/NME5/UCK1/ATP5I/-/CTPS1/-/TCIRG1/ATP5O	19
BP	GO:0002181	cytoplasmic translation	20/1793	51/10779	9.7264e-05	0.0109734	ENSSSCG00000006033/ENSSSCG00000025192/ENSSSCG00000006081/ENSSSCG00000004970/ENSSSCG00000028850/ENSSSCG00000015648/ENSSSCG00000008170/ENSSSCG00000003612/ENSSSCG00000014855/ENSSSCG00000014569/ENSSSCG00000009019/ENSSSCG00000006016/ENSSSCG00000040273/ENSSSCG00000025599/ENSSSCG00000039647/ENSSSCG00000014910/ENSSSCG00000002963/ENSSSCG00000004446/ENSSSCG00000004691/ENSSSCG00000013315	EIF3E/RPL9/RPL30/-/RPL26/EIF2D/-/EIF3I/RPS3/-/RPS3A/EIF3H/-/FTSJ1/EIF3F/-/EIF3K/-/EIF3J/-	20
BP	GO:0009145	purine nucleoside triphosphate biosynthetic process	16/1793	37/10779	0.00012357	0.0135927	novel.1741/ENSSSCG00000018081/ENSSSCG00000010315/ENSSSCG00000015973/ENSSSCG00000003017/ENSSSCG00000000405/ENSSSCG00000017591/ENSSSCG00000018080/ENSSSCG00000006294/ENSSSCG00000008195/ENSSSCG00000027997/ENSSSCG00000023903/ENSSSCG00000007524/ENSSSCG00000034019/ENSSSCG00000012890/ENSSSCG00000012042	-/ATP6/ADK/ATP5G3/TGFB1/-/NME2/ATP8/NME7/COX5B/NME5/ATP5I/-/-/TCIRG1/ATP5O	16
BP	GO:0009150	purine ribonucleotide metabolic process	70/1793	279/10779	0.000173382	0.0186069	ENSSSCG00000018094/ENSSSCG00000018078/novel.1741/ENSSSCG00000018075/ENSSSCG00000018091/ENSSSCG00000018081/ENSSSCG00000018069/ENSSSCG00000018087/ENSSSCG00000018007/ENSSSCG00000018086/ENSSSCG00000002873/ENSSSCG00000010315/ENSSSCG00000000694/ENSSSCG00000003088/ENSSSCG00000015973/ENSSSCG00000024316/ENSSSCG00000013046/ENSSSCG00000010517/ENSSSCG00000003017/ENSSSCG00000003471/ENSSSCG00000037334/ENSSSCG0…	CYTB/COX2/-/COX1/ND5/ATP6/ND2/ND4/MYH3/ND4L/GPI/ADK/-/APOE/ATP5G3/COX5A/-/-/TGFB1/EPHA2/ADSSL1/RACK1/BID/SULT2B1/FBP1/ADGRF1/PDE2A/-/TSPO/UQCR10/RHOA/HIF1A/NME2/PGK1/ATP8/CLPX/APLP1/PPIF/ENO3/PGAM2/NME7/OLA1/COX5B/NME5/ACOT7/PARK7/UQCC2/SLC25A33/ATP5I/NDUFV2/-/TAZ/DCAKD/COX7C/ADCY4/-/-/TBL1XR1/NUDT5/COQ9/BAD/GUCY2D/NUDT16/ACAT1/TCIRG1/DLG1/ATP5O/PDZD3/SULT2A1/-	70
BP	GO:0042274	ribosomal small subunit biogenesis	20/1793	53/10779	0.000181396	0.0190034	ENSSSCG00000037236/ENSSSCG00000003645/ENSSSCG00000000058/ENSSSCG00000028020/ENSSSCG00000027358/ENSSSCG00000005169/ENSSSCG00000001528/ENSSSCG00000003042/ENSSSCG00000002529/ENSSSCG00000033169/ENSSSCG00000026812/ENSSSCG00000003930/ENSSSCG00000020817/ENSSSCG00000013597/ENSSSCG00000004002/ENSSSCG00000026752/ENSSSCG00000029518/ENSSSCG00000023158/ENSSSCG00000009739/ENSSSCG00000001504	RPSA/UTP11/SNU13/MRPS9/RPS17/-/RPS10/RPS19/RPS21/RPS15/EMG1/-/RPS16/RPS28/RPS5/BYSL/RIOK3/-/NOC4L/WDR46	20
BP	GO:0042775	mitochondrial ATP synthesis coupled electron transport	15/1793	35/10779	0.000226424	0.0229055	ENSSSCG00000018094/ENSSSCG00000018075/ENSSSCG00000018069/ENSSSCG00000018087/ENSSSCG00000024316/ENSSSCG00000013046/ENSSSCG00000000769/ENSSSCG00000024550/ENSSSCG00000008195/ENSSSCG00000003385/ENSSSCG00000038826/ENSSSCG00000039655/ENSSSCG00000040325/ENSSSCG00000003903/ENSSSCG00000025284	CYTB/COX1/ND2/ND4/COX5A/-/BID/UQCR10/COX5B/PARK7/NDUFV2/TAZ/COX7C/-/COQ9	15
BP	GO:0034470	ncRNA processing	59/1793	228/10779	0.000229055	0.0229055	ENSSSCG00000014075/ENSSSCG00000037236/ENSSSCG00000003645/ENSSSCG00000004394/ENSSSCG00000024260/ENSSSCG00000008536/ENSSSCG00000000058/ENSSSCG00000028020/ENSSSCG00000005169/ENSSSCG00000005029/ENSSSCG00000025507/ENSSSCG00000003042/ENSSSCG00000028850/ENSSSCG00000002529/ENSSSCG00000007732/ENSSSCG00000008990/ENSSSCG00000002807/ENSSSCG00000026812/ENSSSCG00000003930/ENSSSCG00000016911/ENSSSCG00000022225/…	-/RPSA/UTP11/RPF2/RPL11/WDR43/SNU13/MRPS9/-/RTRAF/RPL27/RPS19/RPL26/RPS21/SBDS/MRPL1/USB1/EMG1/-/SKIV2L2/NOP58/RPS16/RPS28/DUS4L/BMT2/FBL/OSGEPL1/FTSJ1/WDR75/TRNT1/BYSL/TRMT1/TFB1M/WDR36/TRMU/RPS27/RIOK3/HNRNPA2B1/DDX52/TYW3/URM1/BOP1/NSUN3/CDKAL1/TRMT10A/NPM3/NOC4L/WDR46/WDR55/TRMT112/RPF1/INTS6/INTS11/EXOSC8/TSEN34/TYW5/THUMPD2/MPHOSPH6/RPP30	59
BP	GO:0022904	respiratory electron transport chain	19/1793	50/10779	0.000235142	0.0229917	ENSSSCG00000018082/ENSSSCG00000018094/ENSSSCG00000018078/ENSSSCG00000018075/ENSSSCG00000018091/ENSSSCG00000018069/ENSSSCG00000018087/ENSSSCG00000018086/ENSSSCG00000024316/ENSSSCG00000013046/ENSSSCG00000000769/ENSSSCG00000024550/ENSSSCG00000008195/ENSSSCG00000003385/ENSSSCG00000038826/ENSSSCG00000039655/ENSSSCG00000040325/ENSSSCG00000003903/ENSSSCG00000025284	COX3/CYTB/COX2/COX1/ND5/ND2/ND4/ND4L/COX5A/-/BID/UQCR10/COX5B/PARK7/NDUFV2/TAZ/COX7C/-/COQ9	19
BP	GO:0045333	cellular respiration	31/1793	100/10779	0.000266552	0.0254963	ENSSSCG00000018082/ENSSSCG00000018094/ENSSSCG00000018078/novel.1741/ENSSSCG00000018075/ENSSSCG00000018091/ENSSSCG00000018069/ENSSSCG00000018087/ENSSSCG00000018086/ENSSSCG00000016893/ENSSSCG00000024316/ENSSSCG00000013046/ENSSSCG00000022774/ENSSSCG00000000769/ENSSSCG00000000064/ENSSSCG00000024550/ENSSSCG00000005096/ENSSSCG00000031882/ENSSSCG00000016076/ENSSSCG00000008195/ENSSSCG00000003385/ENSSSCG0…	COX3/CYTB/COX2/-/COX1/ND5/ND2/ND4/ND4L/NDUFS4/COX5A/-/NOP53/BID/ACO2/UQCR10/HIF1A/PNPT1/COQ10B/COX5B/PARK7/SUCLA2/NDUFV2/TAZ/COX7C/PIK3CA/-/MDH1/COQ9/IDH3G/SUCLG1	31
BP	GO:0052548	regulation of endopeptidase activity	54/1793	206/10779	0.000293436	0.0273065	ENSSSCG00000009633/ENSSSCG00000010682/ENSSSCG00000027357/ENSSSCG00000006588/ENSSSCG00000027529/ENSSSCG00000038420/ENSSSCG00000002954/ENSSSCG00000021328/ENSSSCG00000017164/ENSSSCG00000012252/ENSSSCG00000004412/ENSSSCG00000032434/ENSSSCG00000014855/ENSSSCG00000014913/ENSSSCG00000001770/ENSSSCG00000029724/ENSSSCG00000033003/ENSSSCG00000000769/ENSSSCG00000005072/ENSSSCG00000034570/ENSSSCG00000022080/…	-/PRDX3/CSTB/S100A9/BIRC3/PERP/SPINT2/PCSK1N/TIMP2/DDX3X/MICAL1/PLAUR/RPS3/PICALM/CTSH/RACK1/WFDC2/BID/PSMA3/IFI6/RHOA/RIPK2/CIDEB/NOL3/TNF/CRADD/SERPINA3-2/CRB2/PAPLN/PARK7/AHSG/GPX1/FAM162A/IFT57/DPEP1/DIABLO/UCHL5/-/BCAP31/PRDX5/FNIP1/CST6/BAD/COPS5/NLE1/PSMB9/COL7A1/C3/BIRC5/COL28A1/WNT9A/HTRA2/LAMP3/USP47	54
BP	GO:0052547	regulation of peptidase activity	60/1793	235/10779	0.000299854	0.0273065	ENSSSCG00000009633/ENSSSCG00000010682/ENSSSCG00000027357/ENSSSCG00000006588/ENSSSCG00000027529/ENSSSCG00000038420/ENSSSCG00000002954/ENSSSCG00000021328/ENSSSCG00000017164/ENSSSCG00000012252/ENSSSCG00000004412/ENSSSCG00000002704/ENSSSCG00000032434/ENSSSCG00000014855/ENSSSCG00000014913/ENSSSCG00000001770/ENSSSCG00000029724/ENSSSCG00000033003/ENSSSCG00000000769/ENSSSCG00000005072/ENSSSCG00000034570/…	-/PRDX3/CSTB/S100A9/BIRC3/PERP/SPINT2/PCSK1N/TIMP2/DDX3X/MICAL1/KARS/PLAUR/RPS3/PICALM/CTSH/RACK1/WFDC2/BID/PSMA3/IFI6/RHOA/RIPK2/PCOLCE/CIDEB/NOL3/TNF/CRADD/SERPINA3-2/UBXN1/CRB2/PAPLN/PARK7/AHSG/GPX1/FAM162A/WFDC1/IFT57/-/DPEP1/DIABLO/UCHL5/-/BCAP31/PRDX5/FNIP1/CST6/BAD/COPS5/NLE1/ECM1/PSMB9/COL7A1/C3/BIRC5/COL28A1/WNT9A/HTRA2/LAMP3/USP47	60
BP	GO:0015980	energy derivation by oxidation of organic compounds	42/1793	150/10779	0.000304095	0.0273065	ENSSSCG00000018082/ENSSSCG00000018094/ENSSSCG00000018078/novel.1741/ENSSSCG00000018075/ENSSSCG00000018091/ENSSSCG00000018069/ENSSSCG00000018087/ENSSSCG00000021597/ENSSSCG00000018086/ENSSSCG00000016893/ENSSSCG00000013022/ENSSSCG00000024316/ENSSSCG00000013046/ENSSSCG00000007788/ENSSSCG00000022774/ENSSSCG00000000769/ENSSSCG00000016916/ENSSSCG00000008540/ENSSSCG00000000064/ENSSSCG00000024550/ENSSSCG0…	COX3/CYTB/COX2/-/COX1/ND5/ND2/ND4/PHLDA2/ND4L/NDUFS4/PYGM/COX5A/-/PHKG2/NOP53/BID/IL6ST/PPP1CB/ACO2/UQCR10/HIF1A/PNPT1/COQ10B/COX5B/ACADM/PARK7/SUCLA2/PPP1R3F/NDUFV2/TAZ/COX7C/PIK3CA/-/MDH1/PYGB/COQ9/GAA/CAVIN3/IDH3G/SUCLG1/SLC37A4	42
BP	GO:0009206	purine ribonucleoside triphosphate biosynthetic process	15/1793	36/10779	0.00032899	0.0288762	novel.1741/ENSSSCG00000018081/ENSSSCG00000015973/ENSSSCG00000003017/ENSSSCG00000000405/ENSSSCG00000017591/ENSSSCG00000018080/ENSSSCG00000006294/ENSSSCG00000008195/ENSSSCG00000027997/ENSSSCG00000023903/ENSSSCG00000007524/ENSSSCG00000034019/ENSSSCG00000012890/ENSSSCG00000012042	-/ATP6/ATP5G3/TGFB1/-/NME2/ATP8/NME7/COX5B/NME5/ATP5I/-/-/TCIRG1/ATP5O	15
BP	GO:0006163	purine nucleotide metabolic process	71/1793	290/10779	0.000340688	0.0288762	ENSSSCG00000018094/ENSSSCG00000018078/novel.1741/ENSSSCG00000018075/ENSSSCG00000018091/ENSSSCG00000018081/ENSSSCG00000018069/ENSSSCG00000018087/ENSSSCG00000018007/ENSSSCG00000018086/ENSSSCG00000002873/ENSSSCG00000010315/ENSSSCG00000000694/ENSSSCG00000003088/ENSSSCG00000015973/ENSSSCG00000024316/ENSSSCG00000013046/ENSSSCG00000010517/ENSSSCG00000003017/ENSSSCG00000003471/ENSSSCG00000037334/ENSSSCG0…	CYTB/COX2/-/COX1/ND5/ATP6/ND2/ND4/MYH3/ND4L/GPI/ADK/-/APOE/ATP5G3/COX5A/-/-/TGFB1/EPHA2/ADSSL1/RACK1/BID/SULT2B1/FBP1/ADGRF1/PDE2A/-/TSPO/UQCR10/RHOA/HIF1A/NME2/PGK1/ATP8/CLPX/APLP1/PPIF/ENO3/PGAM2/NME7/OLA1/COX5B/NME5/ACOT7/PRPS1/PARK7/UQCC2/SLC25A33/ATP5I/NDUFV2/-/TAZ/DCAKD/COX7C/ADCY4/-/-/TBL1XR1/NUDT5/COQ9/BAD/GUCY2D/NUDT16/ACAT1/TCIRG1/DLG1/ATP5O/PDZD3/SULT2A1/-	71
BP	GO:2000116	regulation of cysteine-type endopeptidase activity	39/1793	137/10779	0.000341264	0.0288762	ENSSSCG00000009633/ENSSSCG00000010682/ENSSSCG00000006588/ENSSSCG00000027529/ENSSSCG00000038420/ENSSSCG00000012252/ENSSSCG00000004412/ENSSSCG00000032434/ENSSSCG00000014855/ENSSSCG00000001770/ENSSSCG00000029724/ENSSSCG00000000769/ENSSSCG00000034570/ENSSSCG00000022080/ENSSSCG00000024096/ENSSSCG00000001989/ENSSSCG00000040125/ENSSSCG00000001404/ENSSSCG00000000910/ENSSSCG00000003385/ENSSSCG00000033727/…	-/PRDX3/S100A9/BIRC3/PERP/DDX3X/MICAL1/PLAUR/RPS3/CTSH/RACK1/BID/IFI6/RHOA/RIPK2/CIDEB/NOL3/TNF/CRADD/PARK7/GPX1/FAM162A/IFT57/DPEP1/DIABLO/-/BCAP31/PRDX5/FNIP1/CST6/BAD/COPS5/NLE1/PSMB9/BIRC5/WNT9A/HTRA2/LAMP3/USP47	39
BP	GO:0006413	translational initiation	25/1793	76/10779	0.000375563	0.0311788	ENSSSCG00000016998/ENSSSCG00000006033/ENSSSCG00000011270/ENSSSCG00000012252/ENSSSCG00000003155/ENSSSCG00000011803/ENSSSCG00000015648/ENSSSCG00000026617/ENSSSCG00000028420/ENSSSCG00000003612/ENSSSCG00000006016/ENSSSCG00000006342/ENSSSCG00000008180/ENSSSCG00000025571/ENSSSCG00000011710/ENSSSCG00000039647/ENSSSCG00000001404/ENSSSCG00000002963/ENSSSCG00000017430/ENSSSCG00000015576/ENSSSCG00000034927/…	NPM1/EIF3E/EIF1B/DDX3X/PPP1R15A/EIF4A2/EIF2D/EIF2S2/EIF4E/EIF3I/EIF3H/UHMK1/EIF5B/POLR2G/EIF2A/EIF3F/TNF/EIF3K/EIF1/TPR/-/EIF3J/ABCE1/DHX29/-	25
BP	GO:0072521	purine-containing compound metabolic process	76/1793	319/10779	0.000516385	0.0420758	ENSSSCG00000018094/ENSSSCG00000018078/novel.1741/ENSSSCG00000018075/ENSSSCG00000018091/ENSSSCG00000018081/ENSSSCG00000018069/ENSSSCG00000018087/ENSSSCG00000018007/ENSSSCG00000018086/ENSSSCG00000002873/ENSSSCG00000010315/ENSSSCG00000000694/ENSSSCG00000004392/ENSSSCG00000003088/ENSSSCG00000015973/ENSSSCG00000024316/ENSSSCG00000013046/ENSSSCG00000010517/ENSSSCG00000003017/ENSSSCG00000003471/ENSSSCG0…	CYTB/COX2/-/COX1/ND5/ATP6/ND2/ND4/MYH3/ND4L/GPI/ADK/-/-/APOE/ATP5G3/COX5A/-/-/TGFB1/EPHA2/ADSSL1/RACK1/BID/SULT2B1/FBP1/ADGRF1/PDE2A/-/TSPO/UQCR10/RHOA/HIF1A/MRI1/NME2/PGK1/ATP8/CLPX/APLP1/-/PPIF/ENO3/PGAM2/NME7/OLA1/COX5B/NME5/ACOT7/PRPS1/APRT/PARK7/UQCC2/SLC25A33/ATP5I/NDUFV2/-/TAZ/DCAKD/COX7C/ADCY4/-/-/TBL1XR1/NUDT5/COQ9/BAD/GUCY2D/NUDT16/ACAT1/TCIRG1/DLG1/MACROD1/ATP5O/PDZD3/SULT2A1/-	76
CC	GO:0005840	ribosome	84/1913	172/11391	1.2843e-22	4.32624e-20	ENSSSCG00000000547/ENSSSCG00000037236/ENSSSCG00000011272/ENSSSCG00000004177/ENSSSCG00000024260/ENSSSCG00000035768/ENSSSCG00000013381/ENSSSCG00000040777/ENSSSCG00000025192/ENSSSCG00000006081/ENSSSCG00000011952/ENSSSCG00000035007/ENSSSCG00000024983/ENSSSCG00000028020/ENSSSCG00000027358/ENSSSCG00000004970/ENSSSCG00000038880/ENSSSCG00000005169/ENSSSCG00000000374/ENSSSCG00000001528/ENSSSCG00000012842/…	MRPS35/RPSA/-/RPS12/RPL11/RPS15A/RPS13/RPL22/RPL9/RPL30/-/RPL17-C18orf32/-/MRPS9/RPS17/-/RPL23/-/RPS26/RPS10/RPLP2/-/RPLP0/-/RPL27/-/DDX3X/-/RPS19/RPL26/RPS21/EIF2D/-/-/RPS3/RPS15/-/MRPL1/RPS4X/-/-/MRPS2/-/RPS3A/RACK1/MRPL12/RPS29/RPS23/RPL10/RPL5/-/RPL7A/RPS16/RPS11/RPS28/-/-/RPS9/MRPS26/EIF2A/-/RPL34/MRPL9/RPS5/NAA10/-/-/RPS18/RPS27/-/RPL13/NSUN3/MRPL52/MRPS18B/RPL32/MRPL4/-/MRPL47/MRPL49/NLE1/…	84
CC	GO:0022626	cytosolic ribosome	53/1913	81/11391	1.52333e-22	4.32624e-20	ENSSSCG00000037236/ENSSSCG00000004177/ENSSSCG00000024260/ENSSSCG00000035768/ENSSSCG00000025192/ENSSSCG00000006081/ENSSSCG00000011952/ENSSSCG00000024983/ENSSSCG00000027358/ENSSSCG00000004970/ENSSSCG00000038880/ENSSSCG00000005169/ENSSSCG00000000374/ENSSSCG00000001528/ENSSSCG00000017239/ENSSSCG00000029003/ENSSSCG00000025507/ENSSSCG00000012977/ENSSSCG00000012252/ENSSSCG00000017509/ENSSSCG00000003042/…	RPSA/RPS12/RPL11/RPS15A/RPL9/RPL30/-/-/RPS17/-/RPL23/-/RPS26/RPS10/-/-/RPL27/-/DDX3X/-/RPS19/RPL26/RPS21/EIF2D/-/RPS3/RPS15/RPS4X/-/-/RPS3A/RPS29/RPS23/RPL10/RPL7A/RPS16/RPS11/RPS28/-/-/RPS9/EIF2A/RPL34/RPS5/NAA10/-/RPS18/RPS27/-/RPL13/RPL32/MRPL4/-	53
CC	GO:0044391	ribosomal subunit	70/1913	133/11391	1.99881e-21	3.78442e-19	ENSSSCG00000000547/ENSSSCG00000037236/ENSSSCG00000004177/ENSSSCG00000024260/ENSSSCG00000035768/ENSSSCG00000025192/ENSSSCG00000006081/ENSSSCG00000011952/ENSSSCG00000035007/ENSSSCG00000024983/ENSSSCG00000028020/ENSSSCG00000027358/ENSSSCG00000004970/ENSSSCG00000038880/ENSSSCG00000005169/ENSSSCG00000000374/ENSSSCG00000001528/ENSSSCG00000017239/ENSSSCG00000029003/ENSSSCG00000025507/ENSSSCG00000012977/…	MRPS35/RPSA/RPS12/RPL11/RPS15A/RPL9/RPL30/-/RPL17-C18orf32/-/MRPS9/RPS17/-/RPL23/-/RPS26/RPS10/-/-/RPL27/-/DDX3X/-/RPS19/RPL26/RPS21/EIF2D/-/RPS3/RPS15/-/MRPL1/RPS4X/-/MRPS2/-/RPS3A/MRPL12/RPS29/RPS23/RPL10/RPL7A/RPS16/RPS11/RPS28/-/-/RPS9/MRPS26/EIF2A/-/RPL34/MRPL9/RPS5/-/RPS18/RPS27/-/RPL13/NSUN3/MRPL52/MRPS18B/RPL32/MRPL4/-/MRPL47/MRPL49/MRPL35/MRPS10/MRPL27	70
CC	GO:0015935	small ribosomal subunit	36/1913	56/11391	2.28462e-15	2.70891e-13	ENSSSCG00000000547/ENSSSCG00000037236/ENSSSCG00000004177/ENSSSCG00000035768/ENSSSCG00000028020/ENSSSCG00000027358/ENSSSCG00000005169/ENSSSCG00000000374/ENSSSCG00000001528/ENSSSCG00000012252/ENSSSCG00000003042/ENSSSCG00000002529/ENSSSCG00000015648/ENSSSCG00000014855/ENSSSCG00000033169/ENSSSCG00000024660/ENSSSCG00000012405/ENSSSCG00000005759/ENSSSCG00000003930/ENSSSCG00000009019/ENSSSCG00000038507/…	MRPS35/RPSA/RPS12/RPS15A/MRPS9/RPS17/-/RPS26/RPS10/DDX3X/RPS19/RPS21/EIF2D/RPS3/RPS15/-/RPS4X/MRPS2/-/RPS3A/RPS29/RPS23/RPS16/RPS11/RPS28/-/RPS9/MRPS26/EIF2A/RPS5/-/RPS18/RPS27/MRPS18B/-/MRPS10	36
CC	GO:0044445	cytosolic part	70/1913	163/11391	2.3846e-15	2.70891e-13	ENSSSCG00000010682/ENSSSCG00000024927/ENSSSCG00000037236/ENSSSCG00000004177/ENSSSCG00000024260/ENSSSCG00000035768/ENSSSCG00000025192/ENSSSCG00000006081/ENSSSCG00000011952/ENSSSCG00000024983/ENSSSCG00000027358/ENSSSCG00000004970/ENSSSCG00000038880/ENSSSCG00000005169/ENSSSCG00000001410/ENSSSCG00000005038/ENSSSCG00000000374/ENSSSCG00000001528/ENSSSCG00000017239/ENSSSCG00000029003/ENSSSCG00000025507/…	PRDX3/STX12/RPSA/RPS12/RPL11/RPS15A/RPL9/RPL30/-/-/RPS17/-/RPL23/-/BAG6/PSMC6/RPS26/RPS10/-/-/RPL27/-/DDX3X/-/KXD1/RPS19/RPL26/RPS21/EIF2D/-/RPS3/RPS15/RPS4X/-/-/RPS3A/CCT4/RPS29/RPS23/RPL10/RPL7A/FAM96B/RPS16/RPS11/RPS28/-/-/RPS9/MMS19/EIF2A/RPL34/RPS5/NAA10/ENO3/BCAS4/-/RPS18/RPS27/-/RPL13/ADCY4/RPL32/MRPL4/-/DTNBP1/-/GET4/GUCY2D/GSDMD/TSC2	70
CC	GO:0022627	cytosolic small ribosomal subunit	29/1913	39/11391	3.1433e-15	2.97566e-13	ENSSSCG00000037236/ENSSSCG00000004177/ENSSSCG00000035768/ENSSSCG00000027358/ENSSSCG00000005169/ENSSSCG00000000374/ENSSSCG00000001528/ENSSSCG00000012252/ENSSSCG00000003042/ENSSSCG00000002529/ENSSSCG00000015648/ENSSSCG00000014855/ENSSSCG00000033169/ENSSSCG00000012405/ENSSSCG00000003930/ENSSSCG00000009019/ENSSSCG00000038507/ENSSSCG00000014133/ENSSSCG00000020817/ENSSSCG00000003165/ENSSSCG00000013597/…	RPSA/RPS12/RPS15A/RPS17/-/RPS26/RPS10/DDX3X/RPS19/RPS21/EIF2D/RPS3/RPS15/RPS4X/-/RPS3A/RPS29/RPS23/RPS16/RPS11/RPS28/-/RPS9/EIF2A/RPS5/-/RPS18/RPS27/-	29
CC	GO:0098798	mitochondrial protein complex	45/1913	97/11391	9.50568e-12	7.71318e-10	ENSSSCG00000018078/novel.1741/ENSSSCG00000018075/ENSSSCG00000018091/ENSSSCG00000018081/ENSSSCG00000018069/ENSSSCG00000018084/ENSSSCG00000024564/ENSSSCG00000018086/ENSSSCG00000024313/ENSSSCG00000016893/ENSSSCG00000012459/ENSSSCG00000010158/ENSSSCG00000015973/ENSSSCG00000024316/ENSSSCG00000007845/ENSSSCG00000013046/ENSSSCG00000016100/ENSSSCG00000034086/ENSSSCG00000037953/ENSSSCG00000026612/ENSSSCG0…	COX2/-/COX1/ND5/ATP6/ND2/ND3/IMMT/ND4L/-/NDUFS4/-/TOMM20/ATP5G3/COX5A/UQCRC2/-/-/ATP5C1/NDUFC1/TIMM50/SPG7/UQCR10/ATP8/CLPX/-/PPIF/COX4I1/COX5B/DMAC2/PARK7/ATP5I/NDUFV2/-/COX7C/-/-/-/-/-/NDUFS8/-/ATP5O/C19orf70/NDUFA6	45
CC	GO:0098800	inner mitochondrial membrane protein complex	40/1913	83/11391	3.06494e-11	2.17611e-09	ENSSSCG00000018078/novel.1741/ENSSSCG00000018075/ENSSSCG00000018091/ENSSSCG00000018081/ENSSSCG00000018069/ENSSSCG00000018084/ENSSSCG00000024564/ENSSSCG00000018086/ENSSSCG00000024313/ENSSSCG00000016893/ENSSSCG00000012459/ENSSSCG00000015973/ENSSSCG00000024316/ENSSSCG00000007845/ENSSSCG00000013046/ENSSSCG00000016100/ENSSSCG00000034086/ENSSSCG00000037953/ENSSSCG00000026612/ENSSSCG00000024550/ENSSSCG0…	COX2/-/COX1/ND5/ATP6/ND2/ND3/IMMT/ND4L/-/NDUFS4/-/ATP5G3/COX5A/UQCRC2/-/-/ATP5C1/NDUFC1/TIMM50/UQCR10/ATP8/COX4I1/COX5B/DMAC2/PARK7/ATP5I/NDUFV2/-/COX7C/-/-/-/-/-/NDUFS8/-/ATP5O/C19orf70/NDUFA6	40
CC	GO:0070469	respiratory chain	30/1913	60/11391	2.9649e-09	1.87118e-07	ENSSSCG00000018082/ENSSSCG00000018094/ENSSSCG00000018078/ENSSSCG00000018075/ENSSSCG00000018091/ENSSSCG00000018069/ENSSSCG00000018084/ENSSSCG00000018087/ENSSSCG00000018086/ENSSSCG00000024313/ENSSSCG00000016893/ENSSSCG00000024316/ENSSSCG00000007845/ENSSSCG00000018092/ENSSSCG00000013046/ENSSSCG00000016100/ENSSSCG00000037953/ENSSSCG00000024550/ENSSSCG00000008466/ENSSSCG00000027085/ENSSSCG00000004480/…	COX3/CYTB/COX2/COX1/ND5/ND2/ND3/ND4/ND4L/-/NDUFS4/COX5A/UQCRC2/ND6/-/-/NDUFC1/UQCR10/COX7A2L/-/COX7A2/COX4I1/COX5B/DMAC2/PARK7/NDUFV2/COX7C/-/NDUFS8/NDUFA6	30
CC	GO:0044455	mitochondrial membrane part	51/1913	136/11391	4.80084e-09	2.72688e-07	ENSSSCG00000018094/ENSSSCG00000018078/novel.1741/ENSSSCG00000018075/ENSSSCG00000018091/ENSSSCG00000018081/ENSSSCG00000018069/ENSSSCG00000018084/ENSSSCG00000024564/ENSSSCG00000018086/ENSSSCG00000024313/ENSSSCG00000016893/ENSSSCG00000012459/ENSSSCG00000010158/ENSSSCG00000015973/ENSSSCG00000024316/ENSSSCG00000007845/ENSSSCG00000013046/ENSSSCG00000009903/ENSSSCG00000016100/ENSSSCG00000034086/ENSSSCG0…	CYTB/COX2/-/COX1/ND5/ATP6/ND2/ND3/IMMT/ND4L/-/NDUFS4/-/TOMM20/ATP5G3/COX5A/UQCRC2/-/COQ5/-/ATP5C1/BID/NDUFC1/TIMM50/UQCR10/COX7A2L/ATP8/-/COX7A2/COX4I1/COX5B/DMAC2/PARK7/ATP5I/NDUFV2/-/COX6B2/COX7C/-/-/-/-/TMEM11/-/NDUFS8/FUNDC2/DMPK/-/ATP5O/C19orf70/NDUFA6	51
CC	GO:0005740	mitochondrial envelope	105/1913	367/11391	6.68287e-09	3.45079e-07	ENSSSCG00000018082/ENSSSCG00000018094/ENSSSCG00000018078/novel.1741/ENSSSCG00000018075/ENSSSCG00000018065/ENSSSCG00000018091/ENSSSCG00000018081/ENSSSCG00000018069/ENSSSCG00000018084/ENSSSCG00000018087/ENSSSCG00000006752/ENSSSCG00000024564/ENSSSCG00000018086/ENSSSCG00000026177/ENSSSCG00000024313/ENSSSCG00000016893/ENSSSCG00000012459/ENSSSCG00000032580/ENSSSCG00000010158/ENSSSCG00000015973/ENSSSCG0…	COX3/CYTB/COX2/-/COX1/ND1/ND5/ATP6/ND2/ND3/ND4/CSDE1/IMMT/ND4L/SLC25A40/-/NDUFS4/-/MGST1/TOMM20/ATP5G3/COX5A/-/SIRT5/UQCRC2/ND6/-/HADH/RPS3/HADHA/COQ5/-/-/ATP5C1/BID/NDUFC1/PDE2A/TIMM50/SLC25A24/MFN1/PMPCB/SPG7/UQCR10/PHB2/COX7A2L/PEMT/FKBP8/PNPT1/ATP8/CLPX/-/-/COX7A2/OCIAD2/CLU/HSD17B8/-/PPIF/COX4I1/SLC25A26/COX5B/SLC25A46/DMAC2/VPS13C/PARK7/UQCC2/SLC25A33/ATP5I/NDUFV2/TOMM34/-/COX6B2/TMEM173/CO…	105
CC	GO:0022625	cytosolic large ribosomal subunit	22/1913	38/11391	1.13651e-08	5.37948e-07	ENSSSCG00000024260/ENSSSCG00000025192/ENSSSCG00000006081/ENSSSCG00000011952/ENSSSCG00000024983/ENSSSCG00000004970/ENSSSCG00000038880/ENSSSCG00000017239/ENSSSCG00000029003/ENSSSCG00000025507/ENSSSCG00000012977/ENSSSCG00000017509/ENSSSCG00000028850/ENSSSCG00000008170/ENSSSCG00000014569/ENSSSCG00000035997/ENSSSCG00000035904/ENSSSCG00000040273/ENSSSCG00000009146/ENSSSCG00000014910/ENSSSCG00000024974/…	RPL11/RPL9/RPL30/-/-/-/RPL23/-/-/RPL27/-/-/RPL26/-/-/RPL10/RPL7A/-/RPL34/-/RPL13/RPL32	22
CC	GO:0015934	large ribosomal subunit	34/1913	77/11391	1.56454e-08	6.83585e-07	ENSSSCG00000024260/ENSSSCG00000025192/ENSSSCG00000006081/ENSSSCG00000011952/ENSSSCG00000035007/ENSSSCG00000024983/ENSSSCG00000004970/ENSSSCG00000038880/ENSSSCG00000017239/ENSSSCG00000029003/ENSSSCG00000025507/ENSSSCG00000012977/ENSSSCG00000017509/ENSSSCG00000028850/ENSSSCG00000008170/ENSSSCG00000008990/ENSSSCG00000014569/ENSSSCG00000033148/ENSSSCG00000035997/ENSSSCG00000035904/ENSSSCG00000040273/…	RPL11/RPL9/RPL30/-/RPL17-C18orf32/-/-/RPL23/-/-/RPL27/-/-/RPL26/-/MRPL1/-/MRPL12/RPL10/RPL7A/-/-/RPL34/MRPL9/-/RPL13/NSUN3/MRPL52/RPL32/MRPL4/MRPL47/MRPL49/MRPL35/MRPL27	34
CC	GO:0031966	mitochondrial membrane	98/1913	344/11391	2.71594e-08	1.1019e-06	ENSSSCG00000018082/ENSSSCG00000018094/ENSSSCG00000018078/novel.1741/ENSSSCG00000018075/ENSSSCG00000018065/ENSSSCG00000018091/ENSSSCG00000018081/ENSSSCG00000018069/ENSSSCG00000018084/ENSSSCG00000018087/ENSSSCG00000006752/ENSSSCG00000024564/ENSSSCG00000018086/ENSSSCG00000026177/ENSSSCG00000024313/ENSSSCG00000016893/ENSSSCG00000012459/ENSSSCG00000032580/ENSSSCG00000010158/ENSSSCG00000015973/ENSSSCG0…	COX3/CYTB/COX2/-/COX1/ND1/ND5/ATP6/ND2/ND3/ND4/CSDE1/IMMT/ND4L/SLC25A40/-/NDUFS4/-/MGST1/TOMM20/ATP5G3/COX5A/SIRT5/UQCRC2/ND6/-/HADH/RPS3/HADHA/COQ5/-/-/ATP5C1/BID/NDUFC1/PDE2A/TIMM50/SLC25A24/MFN1/PMPCB/SPG7/UQCR10/PHB2/COX7A2L/PEMT/ATP8/CLPX/-/-/COX7A2/OCIAD2/CLU/-/COX4I1/SLC25A26/COX5B/SLC25A46/DMAC2/VPS13C/PARK7/UQCC2/SLC25A33/ATP5I/NDUFV2/TOMM34/-/COX6B2/TMEM173/COX7C/TUFM/-/-/-/-/TMEM11/-/M…	98
CC	GO:0005743	mitochondrial inner membrane	75/1913	250/11391	1.23281e-07	4.66825e-06	ENSSSCG00000018082/ENSSSCG00000018094/ENSSSCG00000018078/novel.1741/ENSSSCG00000018075/ENSSSCG00000018065/ENSSSCG00000018091/ENSSSCG00000018081/ENSSSCG00000018069/ENSSSCG00000018084/ENSSSCG00000006752/ENSSSCG00000024564/ENSSSCG00000018086/ENSSSCG00000026177/ENSSSCG00000024313/ENSSSCG00000016893/ENSSSCG00000012459/ENSSSCG00000015973/ENSSSCG00000024316/ENSSSCG00000031129/ENSSSCG00000007845/ENSSSCG0…	COX3/CYTB/COX2/-/COX1/ND1/ND5/ATP6/ND2/ND3/CSDE1/IMMT/ND4L/SLC25A40/-/NDUFS4/-/ATP5G3/COX5A/SIRT5/UQCRC2/-/HADH/RPS3/HADHA/COQ5/-/-/ATP5C1/NDUFC1/PDE2A/TIMM50/SLC25A24/PMPCB/SPG7/UQCR10/PHB2/COX7A2L/ATP8/CLPX/-/COX7A2/OCIAD2/COX4I1/SLC25A26/COX5B/DMAC2/PARK7/UQCC2/ATP5I/NDUFV2/-/COX6B2/COX7C/TUFM/-/-/-/-/TMEM11/-/COQ9/NDUFS8/SUCLG1/DHRS1/ACAT1/GUF1/-/-/OXA1L/YME1L1/ATP5O/GCAT/C19orf70/NDUFA6	75
CC	GO:0098803	respiratory chain complex	25/1913	53/11391	2.62535e-07	9.32e-06	ENSSSCG00000018082/ENSSSCG00000018094/ENSSSCG00000018078/ENSSSCG00000018075/ENSSSCG00000018091/ENSSSCG00000018069/ENSSSCG00000018084/ENSSSCG00000018086/ENSSSCG00000024313/ENSSSCG00000016893/ENSSSCG00000024316/ENSSSCG00000007845/ENSSSCG00000013046/ENSSSCG00000016100/ENSSSCG00000037953/ENSSSCG00000024550/ENSSSCG00000029034/ENSSSCG00000008195/ENSSSCG00000032711/ENSSSCG00000003385/ENSSSCG00000038826/…	COX3/CYTB/COX2/COX1/ND5/ND2/ND3/ND4L/-/NDUFS4/COX5A/UQCRC2/-/-/NDUFC1/UQCR10/COX4I1/COX5B/DMAC2/PARK7/NDUFV2/COX7C/-/NDUFS8/NDUFA6	25
CC	GO:0005746	mitochondrial respiratory chain	25/1913	54/11391	4.11341e-07	1.37436e-05	ENSSSCG00000018078/ENSSSCG00000018075/ENSSSCG00000018091/ENSSSCG00000018069/ENSSSCG00000018084/ENSSSCG00000018086/ENSSSCG00000024313/ENSSSCG00000016893/ENSSSCG00000024316/ENSSSCG00000007845/ENSSSCG00000013046/ENSSSCG00000016100/ENSSSCG00000037953/ENSSSCG00000024550/ENSSSCG00000008466/ENSSSCG00000004480/ENSSSCG00000029034/ENSSSCG00000008195/ENSSSCG00000032711/ENSSSCG00000003385/ENSSSCG00000038826/…	COX2/COX1/ND5/ND2/ND3/ND4L/-/NDUFS4/COX5A/UQCRC2/-/-/NDUFC1/UQCR10/COX7A2L/COX7A2/COX4I1/COX5B/DMAC2/PARK7/NDUFV2/COX7C/-/NDUFS8/NDUFA6	25
CC	GO:0045277	respiratory chain complex IV	10/1913	12/11391	8.30715e-07	2.62137e-05	ENSSSCG00000018082/ENSSSCG00000018078/ENSSSCG00000018075/ENSSSCG00000024313/ENSSSCG00000024316/ENSSSCG00000007845/ENSSSCG00000013046/ENSSSCG00000029034/ENSSSCG00000008195/ENSSSCG00000040325	COX3/COX2/COX1/-/COX5A/UQCRC2/-/COX4I1/COX5B/COX7C	10
CC	GO:0019866	organelle inner membrane	78/1913	277/11391	1.1806e-06	3.52938e-05	ENSSSCG00000018082/ENSSSCG00000018094/ENSSSCG00000018078/novel.1741/ENSSSCG00000018075/ENSSSCG00000018065/ENSSSCG00000018091/ENSSSCG00000018081/ENSSSCG00000018069/ENSSSCG00000018084/ENSSSCG00000006752/ENSSSCG00000024564/ENSSSCG00000018086/ENSSSCG00000026177/ENSSSCG00000024313/ENSSSCG00000016893/ENSSSCG00000012459/ENSSSCG00000015973/ENSSSCG00000024316/ENSSSCG00000031129/ENSSSCG00000007845/ENSSSCG0…	COX3/CYTB/COX2/-/COX1/ND1/ND5/ATP6/ND2/ND3/CSDE1/IMMT/ND4L/SLC25A40/-/NDUFS4/-/ATP5G3/COX5A/SIRT5/UQCRC2/-/SUN2/HADH/RPS3/HADHA/COQ5/-/-/ATP5C1/NDUFC1/PDE2A/TIMM50/SLC25A24/PMPCB/SPG7/UQCR10/PHB2/COX7A2L/ATP8/CLPX/-/COX7A2/OCIAD2/COX4I1/SLC25A26/COX5B/DMAC2/PARK7/UQCC2/ATP5I/NDUFV2/-/COX6B2/COX7C/TUFM/-/-/-/-/TMEM11/-/P2RX3/COQ9/NDUFS8/SUCLG1/DHRS1/ACAT1/GUF1/-/-/OXA1L/YME1L1/ATP5O/GCAT/NRM/C19or…	78
CC	GO:0070069	cytochrome complex	13/1913	20/11391	1.95392e-06	5.54913e-05	ENSSSCG00000018082/ENSSSCG00000018094/ENSSSCG00000018078/ENSSSCG00000018075/ENSSSCG00000024313/ENSSSCG00000024316/ENSSSCG00000007845/ENSSSCG00000013046/ENSSSCG00000024550/ENSSSCG00000029034/ENSSSCG00000008195/ENSSSCG00000040325/ENSSSCG00000003903	COX3/CYTB/COX2/COX1/-/COX5A/UQCRC2/-/UQCR10/COX4I1/COX5B/COX7C/-	13
CC	GO:0005751	mitochondrial respiratory chain complex IV	9/1913	11/11391	4.15272e-06	0.000112321	ENSSSCG00000018078/ENSSSCG00000018075/ENSSSCG00000024313/ENSSSCG00000024316/ENSSSCG00000007845/ENSSSCG00000013046/ENSSSCG00000029034/ENSSSCG00000008195/ENSSSCG00000040325	COX2/COX1/-/COX5A/UQCRC2/-/COX4I1/COX5B/COX7C	9
CC	GO:0005852	eukaryotic translation initiation factor 3 complex	10/1913	14/11391	9.07169e-06	0.000234215	ENSSSCG00000006033/ENSSSCG00000012252/ENSSSCG00000003612/ENSSSCG00000006016/ENSSSCG00000039647/ENSSSCG00000002963/ENSSSCG00000034927/ENSSSCG00000004691/ENSSSCG00000009043/ENSSSCG00000013315	EIF3E/DDX3X/EIF3I/EIF3H/EIF3F/EIF3K/-/EIF3J/ABCE1/-	10
CC	GO:0098796	membrane protein complex	111/1913	452/11391	1.12256e-05	0.000277224	ENSSSCG00000018082/ENSSSCG00000018094/ENSSSCG00000018078/novel.1741/ENSSSCG00000018075/ENSSSCG00000018091/ENSSSCG00000018081/ENSSSCG00000018069/ENSSSCG00000018084/ENSSSCG00000004687/ENSSSCG00000024927/ENSSSCG00000037131/ENSSSCG00000024564/ENSSSCG00000017204/ENSSSCG00000018086/ENSSSCG00000024313/ENSSSCG00000029183/ENSSSCG00000016893/ENSSSCG00000012459/ENSSSCG00000000767/ENSSSCG00000017121/ENSSSCG0…	COX3/CYTB/COX2/-/COX1/ND5/ATP6/ND2/ND3/B2M/STX12/CLTA/IMMT/ITGB4/ND4L/-/SEC11A/NDUFS4/-/ATP6V1E1/SLC6A3/CD74/TOMM20/EMC2/CHMP2B/ATP5G3/COX5A/SNX4/UQCRC2/-/SNAP23/CD79A/STX7/PICALM/-/-/ATP5C1/-/TAP1/ATP6V1H/NDUFC1/-/VAMP7/ADAM8/-/TIMM50/VPS26A/-/SPG7/RNF5/UQCR10/RNF125/HM13/ATP8/-/VPS28/GNG2/PPIF/COX4I1/COX5B/UTRN/EMC6/VAMP4/LIN7C/APC2/DMAC2/UBXN1/PARK7/ATP5I/NDUFV2/AP2S1/-/NAPA/AP1M2/AP2A2/COPB1/…	111
CC	GO:0045259	proton-transporting ATP synthase complex	10/1913	15/11391	2.31025e-05	0.00054676	novel.1741/ENSSSCG00000018081/ENSSSCG00000015973/ENSSSCG00000034086/ENSSSCG00000000405/ENSSSCG00000018080/ENSSSCG00000023903/ENSSSCG00000007524/ENSSSCG00000034019/ENSSSCG00000012042	-/ATP6/ATP5G3/ATP5C1/-/ATP8/ATP5I/-/-/ATP5O	10
CC	GO:0005753	mitochondrial proton-transporting ATP synthase complex	9/1913	13/11391	3.9014e-05	0.000886399	novel.1741/ENSSSCG00000018081/ENSSSCG00000015973/ENSSSCG00000034086/ENSSSCG00000018080/ENSSSCG00000023903/ENSSSCG00000007524/ENSSSCG00000034019/ENSSSCG00000012042	-/ATP6/ATP5G3/ATP5C1/ATP8/ATP5I/-/-/ATP5O	9
CC	GO:0016469	proton-transporting two-sector ATPase complex	16/1913	36/11391	9.34046e-05	0.00204053	novel.1741/ENSSSCG00000018081/ENSSSCG00000000767/ENSSSCG00000015973/ENSSSCG00000034086/ENSSSCG00000008056/ENSSSCG00000006263/ENSSSCG00000000405/ENSSSCG00000018080/ENSSSCG00000023903/ENSSSCG00000007524/ENSSSCG00000034019/ENSSSCG00000037310/ENSSSCG00000016577/ENSSSCG00000012890/ENSSSCG00000012042	-/ATP6/ATP6V1E1/ATP5G3/ATP5C1/-/ATP6V1H/-/ATP8/ATP5I/-/-/ATP6AP1/ATP6V1F/TCIRG1/ATP5O	16
CC	GO:0000346	transcription export complex	7/1913	10/11391	0.000278927	0.00586779	ENSSSCG00000001400/ENSSSCG00000023315/ENSSSCG00000011491/ENSSSCG00000025653/ENSSSCG00000012639/ENSSSCG00000009988/ENSSSCG00000000364	DDX39B/THOC6/THOC7/THOC1/THOC2/THOC5/SARNP	7
CC	GO:0005759	mitochondrial matrix	45/1913	167/11391	0.000594233	0.0120544	ENSSSCG00000000547/ENSSSCG00000016056/ENSSSCG00000028020/ENSSSCG00000009290/ENSSSCG00000008452/ENSSSCG00000031129/ENSSSCG00000040185/ENSSSCG00000009150/ENSSSCG00000014855/ENSSSCG00000008571/ENSSSCG00000009903/ENSSSCG00000005759/ENSSSCG00000033148/ENSSSCG00000010240/ENSSSCG00000029388/ENSSSCG00000006192/ENSSSCG00000007165/ENSSSCG00000013988/ENSSSCG00000023380/ENSSSCG00000004927/ENSSSCG00000028343/…	MRPS35/GLS/MRPS9/MIPEP/LRPPRC/SIRT5/TFAM/HADH/RPS3/HADHA/COQ5/MRPS2/MRPL12/DNA2/PDE2A/LACTB2/MRPS26/IBA57/ISCU/CLPX/MRPL9/HSD17B8/TFB1M/PPIF/-/CLPP/PCCB/HSPE1/ACADM/ACSM3/PARK7/UQCC2/TUFM/NSUN3/ALKBH7/SARDH/MRPL52/MRPS18B/MRPL4/MRPL47/MRPL49/GUF1/MRPL35/MRPS10/MRPL27	45
CC	GO:0016282	eukaryotic 43S preinitiation complex	7/1913	11/11391	0.000655596	0.0124126	ENSSSCG00000006033/ENSSSCG00000003612/ENSSSCG00000006016/ENSSSCG00000002963/ENSSSCG00000004691/ENSSSCG00000016907/ENSSSCG00000013315	EIF3E/EIF3I/EIF3H/EIF3K/EIF3J/DHX29/-	7
CC	GO:0070993	translation preinitiation complex	7/1913	11/11391	0.000655596	0.0124126	ENSSSCG00000006033/ENSSSCG00000003612/ENSSSCG00000006016/ENSSSCG00000002963/ENSSSCG00000004691/ENSSSCG00000016907/ENSSSCG00000013315	EIF3E/EIF3I/EIF3H/EIF3K/EIF3J/DHX29/-	7
CC	GO:0033177	proton-transporting two-sector ATPase complex, proton-transporting domain	8/1913	15/11391	0.00131329	0.0240629	novel.1741/ENSSSCG00000018081/ENSSSCG00000015973/ENSSSCG00000008056/ENSSSCG00000018080/ENSSSCG00000023903/ENSSSCG00000034019/ENSSSCG00000012890	-/ATP6/ATP5G3/-/ATP8/ATP5I/-/TCIRG1	8
CC	GO:0005684	U2-type spliceosomal complex	12/1913	29/11391	0.00151417	0.0268765	ENSSSCG00000008756/ENSSSCG00000008587/ENSSSCG00000017555/ENSSSCG00000007979/ENSSSCG00000004997/ENSSSCG00000015867/ENSSSCG00000006342/ENSSSCG00000010058/ENSSSCG00000028124/ENSSSCG00000013107/ENSSSCG00000003701/ENSSSCG00000016008	DHX15/SF3B6/-/LUC7L/PRPF39/-/UHMK1/SNRPD3/SNRPN/PRPF19/SNRPD1/CWC22	12
CC	GO:0033290	eukaryotic 48S preinitiation complex	6/1913	10/11391	0.00252689	0.0434932	ENSSSCG00000006033/ENSSSCG00000003612/ENSSSCG00000006016/ENSSSCG00000002963/ENSSSCG00000004691/ENSSSCG00000013315	EIF3E/EIF3I/EIF3H/EIF3K/EIF3J/-	6
MF	GO:0003735	structural constituent of ribosome	70/1655	126/10091	6.55379e-24	5.09229e-21	ENSSSCG00000000547/ENSSSCG00000037236/ENSSSCG00000011272/ENSSSCG00000004177/ENSSSCG00000024260/ENSSSCG00000035768/ENSSSCG00000013381/ENSSSCG00000025192/ENSSSCG00000006081/ENSSSCG00000011952/ENSSSCG00000035007/ENSSSCG00000024983/ENSSSCG00000028020/ENSSSCG00000027358/ENSSSCG00000004970/ENSSSCG00000038880/ENSSSCG00000005169/ENSSSCG00000000374/ENSSSCG00000001528/ENSSSCG00000012842/ENSSSCG00000017239/…	MRPS35/RPSA/-/RPS12/RPL11/RPS15A/RPS13/RPL9/RPL30/-/RPL17-C18orf32/-/MRPS9/RPS17/-/RPL23/-/RPS26/RPS10/RPLP2/-/-/RPL27/-/-/RPS19/RPL26/RPS21/-/-/RPS3/RPS15/-/MRPL1/RPS4X/-/-/MRPS2/-/RPS3A/RPS29/RPS23/RPL10/RPL5/-/RPS16/RPS11/RPS28/-/-/RPS9/-/RPL34/MRPL9/RPS5/-/RPS18/-/RPL13/MRPL52/MRPS18B/RPL32/MRPL4/-/MRPL47/MRPL49/-/MRPS34/MRPL35/MRPL27	70
MF	GO:0005198	structural molecule activity	107/1655	371/10091	6.77831e-10	2.63337e-07	ENSSSCG00000000547/ENSSSCG00000028355/ENSSSCG00000037236/ENSSSCG00000000190/ENSSSCG00000011272/ENSSSCG00000004177/ENSSSCG00000011033/ENSSSCG00000024260/ENSSSCG00000035768/ENSSSCG00000013381/ENSSSCG00000025192/ENSSSCG00000006081/ENSSSCG00000011952/ENSSSCG00000002639/ENSSSCG00000035007/ENSSSCG00000024983/ENSSSCG00000028020/ENSSSCG00000027358/ENSSSCG00000004970/ENSSSCG00000038880/ENSSSCG00000005169/…	MRPS35/ACTG1/RPSA/TUBA1B/-/RPS12/VIM/RPL11/RPS15A/RPS13/RPL9/RPL30/-/TUBB3/RPL17-C18orf32/-/MRPS9/RPS17/-/RPL23/-/RPS26/RPS10/RPLP2/-/-/-/RPL27/-/-/RPS19/RPL26/RPS21/-/-/RPS3/RPS15/-/MRPL1/ANXA1/RPS4X/KRT18/-/-/NUP54/MRPS2/-/RPS3A/TELO2/ARPC4/RPS29/RPS23/RPL10/RPL5/-/RPS16/-/RPS11/ARPC3/KRT8/RPS28/MAPK8IP1/-/-/-/-/RPS9/PRPH/ISCU/-/RPL34/MRPL9/RPS5/KRT14/TPM2/TUBGCP2/-/TCAP/RPS18/-/KRT5/NES/PRR36/…	107
MF	GO:0015078	hydrogen ion transmembrane transporter activity	30/1655	68/10091	6.3733e-08	1.65069e-05	ENSSSCG00000018082/ENSSSCG00000018094/ENSSSCG00000018078/novel.1741/ENSSSCG00000018075/ENSSSCG00000018081/ENSSSCG00000024313/ENSSSCG00000000767/ENSSSCG00000015973/ENSSSCG00000024316/ENSSSCG00000013046/ENSSSCG00000013436/ENSSSCG00000008056/ENSSSCG00000006263/ENSSSCG00000000405/ENSSSCG00000024550/ENSSSCG00000008466/ENSSSCG00000018080/ENSSSCG00000027085/ENSSSCG00000004480/ENSSSCG00000029034/ENSSSCG0…	COX3/CYTB/COX2/-/COX1/ATP6/-/ATP6V1E1/ATP5G3/COX5A/-/-/-/ATP6V1H/-/UQCR10/COX7A2L/ATP8/-/COX7A2/COX4I1/COX5B/ATP5I/-/COX7C/-/ATP6AP1/ATP6V1F/TCIRG1/ATP5O	30
MF	GO:0008135	translation factor activity, RNA binding	24/1655	55/10091	1.67856e-06	0.000326061	ENSSSCG00000016128/ENSSSCG00000034113/ENSSSCG00000006033/ENSSSCG00000011270/ENSSSCG00000006954/ENSSSCG00000013064/ENSSSCG00000011803/ENSSSCG00000014337/ENSSSCG00000015648/ENSSSCG00000026617/ENSSSCG00000028420/ENSSSCG00000003612/ENSSSCG00000006016/ENSSSCG00000008180/ENSSSCG00000011710/ENSSSCG00000039647/ENSSSCG00000002963/ENSSSCG00000017430/ENSSSCG00000040401/ENSSSCG00000007803/ENSSSCG00000034927/…	EEF1B2/-/EIF3E/EIF1B/EEF1D/EEF1G/EIF4A2/ETF1/EIF2D/EIF2S2/EIF4E/EIF3I/EIF3H/EIF5B/EIF2A/EIF3F/EIF3K/EIF1/EEF1A2/TUFM/-/EIF3J/DHX29/-	24
MF	GO:0003743	translation initiation factor activity	17/1655	33/10091	3.43664e-06	0.000510756	ENSSSCG00000006033/ENSSSCG00000011270/ENSSSCG00000011803/ENSSSCG00000015648/ENSSSCG00000026617/ENSSSCG00000028420/ENSSSCG00000003612/ENSSSCG00000006016/ENSSSCG00000008180/ENSSSCG00000011710/ENSSSCG00000039647/ENSSSCG00000002963/ENSSSCG00000017430/ENSSSCG00000034927/ENSSSCG00000004691/ENSSSCG00000016907/ENSSSCG00000013315	EIF3E/EIF1B/EIF4A2/EIF2D/EIF2S2/EIF4E/EIF3I/EIF3H/EIF5B/EIF2A/EIF3F/EIF3K/EIF1/-/EIF3J/DHX29/-	17
MF	GO:0004129	cytochrome-c oxidase activity	12/1655	19/10091	5.9161e-06	0.000510756	ENSSSCG00000018082/ENSSSCG00000018078/novel.1741/ENSSSCG00000018075/ENSSSCG00000024313/ENSSSCG00000024316/ENSSSCG00000013046/ENSSSCG00000008466/ENSSSCG00000004480/ENSSSCG00000029034/ENSSSCG00000008195/ENSSSCG00000040325	COX3/COX2/-/COX1/-/COX5A/-/COX7A2L/COX7A2/COX4I1/COX5B/COX7C	12
MF	GO:0015002	heme-copper terminal oxidase activity	12/1655	19/10091	5.9161e-06	0.000510756	ENSSSCG00000018082/ENSSSCG00000018078/novel.1741/ENSSSCG00000018075/ENSSSCG00000024313/ENSSSCG00000024316/ENSSSCG00000013046/ENSSSCG00000008466/ENSSSCG00000004480/ENSSSCG00000029034/ENSSSCG00000008195/ENSSSCG00000040325	COX3/COX2/-/COX1/-/COX5A/-/COX7A2L/COX7A2/COX4I1/COX5B/COX7C	12
MF	GO:0016675	oxidoreductase activity, acting on a heme group of donors	12/1655	19/10091	5.9161e-06	0.000510756	ENSSSCG00000018082/ENSSSCG00000018078/novel.1741/ENSSSCG00000018075/ENSSSCG00000024313/ENSSSCG00000024316/ENSSSCG00000013046/ENSSSCG00000008466/ENSSSCG00000004480/ENSSSCG00000029034/ENSSSCG00000008195/ENSSSCG00000040325	COX3/COX2/-/COX1/-/COX5A/-/COX7A2L/COX7A2/COX4I1/COX5B/COX7C	12
MF	GO:0016676	oxidoreductase activity, acting on a heme group of donors, oxygen as acceptor	12/1655	19/10091	5.9161e-06	0.000510756	ENSSSCG00000018082/ENSSSCG00000018078/novel.1741/ENSSSCG00000018075/ENSSSCG00000024313/ENSSSCG00000024316/ENSSSCG00000013046/ENSSSCG00000008466/ENSSSCG00000004480/ENSSSCG00000029034/ENSSSCG00000008195/ENSSSCG00000040325	COX3/COX2/-/COX1/-/COX5A/-/COX7A2L/COX7A2/COX4I1/COX5B/COX7C	12
MF	GO:0019843	rRNA binding	15/1655	34/10091	0.000129274	0.0100446	ENSSSCG00000004394/ENSSSCG00000024260/ENSSSCG00000025192/ENSSSCG00000038880/ENSSSCG00000007732/ENSSSCG00000014855/ENSSSCG00000012405/ENSSSCG00000026812/ENSSSCG00000022774/ENSSSCG00000006899/ENSSSCG00000029785/ENSSSCG00000004002/ENSSSCG00000001502/ENSSSCG00000035446/ENSSSCG00000022145	RPF2/RPL11/RPL9/RPL23/SBDS/RPS3/RPS4X/EMG1/NOP53/RPL5/RPS9/RPS5/RPS18/CAVIN1/RPF1	15
MF	GO:0016655	oxidoreductase activity, acting on NAD(P)H, quinone or similar compound as acceptor	12/1655	25/10091	0.000232005	0.016388	ENSSSCG00000018065/ENSSSCG00000018091/ENSSSCG00000018069/ENSSSCG00000018084/ENSSSCG00000018087/ENSSSCG00000003780/ENSSSCG00000018086/ENSSSCG00000016893/ENSSSCG00000018092/ENSSSCG00000038826/ENSSSCG00000039873/ENSSSCG00000037455	ND1/ND5/ND2/ND3/ND4/CRYZ/ND4L/NDUFS4/ND6/NDUFV2/DCXR/NDUFS8	12
MF	GO:0008137	NADH dehydrogenase (ubiquinone) activity	10/1655	19/10091	0.000302434	0.0180762	ENSSSCG00000018065/ENSSSCG00000018091/ENSSSCG00000018069/ENSSSCG00000018084/ENSSSCG00000018087/ENSSSCG00000018086/ENSSSCG00000016893/ENSSSCG00000018092/ENSSSCG00000038826/ENSSSCG00000037455	ND1/ND5/ND2/ND3/ND4/ND4L/NDUFS4/ND6/NDUFV2/NDUFS8	10
MF	GO:0050136	NADH dehydrogenase (quinone) activity	10/1655	19/10091	0.000302434	0.0180762	ENSSSCG00000018065/ENSSSCG00000018091/ENSSSCG00000018069/ENSSSCG00000018084/ENSSSCG00000018087/ENSSSCG00000018086/ENSSSCG00000016893/ENSSSCG00000018092/ENSSSCG00000038826/ENSSSCG00000037455	ND1/ND5/ND2/ND3/ND4/ND4L/NDUFS4/ND6/NDUFV2/NDUFS8	10
