# Supplementary material for: Comparative transcriptomic analysis of PK15 cells infected with a PRV variant and the Bartha-K/61 vaccine strain
Source: Front Microbiol. 2023 May 5;14:1164170. doi: 10.3389/fmicb.2023.1164170 (PMC10196252; doi:10.3389/fmicb.2023.1164170)
Supplement: Supplementary file 3 [file Table_3.XLSX]

## Sheet: SD2017vsBartha_K_KEGGenrich-up
KEGGID	Description	GeneRatio	BgRatio	pvalue	padj	geneID	geneName	keggID	Count
ssc04110	Cell cycle	34/828	113/5078	0.000160042	0.0476925	ENSSSCG00000035564/ENSSSCG00000015455/ENSSSCG00000003861/ENSSSCG00000037144/ENSSSCG00000004952/ENSSSCG00000025488/ENSSSCG00000008105/ENSSSCG00000013411/ENSSSCG00000014329/ENSSSCG00000032180/ENSSSCG00000013481/ENSSSCG00000005706/ENSSSCG00000003876/ENSSSCG00000007381/ENSSSCG00000014325/ENSSSCG00000012325/ENSSSCG00000008638/ENSSSCG00000009814/ENSSSCG00000005965/ENSSSCG00000037066/ENSSSCG00000004588/…	MCM6/CUL1/ORC1/CDKN1B/SMAD3/MCM3/ANAPC1/-/CDC25C/MCM7/FZR1/ABL1/CDKN2C/-/CDC23/SMC1A/YWHAQ/ANAPC5/MYC/GADD45A/CCNB2/CDC25B/E2F2/CDC14B/CDK2/YWHAH/CDC7/-/ESPL1/PRKDC/CDC6/-/-/EP300	ssc:110257107/ssc:100524037/ssc:100520746/ssc:397584/ssc:397260/ssc:100154824/ssc:100519830/ssc:100521487/ssc:100144474/ssc:110259871/ssc:497234/ssc:100524544/ssc:100515210/ssc:100153160/ssc:100515014/ssc:100523938/ssc:100048964/ssc:100152087/ssc:448810/ssc:733669/ssc:100135668/ssc:100329127/ssc:110261113/ssc:100626260/ssc:100154715/ssc:100155504/ssc:100520671/ssc:100627208/ssc:100153121/ssc:1001…	34
ssc05206	MicroRNAs in cancer	37/828	132/5078	0.00040651	0.06057	ENSSSCG00000037144/ENSSSCG00000001573/ENSSSCG00000009482/ENSSSCG00000039314/ENSSSCG00000015390/ENSSSCG00000014329/ENSSSCG00000004789/ENSSSCG00000005706/ENSSSCG00000008444/ENSSSCG00000026257/ENSSSCG00000017139/ENSSSCG00000025729/ENSSSCG00000033812/ENSSSCG00000002688/ENSSSCG00000005965/ENSSSCG00000035284/ENSSSCG00000024453/ENSSSCG00000004058/ENSSSCG00000004969/ENSSSCG00000007151/ENSSSCG00000021560/…	CDKN1B/PIM1/SPRY2/MCL1/-/CDC25C/THBS1/ABL1/PRKCE/STMN1/RPTOR/IRS1/CRK/PLCG2/MYC/BMF/RAF1/EZR/-/CDC25B/UBE2I/E2F2/NFKB1/MAP2K1/CRKL/DNMT1/HMOX1/IRS2/ITGB3/DDIT4/-/NOTCH2/EZH2/EGFR/-/MTOR/EP300	ssc:397584/ssc:100157844/ssc:100157266/ssc:397648/ssc:396910/ssc:100144474/ssc:492313/ssc:100524544/ssc:100524932/ssc:494463/ssc:100512677/ssc:100512686/ssc:100192444/ssc:100518663/ssc:448810/ssc:110261428/ssc:100737448/ssc:100152815/ssc:100522116/ssc:100329127/ssc:100533196/ssc:110261113/ssc:751869/ssc:100233191/ssc:100525363/ssc:606746/ssc:445512/ssc:110255858/ssc:397063/ssc:100153821/ssc:10052…	37
ssc04150	mTOR signaling pathway	34/828	124/5078	0.00105803	0.105098	ENSSSCG00000036436/ENSSSCG00000029438/ENSSSCG00000021443/ENSSSCG00000010034/ENSSSCG00000014920/ENSSSCG00000028694/ENSSSCG00000030560/ENSSSCG00000017139/ENSSSCG00000016111/ENSSSCG00000038466/ENSSSCG00000025729/ENSSSCG00000013566/ENSSSCG00000002714/ENSSSCG00000024453/ENSSSCG00000035859/ENSSSCG00000004943/ENSSSCG00000016140/ENSSSCG00000003909/ENSSSCG00000016958/ENSSSCG00000017290/ENSSSCG00000005174/…	FZD1/SESN2/SGK1/DEPDC5/FZD4/ATP6V1B2/-/RPTOR/FZD7/EIF4E2/IRS1/INSR/WDR59/RAF1/WNT5A/MAP2K1/FZD5/-/PIK3R1/STRADA/RRAGA/WDR24/ULK2/PDPK1/PRKAA2/DDIT4/ATP6V1A/WNT9B/MAPKAP1/COL14A1/-/ATP6V1D/MTOR/ATP6V1C1	ssc:110262227/ssc:100620966/ssc:100625739/ssc:100156710/ssc:100520319/ssc:106504095/ssc:397350/ssc:100512677/ssc:100513691/ssc:100101924/ssc:100512686/ssc:396755/ssc:100521092/ssc:100737448/ssc:100627056/ssc:100233191/ssc:100519058/ssc:100511937/ssc:100623707/ssc:100513305/ssc:100153321/ssc:100510897/ssc:100525780/ssc:100192445/ssc:397504/ssc:100153821/ssc:445531/ssc:100738655/ssc:100622774/ssc:1…	34
ssc04140	Autophagy - animal	32/828	119/5078	0.00207676	0.154718	ENSSSCG00000016211/ENSSSCG00000011615/ENSSSCG00000017386/ENSSSCG00000002337/ENSSSCG00000030560/ENSSSCG00000017139/ENSSSCG00000017642/ENSSSCG00000025729/ENSSSCG00000023503/ENSSSCG00000009994/ENSSSCG00000010949/ENSSSCG00000015842/ENSSSCG00000024453/ENSSSCG00000038082/ENSSSCG00000004943/ENSSSCG00000003909/ENSSSCG00000035357/ENSSSCG00000016958/ENSSSCG00000034763/ENSSSCG00000005174/ENSSSCG00000018045/…	ATG9A/RAB7A/BECN1/ZFYVE1/-/RPTOR/MTMR4/IRS1/PRKCD/MTMR3/DAPK1/PPP2CB/RAF1/TRAF6/MAP2K1/-/BCL2L1/PIK3R1/IRS2/RRAGA/ULK2/PDPK1/PRKAA2/DDIT4/PIK3R4/RUBCN/COL14A1/-/ITPR1/MTOR/ATG3/ATG2B	ssc:100155182/ssc:100622795/ssc:733576/ssc:100154908/ssc:397350/ssc:100512677/ssc:100517493/ssc:100512686/ssc:100622955/ssc:100157292/ssc:100516103/ssc:397136/ssc:100737448/ssc:396629/ssc:100233191/ssc:100511937/ssc:397536/ssc:100623707/ssc:110255858/ssc:100153321/ssc:100525780/ssc:100192445/ssc:397504/ssc:100153821/ssc:100516293/ssc:100153714/ssc:100157658/ssc:100739510/ssc:397454/ssc:100127359/…	32
ssc04151	PI3K-Akt signaling pathway	56/828	246/5078	0.00432634	0.205446	ENSSSCG00000037144/ENSSSCG00000021443/ENSSSCG00000039314/ENSSSCG00000003809/ENSSSCG00000009134/ENSSSCG00000035355/ENSSSCG00000038397/ENSSSCG00000004789/ENSSSCG00000037449/ENSSSCG00000010698/ENSSSCG00000007381/ENSSSCG00000030560/ENSSSCG00000017139/ENSSSCG00000032029/ENSSSCG00000015326/ENSSSCG00000038466/ENSSSCG00000025729/ENSSSCG00000010509/ENSSSCG00000013566/ENSSSCG00000003460/ENSSSCG00000029538/…	CDKN1B/SGK1/MCL1/JAK1/EGF/F2R/PTK2/THBS1/CSF1/FGFR2/-/-/RPTOR/PPP2R3B/COL1A2/EIF4E2/IRS1/PIK3AP1/INSR/CASP9/PPP2R1B/-/YWHAQ/PPP2CB/MYC/RAF1/TLR4/HSP90AA1/GNB1/NFKB1/MAP2K1/CDK2/-/BCL2L1/YWHAH/CREB3L2/FOXO3/-/PIK3R1/RELA/PDPK1/PDGFC/PRKAA2/ITGB3/EFNA4/DDIT4/-/EGFR/CDC37/ITGA6/PHLPP1/-/-/MTOR/EFNA5/FGF18	ssc:397584/ssc:100625739/ssc:397648/ssc:397202/ssc:397083/ssc:100521609/ssc:102167153/ssc:492313/ssc:100513084/ssc:396762/ssc:100153160/ssc:397350/ssc:100512677/ssc:110258189/ssc:100626716/ssc:100101924/ssc:100512686/ssc:100155165/ssc:396755/ssc:100518913/ssc:397470/ssc:100512581/ssc:100048964/ssc:397136/ssc:448810/ssc:100737448/ssc:399541/ssc:397028/ssc:110261346/ssc:751869/ssc:100233191/ssc:100…	56
ssc04919	Thyroid hormone signaling pathway	26/828	97/5078	0.00549587	0.205446	ENSSSCG00000006296/ENSSSCG00000028896/ENSSSCG00000001880/ENSSSCG00000011676/ENSSSCG00000003460/ENSSSCG00000002688/ENSSSCG00000005045/ENSSSCG00000005965/ENSSSCG00000024453/ENSSSCG00000004943/ENSSSCG00000003909/ENSSSCG00000016057/ENSSSCG00000016958/ENSSSCG00000012250/ENSSSCG00000009464/ENSSSCG00000037719/ENSSSCG00000017306/ENSSSCG00000006709/ENSSSCG00000006194/ENSSSCG00000003613/ENSSSCG00000029458/…	ATP1B1/DIO1/SIN3A/-/CASP9/PLCG2/BMP4/MYC/RAF1/MAP2K1/-/STAT1/PIK3R1/MED14/COMMD6/PDPK1/ITGB3/NOTCH2/NCOA2/-/SLC16A2/NCOA3/-/MTOR/EP300/PFKFB2	ssc:396898/ssc:414380/ssc:100621221/ssc:100514493/ssc:100518913/ssc:100518663/ssc:100113425/ssc:448810/ssc:100737448/ssc:100233191/ssc:100511937/ssc:396655/ssc:100623707/ssc:100515423/ssc:100523015/ssc:100192445/ssc:397063/ssc:100153369/ssc:100135658/ssc:100622482/ssc:100513513/ssc:100135659/ssc:100739510/ssc:100127359/ssc:100156226/ssc:100523270	26
ssc04931	Insulin resistance	26/828	97/5078	0.00549587	0.205446	ENSSSCG00000008444/ENSSSCG00000009794/ENSSSCG00000007530/ENSSSCG00000025729/ENSSSCG00000007469/ENSSSCG00000023503/ENSSSCG00000013566/ENSSSCG00000000006/ENSSSCG00000022797/ENSSSCG00000030957/ENSSSCG00000003909/ENSSSCG00000016520/ENSSSCG00000012403/ENSSSCG00000016958/ENSSSCG00000009464/ENSSSCG00000034763/ENSSSCG00000005024/ENSSSCG00000012981/ENSSSCG00000037719/ENSSSCG00000036145/ENSSSCG00000017397/…	PRKCE/MLXIP/PPP1R3D/IRS1/PTPN1/PRKCD/INSR/PPARA/PPP1R3B/NFKB1/-/CREB3L2/-/PIK3R1/COMMD6/IRS2/PYGL/RELA/PDPK1/PRKAA2/MLX/SREBF1/CPT1A/-/MTOR/MGEA5	ssc:100524932/ssc:100156510/ssc:100521997/ssc:100512686/ssc:396667/ssc:100622955/ssc:396755/ssc:397239/ssc:100515931/ssc:751869/ssc:100511937/ssc:100520468/ssc:664652/ssc:100623707/ssc:100523015/ssc:110255858/ssc:100141306/ssc:100135665/ssc:100192445/ssc:397504/ssc:100519270/ssc:397308/ssc:399527/ssc:100739510/ssc:100127359/ssc:100152585	26
ssc04330	Notch signaling pathway	14/828	43/5078	0.0063611	0.205446	ENSSSCG00000031356/ENSSSCG00000002340/ENSSSCG00000013145/ENSSSCG00000007572/ENSSSCG00000008641/ENSSSCG00000025430/ENSSSCG00000006709/ENSSSCG00000007067/ENSSSCG00000010739/ENSSSCG00000010860/ENSSSCG00000003613/ENSSSCG00000009060/ENSSSCG00000034879/ENSSSCG00000000068	HES1/PSEN1/DTX4/LFNG/ADAM17/DTX2/NOTCH2/JAG1/CTBP2/PSEN2/-/-/MAML2/EP300	ssc:100499567/ssc:780411/ssc:100517143/ssc:100524978/ssc:397343/ssc:100739198/ssc:100153369/ssc:100156773/ssc:100154421/ssc:780410/ssc:100622482/ssc:100626233/ssc:100739654/ssc:100156226	14
ssc05215	Prostate cancer	22/828	80/5078	0.00741757	0.205446	ENSSSCG00000037144/ENSSSCG00000009134/ENSSSCG00000010698/ENSSSCG00000030560/ENSSSCG00000003460/ENSSSCG00000024453/ENSSSCG00000010638/ENSSSCG00000002535/ENSSSCG00000032710/ENSSSCG00000030957/ENSSSCG00000004943/ENSSSCG00000000373/ENSSSCG00000003909/ENSSSCG00000016520/ENSSSCG00000016958/ENSSSCG00000012981/ENSSSCG00000037719/ENSSSCG00000024960/ENSSSCG00000022126/ENSSSCG00000013900/ENSSSCG00000003413/…	CDKN1B/EGF/FGFR2/-/CASP9/RAF1/TCF7L2/HSP90AA1/E2F2/NFKB1/MAP2K1/CDK2/-/CREB3L2/PIK3R1/RELA/PDPK1/PDGFC/EGFR/-/MTOR/EP300	ssc:397584/ssc:397083/ssc:396762/ssc:397350/ssc:100518913/ssc:100737448/ssc:100153922/ssc:397028/ssc:110261113/ssc:751869/ssc:100233191/ssc:100154715/ssc:100511937/ssc:100520468/ssc:100623707/ssc:100135665/ssc:100192445/ssc:100515267/ssc:397070/ssc:100739510/ssc:100127359/ssc:100156226	22
ssc04064	NF-kappa B signaling pathway	20/828	72/5078	0.00926842	0.205446	ENSSSCG00000017614/ENSSSCG00000022066/ENSSSCG00000002688/ENSSSCG00000005503/ENSSSCG00000038082/ENSSSCG00000021560/ENSSSCG00000030957/ENSSSCG00000035357/ENSSSCG00000007203/ENSSSCG00000011251/ENSSSCG00000001009/ENSSSCG00000005511/ENSSSCG00000004154/ENSSSCG00000012981/ENSSSCG00000006250/ENSSSCG00000004898/ENSSSCG00000025260/ENSSSCG00000021068/ENSSSCG00000000755/ENSSSCG00000036321	TRIM25/PIAS4/PLCG2/TLR4/TRAF6/UBE2I/NFKB1/BCL2L1/-/MYD88/RIPK1/TRAF1/TNFAIP3/RELA/LYN/TNFRSF11A/CARD10/TRAF5/ERC1/TRADD	ssc:100622285/ssc:100624971/ssc:100518663/ssc:399541/ssc:396629/ssc:100533196/ssc:751869/ssc:397536/ssc:100517435/ssc:396646/ssc:100524751/ssc:100627029/ssc:100622156/ssc:100135665/ssc:100152890/ssc:100521706/ssc:110260648/ssc:396616/ssc:100513988/ssc:100620340	20
ssc03460	Fanconi anemia pathway	14/828	45/5078	0.00987529	0.205446	ENSSSCG00000031356/ENSSSCG00000022149/ENSSSCG00000017822/ENSSSCG00000001683/ENSSSCG00000011563/ENSSSCG00000011359/ENSSSCG00000007590/ENSSSCG00000004845/ENSSSCG00000011261/ENSSSCG00000010923/ENSSSCG00000001837/ENSSSCG00000033654/ENSSSCG00000024222/ENSSSCG00000007954	HES1/RMI2/RPA1/POLH/FANCD2/ATRIP/PMS2/FAN1/WDR48/UBE2T/FANCI/FANCC/MLH1/SLX4	ssc:100499567/ssc:100518832/ssc:100525428/ssc:100153104/ssc:100522343/ssc:100523399/ssc:100514342/ssc:100525727/ssc:100518629/ssc:100525658/ssc:100156260/ssc:102158362/ssc:100337665/ssc:100515719	14
ssc04068	FoxO signaling pathway	29/828	116/5078	0.00992252	0.205446	ENSSSCG00000037144/ENSSSCG00000004952/ENSSSCG00000021443/ENSSSCG00000009134/ENSSSCG00000016925/ENSSSCG00000030560/ENSSSCG00000025729/ENSSSCG00000013566/ENSSSCG00000030396/ENSSSCG00000024453/ENSSSCG00000037066/ENSSSCG00000004588/ENSSSCG00000030820/ENSSSCG00000004943/ENSSSCG00000000373/ENSSSCG00000038732/ENSSSCG00000003909/ENSSSCG00000004387/ENSSSCG00000001556/ENSSSCG00000016958/ENSSSCG00000013302/…	CDKN1B/SMAD3/SGK1/EGF/PLK2/-/IRS1/INSR/SETD7/RAF1/GADD45A/CCNB2/STK4/MAP2K1/CDK2/AGAP2/-/FOXO3/MAPK14/PIK3R1/CAT/IRS2/PDPK1/PRKAA2/BCL6/USP7/EGFR/-/EP300	ssc:397584/ssc:397260/ssc:100625739/ssc:397083/ssc:397251/ssc:397350/ssc:100512686/ssc:396755/ssc:100626704/ssc:100737448/ssc:733669/ssc:100135668/ssc:100517317/ssc:100233191/ssc:100154715/ssc:100622675/ssc:100511937/ssc:733621/ssc:100156630/ssc:100623707/ssc:397568/ssc:110255858/ssc:100192445/ssc:397504/ssc:100156549/ssc:100190899/ssc:397070/ssc:100739510/ssc:100156226	29
ssc04213	Longevity regulating pathway - multiple species	16/828	54/5078	0.0100036	0.205446	ENSSSCG00000030560/ENSSSCG00000017139/ENSSSCG00000025729/ENSSSCG00000013566/ENSSSCG00000039408/ENSSSCG00000003909/ENSSSCG00000002274/ENSSSCG00000004387/ENSSSCG00000016958/ENSSSCG00000013302/ENSSSCG00000034763/ENSSSCG00000007114/ENSSSCG00000036145/ENSSSCG00000003613/ENSSSCG00000013900/ENSSSCG00000003413	-/RPTOR/IRS1/INSR/ADCY7/-/HSPA2/FOXO3/PIK3R1/CAT/IRS2/FOXA2/PRKAA2/-/-/MTOR	ssc:397350/ssc:100512677/ssc:100512686/ssc:396755/ssc:100620994/ssc:100511937/ssc:100621324/ssc:733621/ssc:100623707/ssc:397568/ssc:110255858/ssc:100513828/ssc:397504/ssc:100622482/ssc:100739510/ssc:100127359	16
ssc04066	HIF-1 signaling pathway	22/828	82/5078	0.0100747	0.205446	ENSSSCG00000037144/ENSSSCG00000009134/ENSSSCG00000023643/ENSSSCG00000010252/ENSSSCG00000030560/ENSSSCG00000038466/ENSSSCG00000013566/ENSSSCG00000002688/ENSSSCG00000005503/ENSSSCG00000030957/ENSSSCG00000004943/ENSSSCG00000003909/ENSSSCG00000039745/ENSSSCG00000016958/ENSSSCG00000012981/ENSSSCG00000003898/ENSSSCG00000006646/ENSSSCG00000022126/ENSSSCG00000025881/ENSSSCG00000013900/ENSSSCG00000003413/…	CDKN1B/EGF/-/HKDC1/-/EIF4E2/INSR/PLCG2/TLR4/NFKB1/MAP2K1/-/HMOX1/PIK3R1/RELA/MKNK1/ARNT/EGFR/PDHB/-/MTOR/EP300	ssc:397584/ssc:397083/ssc:100294678/ssc:100153520/ssc:397350/ssc:100101924/ssc:396755/ssc:100518663/ssc:399541/ssc:751869/ssc:100233191/ssc:100511937/ssc:445512/ssc:100623707/ssc:100135665/ssc:100233194/ssc:396653/ssc:397070/ssc:100516042/ssc:100739510/ssc:100127359/ssc:100156226	22
ssc04722	Neurotrophin signaling pathway	25/828	97/5078	0.010832	0.205446	ENSSSCG00000002340/ENSSSCG00000005706/ENSSSCG00000000160/ENSSSCG00000024813/ENSSSCG00000006831/ENSSSCG00000025729/ENSSSCG00000023503/ENSSSCG00000033812/ENSSSCG00000002688/ENSSSCG00000024453/ENSSSCG00000038082/ENSSSCG00000030957/ENSSSCG00000004943/ENSSSCG00000003909/ENSSSCG00000010095/ENSSSCG00000004387/ENSSSCG00000001556/ENSSSCG00000016958/ENSSSCG00000012981/ENSSSCG00000037719/ENSSSCG00000008644/…	PSEN1/ABL1/PRDM4/MAP3K3/SORT1/IRS1/PRKCD/CRK/PLCG2/RAF1/TRAF6/NFKB1/MAP2K1/-/CRKL/FOXO3/MAPK14/PIK3R1/RELA/PDPK1/KIDINS220/MAP2K5/PSEN2/MAP2K7/-	ssc:780411/ssc:100524544/ssc:100155716/ssc:100513491/ssc:106504120/ssc:100512686/ssc:100622955/ssc:100192444/ssc:100518663/ssc:100737448/ssc:396629/ssc:751869/ssc:100233191/ssc:100511937/ssc:100525363/ssc:733621/ssc:100156630/ssc:100623707/ssc:100135665/ssc:100192445/ssc:100514284/ssc:106504229/ssc:780410/ssc:100520418/ssc:100739510	25
ssc05213	Endometrial cancer	15/828	50/5078	0.0110307	0.205446	ENSSSCG00000009134/ENSSSCG00000003460/ENSSSCG00000005965/ENSSSCG00000024453/ENSSSCG00000037066/ENSSSCG00000010638/ENSSSCG00000025652/ENSSSCG00000004943/ENSSSCG00000003909/ENSSSCG00000004387/ENSSSCG00000016958/ENSSSCG00000037719/ENSSSCG00000024222/ENSSSCG00000022126/ENSSSCG00000013900	EGF/CASP9/MYC/RAF1/GADD45A/TCF7L2/CDH1/MAP2K1/-/FOXO3/PIK3R1/PDPK1/MLH1/EGFR/-	ssc:397083/ssc:100518913/ssc:448810/ssc:100737448/ssc:733669/ssc:100153922/ssc:100048953/ssc:100233191/ssc:100511937/ssc:733621/ssc:100623707/ssc:100192445/ssc:100337665/ssc:397070/ssc:100739510	15
ssc05160	Hepatitis C	25/828	99/5078	0.0140675	0.227128	ENSSSCG00000003809/ENSSSCG00000009134/ENSSSCG00000007143/ENSSSCG00000040904/ENSSSCG00000029538/ENSSSCG00000000006/ENSSSCG00000015842/ENSSSCG00000021514/ENSSSCG00000024453/ENSSSCG00000012030/ENSSSCG00000038082/ENSSSCG00000030957/ENSSSCG00000003909/ENSSSCG00000016057/ENSSSCG00000001556/ENSSSCG00000016958/ENSSSCG00000001009/ENSSSCG00000037234/ENSSSCG00000012981/ENSSSCG00000037719/ENSSSCG00000017385/…	JAK1/EGF/MAVS/CLDN1/PPP2R1B/PPARA/PPP2CB/OCLN/RAF1/CLDN8/TRAF6/NFKB1/-/STAT1/MAPK14/PIK3R1/RIPK1/CLDN2/RELA/PDPK1/PSME3/RNASEL/EGFR/-/TRADD	ssc:397202/ssc:397083/ssc:100037290/ssc:100625166/ssc:397470/ssc:397239/ssc:397136/ssc:397236/ssc:100737448/ssc:100302021/ssc:396629/ssc:751869/ssc:100511937/ssc:396655/ssc:100156630/ssc:100623707/ssc:100524751/ssc:733684/ssc:100135665/ssc:100192445/ssc:397625/ssc:100048946/ssc:397070/ssc:100739510/ssc:100620340	25
ssc04218	Cellular senescence	31/828	130/5078	0.0156491	0.227128	ENSSSCG00000000739/ENSSSCG00000004952/ENSSSCG00000009929/ENSSSCG00000029578/ENSSSCG00000010563/ENSSSCG00000014296/ENSSSCG00000005965/ENSSSCG00000024453/ENSSSCG00000037066/ENSSSCG00000004588/ENSSSCG00000032710/ENSSSCG00000030957/ENSSSCG00000004943/ENSSSCG00000031970/ENSSSCG00000000373/ENSSSCG00000035650/ENSSSCG00000003909/ENSSSCG00000028304/ENSSSCG00000004387/ENSSSCG00000001556/ENSSSCG00000038549/…	FOXM1/SMAD3/TRPV4/NFATC3/BTRC/-/MYC/RAF1/GADD45A/CCNB2/E2F2/NFKB1/MAP2K1/RASSF5/CDK2/-/-/ZFP36L1/FOXO3/MAPK14/ZFP36L2/PIK3R1/RELA/-/HIPK1/ETS1/RAD1/PPP3R1/-/ITPR1/MTOR	ssc:100511565/ssc:397260/ssc:100126845/ssc:100739450/ssc:100157842/ssc:397010/ssc:448810/ssc:100737448/ssc:733669/ssc:100135668/ssc:110261113/ssc:751869/ssc:100233191/ssc:100521638/ssc:100154715/ssc:100626428/ssc:100511937/ssc:100624279/ssc:733621/ssc:100156630/ssc:100513591/ssc:100623707/ssc:100135665/ssc:100522666/ssc:100156877/ssc:100302363/ssc:100513318/ssc:100627903/ssc:100739510/ssc:397454/…	31
ssc05212	Pancreatic cancer	18/828	66/5078	0.0159749	0.227128	ENSSSCG00000004952/ENSSSCG00000003809/ENSSSCG00000009134/ENSSSCG00000003460/ENSSSCG00000024453/ENSSSCG00000037066/ENSSSCG00000032710/ENSSSCG00000030957/ENSSSCG00000004943/ENSSSCG00000003909/ENSSSCG00000035357/ENSSSCG00000016057/ENSSSCG00000003680/ENSSSCG00000016958/ENSSSCG00000012981/ENSSSCG00000022126/ENSSSCG00000013900/ENSSSCG00000003413	SMAD3/JAK1/EGF/CASP9/RAF1/GADD45A/E2F2/NFKB1/MAP2K1/-/BCL2L1/STAT1/RALBP1/PIK3R1/RELA/EGFR/-/MTOR	ssc:397260/ssc:397202/ssc:397083/ssc:100518913/ssc:100737448/ssc:733669/ssc:110261113/ssc:751869/ssc:100233191/ssc:100511937/ssc:397536/ssc:396655/ssc:100519155/ssc:100623707/ssc:100135665/ssc:397070/ssc:100739510/ssc:100127359	18
ssc05200	Pathways in cancer	78/828	382/5078	0.0159955	0.227128	ENSSSCG00000036436/ENSSSCG00000031356/ENSSSCG00000015455/ENSSSCG00000037144/ENSSSCG00000023467/ENSSSCG00000024439/ENSSSCG00000001573/ENSSSCG00000004952/ENSSSCG00000003809/ENSSSCG00000009134/ENSSSCG00000035355/ENSSSCG00000014920/ENSSSCG00000006556/ENSSSCG00000038397/ENSSSCG00000010698/ENSSSCG00000005706/ENSSSCG00000030560/ENSSSCG00000016111/ENSSSCG00000003460/ENSSSCG00000005457/ENSSSCG00000033812/…	FZD1/HES1/CUL1/CDKN1B/-/PTGER4/PIM1/SMAD3/JAK1/EGF/F2R/FZD4/TPM3/PTK2/FGFR2/ABL1/-/FZD7/CASP9/-/CRK/PLCG2/DAPK1/BMP4/TXNRD1/MYC/PIM2/RAF1/KEAP1/GADD45A/STK4/TCF7L2/CDH1/TRAF6/WNT5A/HSP90AA1/GNB1/E2F2/NFKB1/MAP2K1/RASSF5/ADCY7/CDK2/FZD5/-/BCL2L1/GNA12/CRKL/HMOX1/MSH6/STAT1/CKS2/FOS/RALBP1/-/PIK3R1/CASP7/TRAF1/KIF7/RELA/ARNT/SP1/NOTCH2/WNT9B/ETS1/JAG1/CTBP2/-/MLH1/EGFR/TRAF5/EPAS1/ITGA6/NCOA3/-/MTO…	ssc:110262227/ssc:100499567/ssc:100524037/ssc:397584/ssc:100510917/ssc:100625072/ssc:100157844/ssc:397260/ssc:397202/ssc:397083/ssc:100521609/ssc:100520319/ssc:414388/ssc:102167153/ssc:396762/ssc:100524544/ssc:397350/ssc:100513691/ssc:100518913/ssc:100512581/ssc:100192444/ssc:100518663/ssc:100516103/ssc:100113425/ssc:396681/ssc:448810/ssc:100621339/ssc:100737448/ssc:100136900/ssc:733669/ssc:10051…	78
ssc05224	Breast cancer	27/828	110/5078	0.0160056	0.227128	ENSSSCG00000036436/ENSSSCG00000031356/ENSSSCG00000009134/ENSSSCG00000014920/ENSSSCG00000014435/ENSSSCG00000030560/ENSSSCG00000016111/ENSSSCG00000005965/ENSSSCG00000024453/ENSSSCG00000037066/ENSSSCG00000010638/ENSSSCG00000035859/ENSSSCG00000032710/ENSSSCG00000004943/ENSSSCG00000016140/ENSSSCG00000003909/ENSSSCG00000002383/ENSSSCG00000016958/ENSSSCG00000000272/ENSSSCG00000006709/ENSSSCG00000035524/…	FZD1/HES1/EGF/FZD4/CSNK1A1/-/FZD7/MYC/RAF1/GADD45A/TCF7L2/WNT5A/E2F2/MAP2K1/FZD5/-/FOS/PIK3R1/SP1/NOTCH2/WNT9B/JAG1/EGFR/NCOA3/-/MTOR/FGF18	ssc:110262227/ssc:100499567/ssc:397083/ssc:100520319/ssc:100514516/ssc:397350/ssc:100513691/ssc:448810/ssc:100737448/ssc:733669/ssc:100153922/ssc:100627056/ssc:110261113/ssc:100233191/ssc:100519058/ssc:100511937/ssc:100144486/ssc:100623707/ssc:396575/ssc:100153369/ssc:100738655/ssc:100156773/ssc:397070/ssc:100135659/ssc:100739510/ssc:100127359/ssc:100525013	27
ssc04350	TGF-beta signaling pathway	18/828	67/5078	0.0186256	0.252293	ENSSSCG00000015455/ENSSSCG00000024312/ENSSSCG00000004952/ENSSSCG00000004789/ENSSSCG00000004948/ENSSSCG00000029538/ENSSSCG00000005045/ENSSSCG00000000233/ENSSSCG00000015842/ENSSSCG00000005965/ENSSSCG00000029621/ENSSSCG00000038610/ENSSSCG00000000272/ENSSSCG00000009040/ENSSSCG00000003863/ENSSSCG00000036002/ENSSSCG00000004507/ENSSSCG00000000068	CUL1/ID4/SMAD3/THBS1/SMAD6/PPP2R1B/BMP4/ACVR1B/PPP2CB/MYC/BMPR1B/INHBB/SP1/SMAD1/ZFYVE9/TGIF2/SMAD7/EP300	ssc:100524037/ssc:100144508/ssc:397260/ssc:492313/ssc:100152069/ssc:397470/ssc:100113425/ssc:100152462/ssc:397136/ssc:448810/ssc:396691/ssc:397490/ssc:396575/ssc:397016/ssc:100517164/ssc:110257437/ssc:100521305/ssc:100156226	18
ssc04390	Hippo signaling pathway	29/828	123/5078	0.0220251	0.281786	ENSSSCG00000036436/ENSSSCG00000035852/ENSSSCG00000004952/ENSSSCG00000004192/ENSSSCG00000014920/ENSSSCG00000007381/ENSSSCG00000016111/ENSSSCG00000010563/ENSSSCG00000029538/ENSSSCG00000005045/ENSSSCG00000008638/ENSSSCG00000015842/ENSSSCG00000005965/ENSSSCG00000011313/ENSSSCG00000010638/ENSSSCG00000025652/ENSSSCG00000035859/ENSSSCG00000012591/ENSSSCG00000016140/ENSSSCG00000010035/ENSSSCG00000010894/…	FZD1/CSNK1D/SMAD3/CTGF/FZD4/-/FZD7/BTRC/PPP2R1B/BMP4/YWHAQ/PPP2CB/MYC/LIMD1/TCF7L2/CDH1/WNT5A/AMOT/FZD5/YWHAH/TP53BP2/BMPR1B/NF2/SMAD1/WNT9B/-/-/-/SMAD7	ssc:110262227/ssc:100625051/ssc:397260/ssc:100152141/ssc:100520319/ssc:100153160/ssc:100513691/ssc:100157842/ssc:397470/ssc:100113425/ssc:100048964/ssc:397136/ssc:448810/ssc:100738579/ssc:100153922/ssc:100048953/ssc:100627056/ssc:100158213/ssc:100519058/ssc:100155504/ssc:100519863/ssc:396691/ssc:100520699/ssc:397016/ssc:100738655/ssc:100514201/ssc:100523057/ssc:100524203/ssc:100521305	29
ssc04152	AMPK signaling pathway	26/828	108/5078	0.0226942	0.281786	ENSSSCG00000010554/ENSSSCG00000010931/ENSSSCG00000013592/ENSSSCG00000030560/ENSSSCG00000017139/ENSSSCG00000032029/ENSSSCG00000025729/ENSSSCG00000013566/ENSSSCG00000029538/ENSSSCG00000015842/ENSSSCG00000007371/ENSSSCG00000003909/ENSSSCG00000016520/ENSSSCG00000004387/ENSSSCG00000016958/ENSSSCG00000017290/ENSSSCG00000034763/ENSSSCG00000037719/ENSSSCG00000036145/ENSSSCG00000013600/ENSSSCG00000007839/…	SCD/KLHL12/ELAVL1/-/RPTOR/PPP2R3B/IRS1/INSR/PPP2R1B/PPP2CB/HNF4A/-/CREB3L2/FOXO3/PIK3R1/STRADA/IRS2/PDPK1/PRKAA2/RAB11B/EEF2K/SREBF1/CPT1A/-/MTOR/PFKFB2	ssc:396670/ssc:404695/ssc:100337681/ssc:397350/ssc:100512677/ssc:110258189/ssc:100512686/ssc:396755/ssc:397470/ssc:397136/ssc:733636/ssc:100511937/ssc:100520468/ssc:733621/ssc:100623707/ssc:100513305/ssc:110255858/ssc:100192445/ssc:397504/ssc:100513782/ssc:100523723/ssc:397308/ssc:399527/ssc:100739510/ssc:100127359/ssc:100523270	26
ssc05222	Small cell lung cancer	19/828	74/5078	0.025358	0.289519	ENSSSCG00000037144/ENSSSCG00000038397/ENSSSCG00000003460/ENSSSCG00000005965/ENSSSCG00000037066/ENSSSCG00000038082/ENSSSCG00000032710/ENSSSCG00000030957/ENSSSCG00000000373/ENSSSCG00000003909/ENSSSCG00000035357/ENSSSCG00000021161/ENSSSCG00000016245/ENSSSCG00000016958/ENSSSCG00000005511/ENSSSCG00000012981/ENSSSCG00000021068/ENSSSCG00000015955/ENSSSCG00000013900	CDKN1B/PTK2/CASP9/MYC/GADD45A/TRAF6/E2F2/NFKB1/CDK2/-/BCL2L1/CKS2/-/PIK3R1/TRAF1/RELA/TRAF5/ITGA6/-	ssc:397584/ssc:102167153/ssc:100518913/ssc:448810/ssc:733669/ssc:396629/ssc:110261113/ssc:751869/ssc:100154715/ssc:100511937/ssc:397536/ssc:100520933/ssc:100621504/ssc:100623707/ssc:100627029/ssc:100135665/ssc:396616/ssc:100158200/ssc:100739510	19
ssc04114	Oocyte meiosis	23/828	94/5078	0.0258432	0.289519	ENSSSCG00000015455/ENSSSCG00000007493/ENSSSCG00000008105/ENSSSCG00000014329/ENSSSCG00000007381/ENSSSCG00000030560/ENSSSCG00000014325/ENSSSCG00000010563/ENSSSCG00000029538/ENSSSCG00000012325/ENSSSCG00000008638/ENSSSCG00000015842/ENSSSCG00000009814/ENSSSCG00000004588/ENSSSCG00000004943/ENSSSCG00000039408/ENSSSCG00000000373/ENSSSCG00000010035/ENSSSCG00000030469/ENSSSCG00000000265/ENSSSCG00000036115/…	CUL1/-/ANAPC1/CDC25C/-/-/CDC23/BTRC/PPP2R1B/SMC1A/YWHAQ/PPP2CB/ANAPC5/CCNB2/MAP2K1/ADCY7/CDK2/YWHAH/-/ESPL1/PPP3R1/-/ITPR1	ssc:100524037/ssc:574063/ssc:100519830/ssc:100144474/ssc:100153160/ssc:397350/ssc:100515014/ssc:100157842/ssc:397470/ssc:100523938/ssc:100048964/ssc:397136/ssc:100152087/ssc:100135668/ssc:100233191/ssc:100620994/ssc:100154715/ssc:100155504/ssc:100627208/ssc:100153121/ssc:100627903/ssc:100523057/ssc:397454	23
ssc05223	Non-small cell lung cancer	15/828	55/5078	0.0265088	0.289519	ENSSSCG00000009134/ENSSSCG00000003460/ENSSSCG00000002688/ENSSSCG00000024453/ENSSSCG00000037066/ENSSSCG00000030820/ENSSSCG00000032710/ENSSSCG00000004943/ENSSSCG00000031970/ENSSSCG00000003909/ENSSSCG00000004387/ENSSSCG00000016958/ENSSSCG00000037719/ENSSSCG00000022126/ENSSSCG00000013900	EGF/CASP9/PLCG2/RAF1/GADD45A/STK4/E2F2/MAP2K1/RASSF5/-/FOXO3/PIK3R1/PDPK1/EGFR/-	ssc:397083/ssc:100518913/ssc:100518663/ssc:100737448/ssc:733669/ssc:100517317/ssc:110261113/ssc:100233191/ssc:100521638/ssc:100511937/ssc:733621/ssc:100623707/ssc:100192445/ssc:397070/ssc:100739510	15
ssc01521	EGFR tyrosine kinase inhibitor resistance	17/828	65/5078	0.028137	0.289519	ENSSSCG00000003809/ENSSSCG00000009134/ENSSSCG00000010698/ENSSSCG00000030560/ENSSSCG00000038466/ENSSSCG00000002688/ENSSSCG00000024453/ENSSSCG00000004943/ENSSSCG00000003909/ENSSSCG00000035357/ENSSSCG00000004387/ENSSSCG00000016958/ENSSSCG00000024960/ENSSSCG00000020725/ENSSSCG00000022126/ENSSSCG00000013900/ENSSSCG00000003413	JAK1/EGF/FGFR2/-/EIF4E2/PLCG2/RAF1/MAP2K1/-/BCL2L1/FOXO3/PIK3R1/PDGFC/-/EGFR/-/MTOR	ssc:397202/ssc:397083/ssc:396762/ssc:397350/ssc:100101924/ssc:100518663/ssc:100737448/ssc:100233191/ssc:100511937/ssc:397536/ssc:733621/ssc:100623707/ssc:100515267/ssc:100525045/ssc:397070/ssc:100739510/ssc:100127359	17
ssc04960	Aldosterone-regulated sodium reabsorption	9/828	28/5078	0.0288942	0.289519	ENSSSCG00000021443/ENSSSCG00000006296/ENSSSCG00000011676/ENSSSCG00000025729/ENSSSCG00000013566/ENSSSCG00000003909/ENSSSCG00000016958/ENSSSCG00000037719/ENSSSCG00000013900	SGK1/ATP1B1/-/IRS1/INSR/-/PIK3R1/PDPK1/-	ssc:100625739/ssc:396898/ssc:100514493/ssc:100512686/ssc:396755/ssc:100511937/ssc:100623707/ssc:100192445/ssc:100739510	9
ssc04211	Longevity regulating pathway	20/828	80/5078	0.0291462	0.289519	ENSSSCG00000029438/ENSSSCG00000010931/ENSSSCG00000030560/ENSSSCG00000017139/ENSSSCG00000038466/ENSSSCG00000025729/ENSSSCG00000013566/ENSSSCG00000030957/ENSSSCG00000039408/ENSSSCG00000003909/ENSSSCG00000016520/ENSSSCG00000004387/ENSSSCG00000016958/ENSSSCG00000013302/ENSSSCG00000034763/ENSSSCG00000012981/ENSSSCG00000036145/ENSSSCG00000038437/ENSSSCG00000013900/ENSSSCG00000003413	SESN2/KLHL12/-/RPTOR/EIF4E2/IRS1/INSR/NFKB1/ADCY7/-/CREB3L2/FOXO3/PIK3R1/CAT/IRS2/RELA/PRKAA2/EHMT1/-/MTOR	ssc:100620966/ssc:404695/ssc:397350/ssc:100512677/ssc:100101924/ssc:100512686/ssc:396755/ssc:751869/ssc:100620994/ssc:100511937/ssc:100520468/ssc:733621/ssc:100623707/ssc:397568/ssc:110255858/ssc:100135665/ssc:397504/ssc:110258080/ssc:100739510/ssc:100127359	20
ssc05226	Gastric cancer	27/828	116/5078	0.0309144	0.295895	ENSSSCG00000036436/ENSSSCG00000037144/ENSSSCG00000004952/ENSSSCG00000015390/ENSSSCG00000009134/ENSSSCG00000014920/ENSSSCG00000014435/ENSSSCG00000010698/ENSSSCG00000016111/ENSSSCG00000005965/ENSSSCG00000024453/ENSSSCG00000037066/ENSSSCG00000010638/ENSSSCG00000025652/ENSSSCG00000035859/ENSSSCG00000032710/ENSSSCG00000004943/ENSSSCG00000000373/ENSSSCG00000016140/ENSSSCG00000003909/ENSSSCG00000016958/…	FZD1/CDKN1B/SMAD3/-/EGF/FZD4/CSNK1A1/FGFR2/FZD7/MYC/RAF1/GADD45A/TCF7L2/CDH1/WNT5A/E2F2/MAP2K1/CDK2/FZD5/-/PIK3R1/WNT9B/MLH1/EGFR/-/MTOR/FGF18	ssc:110262227/ssc:397584/ssc:397260/ssc:396910/ssc:397083/ssc:100520319/ssc:100514516/ssc:396762/ssc:100513691/ssc:448810/ssc:100737448/ssc:733669/ssc:100153922/ssc:100048953/ssc:100627056/ssc:110261113/ssc:100233191/ssc:100154715/ssc:100519058/ssc:100511937/ssc:100623707/ssc:100738655/ssc:100337665/ssc:397070/ssc:100739510/ssc:100127359/ssc:100525013	27
ssc04520	Adherens junction	16/828	61/5078	0.031774	0.295895	ENSSSCG00000004952/ENSSSCG00000016604/ENSSSCG00000030560/ENSSSCG00000007469/ENSSSCG00000013566/ENSSSCG00000010638/ENSSSCG00000025652/ENSSSCG00000013174/ENSSSCG00000040184/ENSSSCG00000007203/ENSSSCG00000023709/ENSSSCG00000002965/ENSSSCG00000022126/ENSSSCG00000011933/ENSSSCG00000000068/ENSSSCG00000028805	SMAD3/WASL/-/PTPN1/INSR/TCF7L2/CDH1/CTNND1/LMO7/-/PTPRJ/ACTN4/EGFR/NECTIN3/EP300/PTPRM	ssc:397260/ssc:100525017/ssc:397350/ssc:396667/ssc:396755/ssc:100153922/ssc:100048953/ssc:100519699/ssc:100523918/ssc:100517435/ssc:100524973/ssc:100517284/ssc:397070/ssc:100518152/ssc:100156226/ssc:100624854	16
ssc03040	Spliceosome	27/828	117/5078	0.0341909	0.308754	ENSSSCG00000017346/ENSSSCG00000025323/ENSSSCG00000017155/ENSSSCG00000035973/ENSSSCG00000032583/ENSSSCG00000027224/ENSSSCG00000036592/ENSSSCG00000000176/ENSSSCG00000001564/ENSSSCG00000024648/ENSSSCG00000001376/ENSSSCG00000017289/ENSSSCG00000007362/ENSSSCG00000015387/ENSSSCG00000023231/ENSSSCG00000002274/ENSSSCG00000003643/ENSSSCG00000017378/ENSSSCG00000014416/ENSSSCG00000017817/ENSSSCG00000017626/…	EFTUD2/SF3B3/EIF4A3/LSM6/SRSF5/PCBP1/SRSF2/DDX23/-/PRPF4/DHX16/DDX42/SRSF6/TRA2A/RBM22/HSPA2/SF3A3/DHX8/TCERG1/PRPF8/SRSF1/-/WBP11/SNRNP27/CHERP/-/-	ssc:100522208/ssc:100512659/ssc:100101926/ssc:100522884/ssc:100154509/ssc:100511501/ssc:768117/ssc:100737526/ssc:100739153/ssc:100622501/ssc:100144456/ssc:100512557/ssc:768102/ssc:768110/ssc:100626366/ssc:100621324/ssc:100512288/ssc:100517118/ssc:100621703/ssc:100526074/ssc:654327/ssc:110256499/ssc:100739009/ssc:100737104/ssc:100738028/ssc:100157814/ssc:100622191	27
ssc04144	Endocytosis	44/828	208/5078	0.0362276	0.308799	ENSSSCG00000003493/ENSSSCG00000004952/ENSSSCG00000011615/ENSSSCG00000017747/ENSSSCG00000016604/ENSSSCG00000010698/ENSSSCG00000035028/ENSSSCG00000036643/ENSSSCG00000020666/ENSSSCG00000030560/ENSSSCG00000032467/ENSSSCG00000005012/ENSSSCG00000022162/ENSSSCG00000002743/ENSSSCG00000033876/ENSSSCG00000007272/ENSSSCG00000013245/ENSSSCG00000038082/ENSSSCG00000005177/ENSSSCG00000035854/ENSSSCG00000015823/…	CAPZB/SMAD3/RAB7A/RAB11FIP4/WASL/FGFR2/GRK6/-/EHD4/-/RAB5C/ARF6/RAB11FIP5/-/RAB35/CHMP4B/ARFGAP2/TRAF6/SH3GL2/RAB11FIP3/-/AGAP2/-/HSPA2/DAB2/LDLRAP1/ARF1/AGAP1/PIP5K1C/GIT1/GIT2/SMAP2/RNF41/RAB11B/-/ZFYVE9/DNAJC6/EGFR/WASHC5/RAB22A/DNM3/GBF1/ARPC2/RAB31	ssc:100134958/ssc:397260/ssc:100622795/ssc:100524645/ssc:100525017/ssc:396762/ssc:110259389/ssc:100737976/ssc:100738234/ssc:397350/ssc:100523862/ssc:780425/ssc:100622743/ssc:100626669/ssc:100151805/ssc:100516767/ssc:100513395/ssc:396629/ssc:100155580/ssc:100519135/ssc:100625212/ssc:100622675/ssc:100626428/ssc:100621324/ssc:100519746/ssc:100125967/ssc:100301914/ssc:100620812/ssc:100521362/ssc:1005…	44
ssc05169	Epstein-Barr virus infection	36/828	165/5078	0.0362683	0.308799	ENSSSCG00000037144/ENSSSCG00000002433/ENSSSCG00000003809/ENSSSCG00000025454/ENSSSCG00000006738/ENSSSCG00000016272/ENSSSCG00000007381/ENSSSCG00000022955/ENSSSCG00000002688/ENSSSCG00000008638/ENSSSCG00000005965/ENSSSCG00000038082/ENSSSCG00000030957/ENSSSCG00000000373/ENSSSCG00000035650/ENSSSCG00000003909/ENSSSCG00000002274/ENSSSCG00000010035/ENSSSCG00000015892/ENSSSCG00000007203/ENSSSCG00000001556/…	CDKN1B/PSMC1/JAK1/POLR2C/CD58/PSMD1/-/POLR2B/PLCG2/YWHAQ/MYC/TRAF6/NFKB1/CDK2/-/-/HSPA2/YWHAH/PSMD14/-/MAPK14/PIK3R1/RIPK1/TRAF1/TNFAIP3/RELA/LYN/USP7/PSMD7/-/MAP2K7/TRAF5/-/-/EP300/TRADD	ssc:397584/ssc:100155274/ssc:397202/ssc:100620737/ssc:396702/ssc:100153828/ssc:100153160/ssc:397001/ssc:100518663/ssc:100048964/ssc:448810/ssc:396629/ssc:751869/ssc:100154715/ssc:100626428/ssc:100511937/ssc:100621324/ssc:100155504/ssc:100156327/ssc:100517435/ssc:100156630/ssc:100623707/ssc:100524751/ssc:100627029/ssc:100622156/ssc:100135665/ssc:100152890/ssc:100190899/ssc:100626274/ssc:100622482/…	36
ssc04914	Progesterone-mediated oocyte maturation	19/828	77/5078	0.0373048	0.308801	ENSSSCG00000007493/ENSSSCG00000008105/ENSSSCG00000014329/ENSSSCG00000013481/ENSSSCG00000030560/ENSSSCG00000014325/ENSSSCG00000009814/ENSSSCG00000024453/ENSSSCG00000004588/ENSSSCG00000007151/ENSSSCG00000002535/ENSSSCG00000004943/ENSSSCG00000039408/ENSSSCG00000000373/ENSSSCG00000003909/ENSSSCG00000001556/ENSSSCG00000016958/ENSSSCG00000030469/ENSSSCG00000013900	-/ANAPC1/CDC25C/FZR1/-/CDC23/ANAPC5/RAF1/CCNB2/CDC25B/HSP90AA1/MAP2K1/ADCY7/CDK2/-/MAPK14/PIK3R1/-/-	ssc:574063/ssc:100519830/ssc:100144474/ssc:497234/ssc:397350/ssc:100515014/ssc:100152087/ssc:100737448/ssc:100135668/ssc:100329127/ssc:397028/ssc:100233191/ssc:100620994/ssc:100154715/ssc:100511937/ssc:100156630/ssc:100623707/ssc:100627208/ssc:100739510	19
ssc04668	TNF signaling pathway	21/828	88/5078	0.0414379	0.322548	ENSSSCG00000034207/ENSSSCG00000037449/ENSSSCG00000005524/ENSSSCG00000030957/ENSSSCG00000004943/ENSSSCG00000003909/ENSSSCG00000016520/ENSSSCG00000002383/ENSSSCG00000001556/ENSSSCG00000016958/ENSSSCG00000001009/ENSSSCG00000032408/ENSSSCG00000005511/ENSSSCG00000004154/ENSSSCG00000012981/ENSSSCG00000007067/ENSSSCG00000013588/ENSSSCG00000034468/ENSSSCG00000021068/ENSSSCG00000013900/ENSSSCG00000036321	CEBPB/CSF1/DAB2IP/NFKB1/MAP2K1/-/CREB3L2/FOS/MAPK14/PIK3R1/RIPK1/CASP7/TRAF1/TNFAIP3/RELA/JAG1/MAP2K7/BAG4/TRAF5/-/TRADD	ssc:397360/ssc:100513084/ssc:100628179/ssc:751869/ssc:100233191/ssc:100511937/ssc:100520468/ssc:100144486/ssc:100156630/ssc:100623707/ssc:100524751/ssc:100156777/ssc:100627029/ssc:100622156/ssc:100135665/ssc:100156773/ssc:100520418/ssc:100738485/ssc:396616/ssc:100739510/ssc:100620340	21
ssc05164	Influenza A	26/828	114/5078	0.0424014	0.322548	ENSSSCG00000003809/ENSSSCG00000012077/ENSSSCG00000017614/ENSSSCG00000007143/ENSSSCG00000016248/ENSSSCG00000003460/ENSSSCG00000014296/ENSSSCG00000024453/ENSSSCG00000005503/ENSSSCG00000029005/ENSSSCG00000030957/ENSSSCG00000004943/ENSSSCG00000014794/ENSSSCG00000003909/ENSSSCG00000002274/ENSSSCG00000016057/ENSSSCG00000011251/ENSSSCG00000001556/ENSSSCG00000016958/ENSSSCG00000026082/ENSSSCG00000012981/…	JAK1/MX1/TRIM25/MAVS/AGFG1/CASP9/-/RAF1/TLR4/-/NFKB1/MAP2K1/NUP98/-/HSPA2/STAT1/MYD88/MAPK14/PIK3R1/DNAJC3/RELA/RNASEL/MAP2K7/ADAR/-/EP300	ssc:397202/ssc:397128/ssc:100622285/ssc:100037290/ssc:100514990/ssc:100518913/ssc:397010/ssc:100737448/ssc:399541/ssc:397218/ssc:751869/ssc:100233191/ssc:100522198/ssc:100511937/ssc:100621324/ssc:396655/ssc:396646/ssc:100156630/ssc:100623707/ssc:100154166/ssc:100135665/ssc:100048946/ssc:100520418/ssc:100523784/ssc:100739510/ssc:100156226	26
ssc00534	Glycosaminoglycan biosynthesis - heparan sulfate / heparin	6/828	17/5078	0.0456047	0.322548	ENSSSCG00000009680/ENSSSCG00000022032/ENSSSCG00000010310/ENSSSCG00000022197/ENSSSCG00000026078/ENSSSCG00000006009	EXTL3/-/-/HS6ST1/GLCE/EXT1	ssc:100152703/ssc:100156232/ssc:100151795/ssc:100156717/ssc:100154444/ssc:100157655	6
ssc05218	Melanoma	13/828	49/5078	0.0459649	0.322548	ENSSSCG00000009134/ENSSSCG00000030560/ENSSSCG00000024453/ENSSSCG00000037066/ENSSSCG00000025652/ENSSSCG00000032710/ENSSSCG00000004943/ENSSSCG00000003909/ENSSSCG00000016958/ENSSSCG00000024960/ENSSSCG00000022126/ENSSSCG00000013900/ENSSSCG00000016997	EGF/-/RAF1/GADD45A/CDH1/E2F2/MAP2K1/-/PIK3R1/PDGFC/EGFR/-/FGF18	ssc:397083/ssc:397350/ssc:100737448/ssc:733669/ssc:100048953/ssc:110261113/ssc:100233191/ssc:100511937/ssc:100623707/ssc:100515267/ssc:397070/ssc:100739510/ssc:100525013	13
ssc05166	HTLV-I infection	43/828	206/5078	0.046275	0.322548	ENSSSCG00000036436/ENSSSCG00000033051/ENSSSCG00000034321/ENSSSCG00000013746/ENSSSCG00000004952/ENSSSCG00000008105/ENSSSCG00000003809/ENSSSCG00000005478/ENSSSCG00000013533/ENSSSCG00000014920/ENSSSCG00000024813/ENSSSCG00000003876/ENSSSCG00000005317/ENSSSCG00000016111/ENSSSCG00000014325/ENSSSCG00000029578/ENSSSCG00000009814/ENSSSCG00000014296/ENSSSCG00000005965/ENSSSCG00000024088/ENSSSCG00000004588/…	FZD1/POLE/TP53INP1/CALR/SMAD3/ANAPC1/JAK1/POLE3/RANBP3/FZD4/MAP3K3/CDKN2C/TLN1/FZD7/CDC23/NFATC3/ANAPC5/-/MYC/TLN2/CCNB2/WNT5A/E2F2/NFKB1/ATF3/ADCY7/CANX/FZD5/-/-/BCL2L1/FOS/PIK3R1/KAT5/RELA/WNT9B/ETS1/EGR1/PPP3R1/NRP1/-/ZFP36/EP300	ssc:110262227/ssc:100620959/ssc:100157451/ssc:100381266/ssc:397260/ssc:100519830/ssc:397202/ssc:100517450/ssc:100514391/ssc:100520319/ssc:100513491/ssc:100515210/ssc:100157220/ssc:100513691/ssc:100515014/ssc:100739450/ssc:100152087/ssc:397010/ssc:448810/ssc:100156660/ssc:100135668/ssc:100627056/ssc:110261113/ssc:751869/ssc:100738612/ssc:100620994/ssc:100519184/ssc:100519058/ssc:100626428/ssc:1005…	43
ssc00450	Selenocompound metabolism	5/828	13/5078	0.046873	0.322548	ENSSSCG00000023318/ENSSSCG00000000843/ENSSSCG00000034494/ENSSSCG00000031659/ENSSSCG00000031901	MARS/TXNRD1/MARS2/-/PAPSS1	ssc:100516610/ssc:396681/ssc:110257078/ssc:100626870/ssc:106504748	5
ssc01522	Endocrine resistance	19/828	79/5078	0.0472876	0.322548	ENSSSCG00000037144/ENSSSCG00000038397/ENSSSCG00000003876/ENSSSCG00000030560/ENSSSCG00000024453/ENSSSCG00000032710/ENSSSCG00000004943/ENSSSCG00000039408/ENSSSCG00000003909/ENSSSCG00000002383/ENSSSCG00000001556/ENSSSCG00000016958/ENSSSCG00000000272/ENSSSCG00000006709/ENSSSCG00000007067/ENSSSCG00000022126/ENSSSCG00000007458/ENSSSCG00000013900/ENSSSCG00000003413	CDKN1B/PTK2/CDKN2C/-/RAF1/E2F2/MAP2K1/ADCY7/-/FOS/MAPK14/PIK3R1/SP1/NOTCH2/JAG1/EGFR/NCOA3/-/MTOR	ssc:397584/ssc:102167153/ssc:100515210/ssc:397350/ssc:100737448/ssc:110261113/ssc:100233191/ssc:100620994/ssc:100511937/ssc:100144486/ssc:100156630/ssc:100623707/ssc:396575/ssc:100153369/ssc:100156773/ssc:397070/ssc:100135659/ssc:100739510/ssc:100127359	19
ssc04666	Fc gamma R-mediated phagocytosis	18/828	74/5078	0.0476246	0.322548	ENSSSCG00000003839/ENSSSCG00000016604/ENSSSCG00000008444/ENSSSCG00000023503/ENSSSCG00000033812/ENSSSCG00000005012/ENSSSCG00000002688/ENSSSCG00000024453/ENSSSCG00000004943/ENSSSCG00000003909/ENSSSCG00000010095/ENSSSCG00000012974/ENSSSCG00000016958/ENSSSCG00000013490/ENSSSCG00000006250/ENSSSCG00000013900/ENSSSCG00000031380/ENSSSCG00000016185	-/WASL/PRKCE/PRKCD/CRK/ARF6/PLCG2/RAF1/MAP2K1/-/CRKL/CFL1/PIK3R1/PIP5K1C/LYN/-/-/ARPC2	ssc:100512419/ssc:100525017/ssc:100524932/ssc:100622955/ssc:100192444/ssc:780425/ssc:100518663/ssc:100737448/ssc:100233191/ssc:100511937/ssc:100525363/ssc:445532/ssc:100623707/ssc:100521362/ssc:100152890/ssc:100739510/ssc:100628001/ssc:100153175	18
ssc00410	beta-Alanine metabolism	8/828	26/5078	0.0492002	0.323093	ENSSSCG00000018041/ENSSSCG00000006878/ENSSSCG00000002357/ENSSSCG00000005361/ENSSSCG00000027689/ENSSSCG00000007909/ENSSSCG00000012166/ENSSSCG00000040296	ALDH3A2/DPYD/ALDH6A1/ALDH1B1/-/ABAT/-/EHHADH	ssc:100525303/ssc:397109/ssc:100153301/ssc:100156278/ssc:414385/ssc:397500/ssc:100153052/ssc:448846	8
ssc05162	Measles	21/828	90/5078	0.0514438	0.323093	ENSSSCG00000037144/ENSSSCG00000003809/ENSSSCG00000012077/ENSSSCG00000007143/ENSSSCG00000038506/ENSSSCG00000005503/ENSSSCG00000038082/ENSSSCG00000030957/ENSSSCG00000012123/ENSSSCG00000000373/ENSSSCG00000003909/ENSSSCG00000002274/ENSSSCG00000016057/ENSSSCG00000007203/ENSSSCG00000011251/ENSSSCG00000016958/ENSSSCG00000004154/ENSSSCG00000012981/ENSSSCG00000006543/ENSSSCG00000036008/ENSSSCG00000013900	CDKN1B/JAK1/MX1/MAVS/-/TLR4/TRAF6/NFKB1/RAB9A/CDK2/-/HSPA2/STAT1/-/MYD88/PIK3R1/TNFAIP3/RELA/ADAR/TACR1/-	ssc:397584/ssc:397202/ssc:397128/ssc:100037290/ssc:396922/ssc:399541/ssc:396629/ssc:751869/ssc:100513057/ssc:100154715/ssc:100511937/ssc:100621324/ssc:396655/ssc:100517435/ssc:396646/ssc:100623707/ssc:100622156/ssc:100135665/ssc:100523784/ssc:110259991/ssc:100739510	21
ssc04550	Signaling pathways regulating pluripotency of stem cells	24/828	106/5078	0.05361	0.323093	ENSSSCG00000036436/ENSSSCG00000024312/ENSSSCG00000004952/ENSSSCG00000003809/ENSSSCG00000014920/ENSSSCG00000010698/ENSSSCG00000030560/ENSSSCG00000016111/ENSSSCG00000005045/ENSSSCG00000000233/ENSSSCG00000005965/ENSSSCG00000024453/ENSSSCG00000037564/ENSSSCG00000035859/ENSSSCG00000004943/ENSSSCG00000016140/ENSSSCG00000003909/ENSSSCG00000029621/ENSSSCG00000001556/ENSSSCG00000016958/ENSSSCG00000038610/…	FZD1/ID4/SMAD3/JAK1/FZD4/FGFR2/-/FZD7/BMP4/ACVR1B/MYC/RAF1/OTX1/WNT5A/MAP2K1/FZD5/-/BMPR1B/MAPK14/PIK3R1/INHBB/SMAD1/WNT9B/-	ssc:110262227/ssc:100144508/ssc:397260/ssc:397202/ssc:100520319/ssc:396762/ssc:397350/ssc:100513691/ssc:100113425/ssc:100152462/ssc:448810/ssc:100737448/ssc:100520485/ssc:100627056/ssc:100233191/ssc:100519058/ssc:100511937/ssc:396691/ssc:100156630/ssc:100623707/ssc:397490/ssc:397016/ssc:100738655/ssc:100739510	24
ssc04136	Autophagy - other	9/828	31/5078	0.0537406	0.323093	ENSSSCG00000016211/ENSSSCG00000017386/ENSSSCG00000017139/ENSSSCG00000015842/ENSSSCG00000018045/ENSSSCG00000029094/ENSSSCG00000003413/ENSSSCG00000011930/ENSSSCG00000002502	ATG9A/BECN1/RPTOR/PPP2CB/ULK2/PIK3R4/MTOR/ATG3/ATG2B	ssc:100155182/ssc:733576/ssc:100512677/ssc:397136/ssc:100525780/ssc:100516293/ssc:100127359/ssc:100157190/ssc:100462716	9
ssc05220	Chronic myeloid leukemia	17/828	70/5078	0.0539469	0.323093	ENSSSCG00000037144/ENSSSCG00000005706/ENSSSCG00000033812/ENSSSCG00000005965/ENSSSCG00000024453/ENSSSCG00000037066/ENSSSCG00000032710/ENSSSCG00000030957/ENSSSCG00000004943/ENSSSCG00000003909/ENSSSCG00000035357/ENSSSCG00000010095/ENSSSCG00000016958/ENSSSCG00000012981/ENSSSCG00000010739/ENSSSCG00000003613/ENSSSCG00000013900	CDKN1B/ABL1/CRK/MYC/RAF1/GADD45A/E2F2/NFKB1/MAP2K1/-/BCL2L1/CRKL/PIK3R1/RELA/CTBP2/-/-	ssc:397584/ssc:100524544/ssc:100192444/ssc:448810/ssc:100737448/ssc:733669/ssc:110261113/ssc:751869/ssc:100233191/ssc:100511937/ssc:397536/ssc:100525363/ssc:100623707/ssc:100135665/ssc:100154421/ssc:100622482/ssc:100739510	17
ssc04810	Regulation of actin cytoskeleton	33/828	154/5078	0.0544249	0.323093	ENSSSCG00000006475/novel.622/ENSSSCG00000009134/ENSSSCG00000017791/ENSSSCG00000035355/ENSSSCG00000016604/ENSSSCG00000038397/ENSSSCG00000010698/ENSSSCG00000033291/ENSSSCG00000033812/ENSSSCG00000028878/ENSSSCG00000024453/ENSSSCG00000004058/ENSSSCG00000003107/ENSSSCG00000004943/ENSSSCG00000003909/ENSSSCG00000032549/ENSSSCG00000010095/ENSSSCG00000012974/ENSSSCG00000016958/ENSSSCG00000013490/ENSSSCG00…	IQGAP3/-/EGF/SSH2/F2R/WASL/PTK2/FGFR2/PIP4K2B/CRK/BCAR1/RAF1/EZR/ARHGAP35/MAP2K1/-/GNA12/CRKL/CFL1/PIK3R1/PIP5K1C/GIT1/CYFIP2/SSH1/PDGFC/ITGB3/ACTN4/EGFR/ITGA6/PIP4K2A/-/ARPC2/FGF18	ssc:100515079/ssc:100523290/ssc:397083/ssc:100520864/ssc:100521609/ssc:100525017/ssc:102167153/ssc:396762/ssc:100623031/ssc:100192444/ssc:100621541/ssc:100737448/ssc:100152815/ssc:100514580/ssc:100233191/ssc:100511937/ssc:100525156/ssc:100525363/ssc:445532/ssc:100623707/ssc:100521362/ssc:100520151/ssc:100523290/ssc:100157825/ssc:100515267/ssc:397063/ssc:100517284/ssc:397070/ssc:100158200/ssc:1005…	33
ssc04120	Ubiquitin mediated proteolysis	26/828	117/5078	0.0560425	0.323093	ENSSSCG00000015455/ENSSSCG00000008105/ENSSSCG00000022609/ENSSSCG00000012110/ENSSSCG00000013481/ENSSSCG00000037263/ENSSSCG00000015853/ENSSSCG00000014325/ENSSSCG00000017878/ENSSSCG00000010563/ENSSSCG00000022066/ENSSSCG00000009814/ENSSSCG00000016564/ENSSSCG00000023667/ENSSSCG00000029774/ENSSSCG00000038082/ENSSSCG00000021560/ENSSSCG00000025638/ENSSSCG00000005501/ENSSSCG00000012270/ENSSSCG00000007423/…	CUL1/ANAPC1/WWP2/MID1/FZR1/SIAH1/HERC2/CDC23/UBE2G1/BTRC/PIAS4/ANAPC5/UBE2H/KEAP1/RNF7/TRAF6/UBE2I/UBE2Z/TRIM32/UBA1/UBE2C/SAE1/-/PIAS3/TRIP12/UBE2A	ssc:100524037/ssc:100519830/ssc:100626361/ssc:100524415/ssc:497234/ssc:100520614/ssc:100737018/ssc:100515014/ssc:100522828/ssc:100157842/ssc:100624971/ssc:100152087/ssc:100626356/ssc:100136900/ssc:100514874/ssc:396629/ssc:100533196/ssc:100523993/ssc:100737405/ssc:100525439/ssc:100153133/ssc:100515263/ssc:100154268/ssc:100511878/ssc:100622166/ssc:100154142	26
ssc05225	Hepatocellular carcinoma	29/828	133/5078	0.0563786	0.323093	ENSSSCG00000036436/ENSSSCG00000023467/ENSSSCG00000004952/ENSSSCG00000014920/ENSSSCG00000014435/ENSSSCG00000030560/ENSSSCG00000016111/ENSSSCG00000011340/ENSSSCG00000002688/ENSSSCG00000000843/ENSSSCG00000005965/ENSSSCG00000024453/ENSSSCG00000023667/ENSSSCG00000037066/ENSSSCG00000010638/ENSSSCG00000035859/ENSSSCG00000032710/ENSSSCG00000004943/ENSSSCG00000016140/ENSSSCG00000003909/ENSSSCG00000035357/…	FZD1/-/SMAD3/FZD4/CSNK1A1/-/FZD7/SMARCC1/PLCG2/TXNRD1/MYC/RAF1/KEAP1/GADD45A/TCF7L2/WNT5A/E2F2/MAP2K1/FZD5/-/BCL2L1/HMOX1/PIK3R1/WNT9B/SMARCA2/EGFR/BRD7/-/MTOR	ssc:110262227/ssc:100510917/ssc:397260/ssc:100520319/ssc:100514516/ssc:397350/ssc:100513691/ssc:100519869/ssc:100518663/ssc:396681/ssc:448810/ssc:100737448/ssc:100136900/ssc:733669/ssc:100153922/ssc:100627056/ssc:110261113/ssc:100233191/ssc:100519058/ssc:100511937/ssc:397536/ssc:445512/ssc:100623707/ssc:100738655/ssc:100157302/ssc:397070/ssc:100621103/ssc:100739510/ssc:100127359	29
ssc00100	Steroid biosynthesis	6/828	18/5078	0.0592945	0.330586	ENSSSCG00000026044/ENSSSCG00000027525/ENSSSCG00000005970/ENSSSCG00000021418/ENSSSCG00000015311/ENSSSCG00000021464	FDFT1/DHCR24/SQLE/LSS/CYP51A1/SOAT1	ssc:100312971/ssc:100628197/ssc:100113409/ssc:100625138/ssc:403334/ssc:100628166	6
ssc04012	ErbB signaling pathway	18/828	76/5078	0.0599048	0.330586	ENSSSCG00000037144/ENSSSCG00000009134/ENSSSCG00000038397/ENSSSCG00000005706/ENSSSCG00000033812/ENSSSCG00000002688/ENSSSCG00000005965/ENSSSCG00000024453/ENSSSCG00000004943/ENSSSCG00000008144/ENSSSCG00000003909/ENSSSCG00000010095/ENSSSCG00000016958/ENSSSCG00000020725/ENSSSCG00000013588/ENSSSCG00000022126/ENSSSCG00000013900/ENSSSCG00000003413	CDKN1B/EGF/PTK2/ABL1/CRK/PLCG2/MYC/RAF1/MAP2K1/NCK2/-/CRKL/PIK3R1/-/MAP2K7/EGFR/-/MTOR	ssc:397584/ssc:397083/ssc:102167153/ssc:100524544/ssc:100192444/ssc:100518663/ssc:448810/ssc:100737448/ssc:100233191/ssc:100192439/ssc:100511937/ssc:100525363/ssc:100623707/ssc:100525045/ssc:100520418/ssc:397070/ssc:100739510/ssc:100127359	18
ssc05230	Central carbon metabolism in cancer	13/828	52/5078	0.0699982	0.379263	ENSSSCG00000023643/ENSSSCG00000010698/ENSSSCG00000010252/ENSSSCG00000005965/ENSSSCG00000024453/ENSSSCG00000004943/ENSSSCG00000003909/ENSSSCG00000016958/ENSSSCG00000025108/ENSSSCG00000022126/ENSSSCG00000025881/ENSSSCG00000013900/ENSSSCG00000003413	-/FGFR2/HKDC1/MYC/RAF1/MAP2K1/-/PIK3R1/G6PD/EGFR/PDHB/-/MTOR	ssc:100294678/ssc:396762/ssc:100153520/ssc:448810/ssc:100737448/ssc:100233191/ssc:100511937/ssc:100623707/ssc:100622986/ssc:397070/ssc:100516042/ssc:100739510/ssc:100127359	13
ssc05165	Human papillomavirus infection	48/828	241/5078	0.0739109	0.393312	ENSSSCG00000036436/ENSSSCG00000031356/ENSSSCG00000037144/ENSSSCG00000002340/ENSSSCG00000002433/ENSSSCG00000024439/ENSSSCG00000003809/ENSSSCG00000009134/ENSSSCG00000012077/ENSSSCG00000007572/ENSSSCG00000014920/ENSSSCG00000038397/ENSSSCG00000004789/ENSSSCG00000014435/ENSSSCG00000016111/ENSSSCG00000032029/ENSSSCG00000015326/ENSSSCG00000029538/ENSSSCG00000015842/ENSSSCG00000024453/ENSSSCG00000010638/…	FZD1/HES1/CDKN1B/PSEN1/PSMC1/PTGER4/JAK1/EGF/MX1/LFNG/FZD4/PTK2/THBS1/CSNK1A1/FZD7/PPP2R3B/COL1A2/PPP2R1B/PPP2CB/RAF1/TCF7L2/WNT5A/NFKB1/MAP2K1/CDK2/FZD5/-/-/CREB3L2/STAT1/-/PIK3R1/RELA/ITGB3/HDAC8/NOTCH2/WNT9B/JAG1/-/EGFR/-/MAML2/ITGA6/-/-/MTOR/EP300/TRADD	ssc:110262227/ssc:100499567/ssc:397584/ssc:780411/ssc:100155274/ssc:100625072/ssc:397202/ssc:397083/ssc:397128/ssc:100524978/ssc:100520319/ssc:102167153/ssc:492313/ssc:100514516/ssc:100513691/ssc:110258189/ssc:100626716/ssc:397470/ssc:397136/ssc:100737448/ssc:100153922/ssc:100627056/ssc:751869/ssc:100233191/ssc:100154715/ssc:100519058/ssc:100626428/ssc:100511937/ssc:100520468/ssc:396655/ssc:10062…	48
ssc04962	Vasopressin-regulated water reabsorption	10/828	38/5078	0.0783534	0.409637	ENSSSCG00000017316/ENSSSCG00000008274/ENSSSCG00000021427/ENSSSCG00000032467/ENSSSCG00000020962/ENSSSCG00000016520/ENSSSCG00000040943/ENSSSCG00000013600/ENSSSCG00000036210/ENSSSCG00000034868	NSF/DCTN1/-/RAB5C/DYNLL2/CREB3L2/DCTN5/RAB11B/DYNC1LI2/-	ssc:100624659/ssc:100519249/ssc:100626043/ssc:100523862/ssc:100512860/ssc:100520468/ssc:100524641/ssc:100513782/ssc:100626901/ssc:100620549	10
ssc01210	2-Oxocarboxylic acid metabolism	5/828	15/5078	0.0828536	0.425696	ENSSSCG00000010537/ENSSSCG00000032498/ENSSSCG00000002847/ENSSSCG00000023807/ENSSSCG00000032985	GOT1/IDH3A/GPT2/ACO1/GOT2	ssc:396967/ssc:100157242/ssc:100521318/ssc:100628006/ssc:396968	5
ssc05219	Bladder cancer	9/828	34/5078	0.0894691	0.443763	ENSSSCG00000009134/ENSSSCG00000004789/ENSSSCG00000010949/ENSSSCG00000005965/ENSSSCG00000024453/ENSSSCG00000025652/ENSSSCG00000032710/ENSSSCG00000004943/ENSSSCG00000022126	EGF/THBS1/DAPK1/MYC/RAF1/CDH1/E2F2/MAP2K1/EGFR	ssc:397083/ssc:492313/ssc:100516103/ssc:448810/ssc:100737448/ssc:100048953/ssc:110261113/ssc:100233191/ssc:397070	9
ssc00480	Glutathione metabolism	10/828	39/5078	0.0907142	0.443763	ENSSSCG00000023467/ENSSSCG00000031741/ENSSSCG00000015844/ENSSSCG00000036438/ENSSSCG00000014791/ENSSSCG00000001488/ENSSSCG00000027689/ENSSSCG00000025108/ENSSSCG00000012166/ENSSSCG00000003867	-/-/GSR/GPX3/RRM1/GCLC/-/G6PD/-/TXNDC12	ssc:100510917/ssc:100316853/ssc:396625/ssc:396598/ssc:102166900/ssc:100522018/ssc:414385/ssc:100622986/ssc:100153052/ssc:100517534	10
ssc04210	Apoptosis	24/828	112/5078	0.0908373	0.443763	ENSSSCG00000039314/ENSSSCG00000014248/ENSSSCG00000005524/ENSSSCG00000010099/ENSSSCG00000003460/ENSSSCG00000024453/ENSSSCG00000037066/ENSSSCG00000030957/ENSSSCG00000004943/ENSSSCG00000003909/ENSSSCG00000035357/ENSSSCG00000002383/ENSSSCG00000016958/ENSSSCG00000001009/ENSSSCG00000032408/ENSSSCG00000005511/ENSSSCG00000016464/ENSSSCG00000012981/ENSSSCG00000037719/ENSSSCG00000023660/ENSSSCG00000013900/…	MCL1/LMNB1/DAB2IP/-/CASP9/RAF1/GADD45A/NFKB1/MAP2K1/-/BCL2L1/FOS/PIK3R1/RIPK1/CASP7/TRAF1/CASP2/RELA/PDPK1/PARP1/-/ITPR1/SPTAN1/TRADD	ssc:397648/ssc:100513342/ssc:100628179/ssc:100155138/ssc:100518913/ssc:100737448/ssc:733669/ssc:751869/ssc:100233191/ssc:100511937/ssc:397536/ssc:100144486/ssc:100623707/ssc:100524751/ssc:100156777/ssc:100627029/ssc:100521118/ssc:100135665/ssc:100192445/ssc:100621034/ssc:100739510/ssc:397454/ssc:100049693/ssc:100620340	24
ssc00563	Glycosylphosphatidylinositol (GPI)-anchor biosynthesis	7/828	25/5078	0.0991766	0.476688	ENSSSCG00000015486/ENSSSCG00000032481/ENSSSCG00000038017/ENSSSCG00000039351/ENSSSCG00000026706/ENSSSCG00000032619/ENSSSCG00000040007	PIGC/DPM2/PIGM/-/PIGS/PIGB/PIGV	ssc:100312979/ssc:100522057/ssc:100627870/ssc:100151845/ssc:100625362/ssc:100515767/ssc:100525584	7
ssc00071	Fatty acid degradation	9/828	35/5078	0.103888	0.491409	ENSSSCG00000018041/ENSSSCG00000009185/ENSSSCG00000003851/ENSSSCG00000005361/ENSSSCG00000015784/ENSSSCG00000004049/ENSSSCG00000004510/ENSSSCG00000012880/ENSSSCG00000040296	ALDH3A2/ADH5/CPT2/ALDH1B1/ACSL1/ACAT2/ACAA2/CPT1A/EHHADH	ssc:100525303/ssc:100513555/ssc:100519491/ssc:100156278/ssc:448982/ssc:100152303/ssc:100312959/ssc:399527/ssc:448846	9
ssc05167	Kaposi's sarcoma-associated herpesvirus infection	28/828	136/5078	0.107297	0.499603	ENSSSCG00000003809/ENSSSCG00000017386/ENSSSCG00000029578/ENSSSCG00000003460/ENSSSCG00000002688/ENSSSCG00000005965/ENSSSCG00000024453/ENSSSCG00000021890/ENSSSCG00000032710/ENSSSCG00000030957/ENSSSCG00000004943/ENSSSCG00000035650/ENSSSCG00000003909/ENSSSCG00000016057/ENSSSCG00000002383/ENSSSCG00000001556/ENSSSCG00000016958/ENSSSCG00000012981/ENSSSCG00000006250/ENSSSCG00000013588/ENSSSCG00000036115/…	JAK1/BECN1/NFATC3/CASP9/PLCG2/MYC/RAF1/GNB1/E2F2/NFKB1/MAP2K1/-/-/STAT1/FOS/MAPK14/PIK3R1/RELA/LYN/MAP2K7/PPP3R1/-/ITPR1/MTOR/ZFP36/ATG3/EP300/TRADD	ssc:397202/ssc:733576/ssc:100739450/ssc:100518913/ssc:100518663/ssc:448810/ssc:100737448/ssc:110261346/ssc:110261113/ssc:751869/ssc:100233191/ssc:100626428/ssc:100511937/ssc:396655/ssc:100144486/ssc:100156630/ssc:100623707/ssc:100135665/ssc:100152890/ssc:100520418/ssc:100627903/ssc:100739510/ssc:397454/ssc:100127359/ssc:100316849/ssc:100157190/ssc:100156226/ssc:100620340	28
ssc05221	Acute myeloid leukemia	13/828	56/5078	0.112978	0.508151	ENSSSCG00000037910/ENSSSCG00000001573/ENSSSCG00000005965/ENSSSCG00000028964/ENSSSCG00000024453/ENSSSCG00000010638/ENSSSCG00000030957/ENSSSCG00000004943/ENSSSCG00000003909/ENSSSCG00000016958/ENSSSCG00000012981/ENSSSCG00000013900/ENSSSCG00000003413	DUSP6/PIM1/MYC/PIM2/RAF1/TCF7L2/NFKB1/MAP2K1/-/PIK3R1/RELA/-/MTOR	ssc:100622968/ssc:100157844/ssc:448810/ssc:100621339/ssc:100737448/ssc:100153922/ssc:751869/ssc:100233191/ssc:100511937/ssc:100623707/ssc:100135665/ssc:100739510/ssc:100127359	13
ssc00310	Lysine degradation	12/828	51/5078	0.115255	0.508151	ENSSSCG00000018041/ENSSSCG00000011531/ENSSSCG00000005361/ENSSSCG00000030396/ENSSSCG00000004049/ENSSSCG00000035829/ENSSSCG00000038437/ENSSSCG00000014030/ENSSSCG00000028840/ENSSSCG00000031459/ENSSSCG00000032453/ENSSSCG00000040296	ALDH3A2/-/ALDH1B1/SETD7/ACAT2/KMT5C/EHMT1/PHYKPL/EZH2/KMT5B/SUV39H1/EHHADH	ssc:100525303/ssc:100514009/ssc:100156278/ssc:100626704/ssc:100152303/ssc:110261054/ssc:110258080/ssc:100521952/ssc:100625497/ssc:100521358/ssc:767626/ssc:448846	12
ssc03450	Non-homologous end-joining	4/828	12/5078	0.117353	0.508151	ENSSSCG00000028696/ENSSSCG00000006274/ENSSSCG00000014280/ENSSSCG00000016177	FEN1/PRKDC/-/XRCC5	ssc:100517749/ssc:100156379/ssc:100522666/ssc:100514133	4
ssc04141	Protein processing in endoplasmic reticulum	29/828	143/5078	0.118617	0.508151	ENSSSCG00000015455/ENSSSCG00000002414/ENSSSCG00000015214/ENSSSCG00000010306/ENSSSCG00000010288/ENSSSCG00000028227/ENSSSCG00000013746/ENSSSCG00000011621/ENSSSCG00000035875/ENSSSCG00000035264/ENSSSCG00000004700/ENSSSCG00000017878/ENSSSCG00000023235/ENSSSCG00000001022/ENSSSCG00000002822/ENSSSCG00000008633/ENSSSCG00000002535/ENSSSCG00000015453/ENSSSCG00000015106/ENSSSCG00000014020/ENSSSCG00000002274/…	CUL1/SEL1L/STT3A/SEC24C/DNAJB12/RPN2/CALR/SEC61A1/OS9/UBQLN2/PDIA3/UBE2G1/MAN1C1/SSR1/AMFR/PDIA6/HSP90AA1/PDIA4/HYOU1/CANX/HSPA2/-/UBQLN4/DNAJC3/MAP2K7/SELENOS/RAD23A/RNF185/SEC31A	ssc:100524037/ssc:100520751/ssc:100511525/ssc:100152996/ssc:100156234/ssc:100154432/ssc:100381266/ssc:100155306/ssc:110260688/ssc:110257666/ssc:100156204/ssc:100522828/ssc:100524150/ssc:100152689/ssc:100516197/ssc:100499564/ssc:397028/ssc:100522203/ssc:100516870/ssc:100519184/ssc:100621324/ssc:100152894/ssc:100519020/ssc:100154166/ssc:100520418/ssc:100151836/ssc:100524483/ssc:100157569/ssc:100511…	29
ssc05134	Legionellosis	10/828	41/5078	0.118723	0.508151	ENSSSCG00000003460/ENSSSCG00000005503/ENSSSCG00000030957/ENSSSCG00000002274/ENSSSCG00000004489/ENSSSCG00000013992/ENSSSCG00000012954/ENSSSCG00000011251/ENSSSCG00000032408/ENSSSCG00000012981	CASP9/TLR4/NFKB1/HSPA2/EEF1A1/ARF1/RAB1B/MYD88/CASP7/RELA	ssc:100518913/ssc:399541/ssc:751869/ssc:100621324/ssc:574059/ssc:100301914/ssc:100144502/ssc:396646/ssc:100156777/ssc:100135665	10
ssc05231	Choline metabolism in cancer	18/828	83/5078	0.119364	0.508151	ENSSSCG00000009134/ENSSSCG00000003839/ENSSSCG00000005425/ENSSSCG00000016604/ENSSSCG00000024453/ENSSSCG00000004943/ENSSSCG00000003909/ENSSSCG00000002383/ENSSSCG00000016958/ENSSSCG00000013490/ENSSSCG00000037719/ENSSSCG00000024960/ENSSSCG00000014280/ENSSSCG00000000272/ENSSSCG00000022126/ENSSSCG00000013900/ENSSSCG00000003413/ENSSSCG00000012182	EGF/-/SLC44A1/WASL/RAF1/MAP2K1/-/FOS/PIK3R1/PIP5K1C/PDPK1/PDGFC/-/SP1/EGFR/-/MTOR/PCYT1B	ssc:397083/ssc:100512419/ssc:100152140/ssc:100525017/ssc:100737448/ssc:100233191/ssc:100511937/ssc:100144486/ssc:100623707/ssc:100521362/ssc:100192445/ssc:100515267/ssc:100522666/ssc:396575/ssc:397070/ssc:100739510/ssc:100127359/ssc:100152643	18
ssc04621	NOD-like receptor signaling pathway	24/828	116/5078	0.123372	0.517814	ENSSSCG00000003809/ENSSSCG00000007143/ENSSSCG00000003434/ENSSSCG00000023503/ENSSSCG00000016678/ENSSSCG00000014296/ENSSSCG00000005503/ENSSSCG00000038082/ENSSSCG00000002535/ENSSSCG00000030957/ENSSSCG00000012813/ENSSSCG00000031949/ENSSSCG00000035357/ENSSSCG00000016057/ENSSSCG00000011251/ENSSSCG00000001556/ENSSSCG00000039064/ENSSSCG00000001009/ENSSSCG00000004154/ENSSSCG00000012981/ENSSSCG00000015549/…	JAK1/MAVS/MFN2/PRKCD/NOD1/-/TLR4/TRAF6/HSP90AA1/NFKB1/BRCC3/TP53BP1/BCL2L1/STAT1/MYD88/MAPK14/DHX33/RIPK1/TNFAIP3/RELA/RNASEL/TRAF5/PANX1/ITPR1	ssc:397202/ssc:100037290/ssc:100512354/ssc:100622955/ssc:100135660/ssc:397010/ssc:399541/ssc:396629/ssc:397028/ssc:751869/ssc:100516948/ssc:100520655/ssc:397536/ssc:396655/ssc:396646/ssc:100156630/ssc:110256102/ssc:100524751/ssc:100622156/ssc:100135665/ssc:100048946/ssc:396616/ssc:100738603/ssc:397454	24
ssc05161	Hepatitis B	23/828	111/5078	0.127806	0.528977	ENSSSCG00000037144/ENSSSCG00000003809/ENSSSCG00000007143/ENSSSCG00000007381/ENSSSCG00000029578/ENSSSCG00000003460/ENSSSCG00000008638/ENSSSCG00000005965/ENSSSCG00000024453/ENSSSCG00000005503/ENSSSCG00000032710/ENSSSCG00000030957/ENSSSCG00000004943/ENSSSCG00000000373/ENSSSCG00000003909/ENSSSCG00000016520/ENSSSCG00000016057/ENSSSCG00000002383/ENSSSCG00000011251/ENSSSCG00000016958/ENSSSCG00000012981/…	CDKN1B/JAK1/MAVS/-/NFATC3/CASP9/YWHAQ/MYC/RAF1/TLR4/E2F2/NFKB1/MAP2K1/CDK2/-/CREB3L2/STAT1/FOS/MYD88/PIK3R1/RELA/-/EP300	ssc:397584/ssc:397202/ssc:100037290/ssc:100153160/ssc:100739450/ssc:100518913/ssc:100048964/ssc:448810/ssc:100737448/ssc:399541/ssc:110261113/ssc:751869/ssc:100233191/ssc:100154715/ssc:100511937/ssc:100520468/ssc:396655/ssc:100144486/ssc:396646/ssc:100623707/ssc:100135665/ssc:100739510/ssc:100156226	23
ssc00510	N-Glycan biosynthesis	10/828	42/5078	0.134336	0.548385	ENSSSCG00000015214/ENSSSCG00000028227/ENSSSCG00000032481/ENSSSCG00000023235/ENSSSCG00000005383/ENSSSCG00000031669/ENSSSCG00000014538/ENSSSCG00000015701/ENSSSCG00000001819/ENSSSCG00000025770	STT3A/RPN2/DPM2/MAN1C1/ALG2/DOLPP1/MGAT1/MGAT5/MAN2A2/ST6GAL1	ssc:100511525/ssc:100154432/ssc:100522057/ssc:100524150/ssc:100113423/ssc:100516660/ssc:780412/ssc:100512563/ssc:100154397/ssc:100302026	10
ssc04910	Insulin signaling pathway	25/828	123/5078	0.13692	0.551381	ENSSSCG00000010252/ENSSSCG00000007530/ENSSSCG00000017139/ENSSSCG00000038466/ENSSSCG00000025729/ENSSSCG00000007469/ENSSSCG00000013566/ENSSSCG00000033812/ENSSSCG00000024453/ENSSSCG00000017259/ENSSSCG00000022797/ENSSSCG00000004943/ENSSSCG00000003909/ENSSSCG00000010095/ENSSSCG00000016958/ENSSSCG00000034763/ENSSSCG00000005024/ENSSSCG00000037719/ENSSSCG00000003898/ENSSSCG00000036145/ENSSSCG00000007744/…	HKDC1/PPP1R3D/RPTOR/EIF4E2/IRS1/PTPN1/INSR/CRK/RAF1/PRKAR1A/PPP1R3B/MAP2K1/-/CRKL/PIK3R1/IRS2/PYGL/PDPK1/MKNK1/PRKAA2/PHKG1/SREBF1/-/MTOR/PHKA2	ssc:100153520/ssc:100521997/ssc:100512677/ssc:100101924/ssc:100512686/ssc:396667/ssc:396755/ssc:100192444/ssc:100737448/ssc:397091/ssc:100515931/ssc:100233191/ssc:100511937/ssc:100525363/ssc:100623707/ssc:110255858/ssc:100141306/ssc:100192445/ssc:100233194/ssc:397504/ssc:397548/ssc:397308/ssc:100739510/ssc:100127359/ssc:100519810	25
ssc04015	Rap1 signaling pathway	31/828	157/5078	0.141658	0.556231	ENSSSCG00000009134/ENSSSCG00000035355/ENSSSCG00000006767/ENSSSCG00000004789/ENSSSCG00000037449/ENSSSCG00000010698/ENSSSCG00000005317/ENSSSCG00000030560/ENSSSCG00000013566/ENSSSCG00000005457/ENSSSCG00000033812/ENSSSCG00000028878/ENSSSCG00000024453/ENSSSCG00000024088/ENSSSCG00000025652/ENSSSCG00000013174/ENSSSCG00000004943/ENSSSCG00000031970/ENSSSCG00000039408/ENSSSCG00000003909/ENSSSCG00000010095/…	EGF/F2R/MAGI3/THBS1/CSF1/FGFR2/TLN1/-/INSR/-/CRK/BCAR1/RAF1/TLN2/CDH1/CTNND1/MAP2K1/RASSF5/ADCY7/-/CRKL/MAPK14/PIK3R1/PDGFC/ITGB3/EFNA4/EGFR/P2RY1/-/EFNA5/FGF18	ssc:397083/ssc:100521609/ssc:100153223/ssc:492313/ssc:100513084/ssc:396762/ssc:100157220/ssc:397350/ssc:396755/ssc:100512581/ssc:100192444/ssc:100621541/ssc:100737448/ssc:100156660/ssc:100048953/ssc:100519699/ssc:100233191/ssc:100521638/ssc:100620994/ssc:100511937/ssc:100525363/ssc:100156630/ssc:100623707/ssc:100515267/ssc:397063/ssc:100154710/ssc:397070/ssc:503666/ssc:100739510/ssc:100513721/ssc…	31
ssc04380	Osteoclast differentiation	20/828	96/5078	0.142256	0.556231	ENSSSCG00000032527/ENSSSCG00000003809/ENSSSCG00000037449/ENSSSCG00000002688/ENSSSCG00000038082/ENSSSCG00000030957/ENSSSCG00000004943/ENSSSCG00000003909/ENSSSCG00000016057/ENSSSCG00000002383/ENSSSCG00000001556/ENSSSCG00000016958/ENSSSCG00000040286/ENSSSCG00000012981/ENSSSCG00000004898/ENSSSCG00000017306/ENSSSCG00000008820/ENSSSCG00000013588/ENSSSCG00000036115/ENSSSCG00000013900	FOSL2/JAK1/CSF1/PLCG2/TRAF6/NFKB1/MAP2K1/-/STAT1/FOS/MAPK14/PIK3R1/CYLD/RELA/TNFRSF11A/ITGB3/TEC/MAP2K7/PPP3R1/-	ssc:100623777/ssc:397202/ssc:100513084/ssc:100518663/ssc:396629/ssc:751869/ssc:100233191/ssc:100511937/ssc:396655/ssc:100144486/ssc:100156630/ssc:100623707/ssc:100624570/ssc:100135665/ssc:100521706/ssc:397063/ssc:404277/ssc:100520418/ssc:100627903/ssc:100739510	20
ssc05100	Bacterial invasion of epithelial cells	15/828	69/5078	0.143724	0.556231	ENSSSCG00000016604/ENSSSCG00000038397/ENSSSCG00000033812/ENSSSCG00000028878/ENSSSCG00000025652/ENSSSCG00000014285/ENSSSCG00000003909/ENSSSCG00000010095/ENSSSCG00000031769/ENSSSCG00000016958/ENSSSCG00000023306/ENSSSCG00000016370/ENSSSCG00000013900/ENSSSCG00000038958/ENSSSCG00000016185	WASL/PTK2/CRK/BCAR1/CDH1/SEPT8/-/CRKL/CTTN/PIK3R1/ELMO2/-/-/DNM3/ARPC2	ssc:100525017/ssc:102167153/ssc:100192444/ssc:100621541/ssc:100048953/ssc:100523954/ssc:100511937/ssc:100525363/ssc:100737993/ssc:100623707/ssc:100624052/ssc:100510936/ssc:100739510/ssc:100622420/ssc:100153175	15
ssc03013	RNA transport	26/828	130/5078	0.15052	0.562398	ENSSSCG00000017155/ENSSSCG00000028748/ENSSSCG00000025830/ENSSSCG00000026034/ENSSSCG00000038466/ENSSSCG00000013223/ENSSSCG00000017809/ENSSSCG00000011794/ENSSSCG00000006078/ENSSSCG00000021560/ENSSSCG00000014794/ENSSSCG00000004489/ENSSSCG00000039301/ENSSSCG00000017957/ENSSSCG00000006783/ENSSSCG00000010189/ENSSSCG00000024679/ENSSSCG00000030386/ENSSSCG00000017054/ENSSSCG00000024479/ENSSSCG00000030255/…	EIF4A3/NDC1/NUP93/NUP153/EIF4E2/NUP160/GEMIN4/SENP2/POP1/UBE2I/NUP98/EEF1A1/UPF1/EIF4A1/DDX20/NUP133/UPF3A/NUP205/CYFIP2/-/EIF4G1/RNPS1/TGS1/-/EIF2B5/NUP88	ssc:100101926/ssc:100621612/ssc:100626040/ssc:100153581/ssc:100101924/ssc:100513973/ssc:100522827/ssc:100738022/ssc:100739449/ssc:100533196/ssc:100522198/ssc:574059/ssc:100738783/ssc:100101929/ssc:100152786/ssc:100153047/ssc:100621841/ssc:100523151/ssc:100523290/ssc:100524839/ssc:449528/ssc:100737559/ssc:100157730/ssc:100513802/ssc:100157758/ssc:414429	26
ssc00280	Valine, leucine and isoleucine degradation	10/828	43/5078	0.150979	0.562398	ENSSSCG00000018041/ENSSSCG00000016872/ENSSSCG00000002357/ENSSSCG00000005361/ENSSSCG00000004049/ENSSSCG00000029606/ENSSSCG00000007909/ENSSSCG00000004510/ENSSSCG00000001732/ENSSSCG00000040296	ALDH3A2/HMGCS1/ALDH6A1/ALDH1B1/ACAT2/AOX1/ABAT/ACAA2/MUT/EHHADH	ssc:100525303/ssc:100524223/ssc:100153301/ssc:100156278/ssc:100152303/ssc:100523701/ssc:397500/ssc:100312959/ssc:399535/ssc:448846	10
ssc04930	Type II diabetes mellitus	10/828	43/5078	0.150979	0.562398	ENSSSCG00000008444/ENSSSCG00000010252/ENSSSCG00000025729/ENSSSCG00000023503/ENSSSCG00000013566/ENSSSCG00000003909/ENSSSCG00000016958/ENSSSCG00000034763/ENSSSCG00000013900/ENSSSCG00000003413	PRKCE/HKDC1/IRS1/PRKCD/INSR/-/PIK3R1/IRS2/-/MTOR	ssc:100524932/ssc:100153520/ssc:100512686/ssc:100622955/ssc:396755/ssc:100511937/ssc:100623707/ssc:110255858/ssc:100739510/ssc:100127359	10
ssc05214	Glioma	12/828	54/5078	0.158502	0.565898	ENSSSCG00000009134/ENSSSCG00000030560/ENSSSCG00000002688/ENSSSCG00000024453/ENSSSCG00000037066/ENSSSCG00000032710/ENSSSCG00000004943/ENSSSCG00000003909/ENSSSCG00000016958/ENSSSCG00000022126/ENSSSCG00000013900/ENSSSCG00000003413	EGF/-/PLCG2/RAF1/GADD45A/E2F2/MAP2K1/-/PIK3R1/EGFR/-/MTOR	ssc:397083/ssc:397350/ssc:100518663/ssc:100737448/ssc:733669/ssc:110261113/ssc:100233191/ssc:100511937/ssc:100623707/ssc:397070/ssc:100739510/ssc:100127359	12
ssc03410	Base excision repair	7/828	28/5078	0.15922	0.565898	ENSSSCG00000033051/ENSSSCG00000028696/ENSSSCG00000005478/ENSSSCG00000024770/ENSSSCG00000024221/ENSSSCG00000015771/ENSSSCG00000023660	POLE/FEN1/POLE3/LIG3/SMUG1/NEIL3/PARP1	ssc:100620959/ssc:100517749/ssc:100517450/ssc:100626381/ssc:100153912/ssc:100156631/ssc:100621034	7
ssc04710	Circadian rhythm	7/828	28/5078	0.15922	0.565898	ENSSSCG00000015455/ENSSSCG00000035852/ENSSSCG00000010563/ENSSSCG00000000164/ENSSSCG00000036136/ENSSSCG00000036145/ENSSSCG00000028552	CUL1/CSNK1D/BTRC/CRY1/BHLHE40/PRKAA2/BHLHE41	ssc:100524037/ssc:100625051/ssc:100157842/ssc:100520380/ssc:100514873/ssc:397504/ssc:100626912	7
ssc01523	Antifolate resistance	6/828	23/5078	0.159515	0.565898	ENSSSCG00000010543/ENSSSCG00000026996/ENSSSCG00000030957/ENSSSCG00000012981/ENSSSCG00000023478/ENSSSCG00000003428	ABCC2/-/NFKB1/RELA/SLC46A1/MTHFR	ssc:397535/ssc:100152536/ssc:751869/ssc:100135665/ssc:100628018/ssc:397180	6
ssc01212	Fatty acid metabolism	10/828	44/5078	0.168609	0.589406	ENSSSCG00000010554/ENSSSCG00000003851/ENSSSCG00000015784/ENSSSCG00000004935/ENSSSCG00000034786/ENSSSCG00000004049/ENSSSCG00000004510/ENSSSCG00000012880/ENSSSCG00000024149/ENSSSCG00000040296	SCD/CPT2/ACSL1/HACD3/HACD2/ACAT2/ACAA2/CPT1A/ELOVL5/EHHADH	ssc:396670/ssc:100519491/ssc:448982/ssc:100154613/ssc:102158186/ssc:100152303/ssc:100312959/ssc:399527/ssc:100171403/ssc:448846	10
ssc04071	Sphingolipid signaling pathway	21/828	104/5078	0.170097	0.589406	ENSSSCG00000010433/ENSSSCG00000024484/ENSSSCG00000008444/ENSSSCG00000032029/ENSSSCG00000029538/ENSSSCG00000015842/ENSSSCG00000024453/ENSSSCG00000030957/ENSSSCG00000004943/ENSSSCG00000003909/ENSSSCG00000032549/ENSSSCG00000025993/ENSSSCG00000013658/ENSSSCG00000001556/ENSSSCG00000016958/ENSSSCG00000014627/ENSSSCG00000012981/ENSSSCG00000037719/ENSSSCG00000006236/ENSSSCG00000013900/ENSSSCG00000036321	SGMS1/DEGS1/PRKCE/PPP2R3B/PPP2R1B/PPP2CB/RAF1/NFKB1/MAP2K1/-/GNA12/SGPP2/S1PR2/MAPK14/PIK3R1/SMPD1/RELA/PDPK1/NSMAF/-/TRADD	ssc:100037303/ssc:100135677/ssc:100524932/ssc:110258189/ssc:397470/ssc:397136/ssc:100737448/ssc:751869/ssc:100233191/ssc:100511937/ssc:100525156/ssc:100524832/ssc:100511551/ssc:100156630/ssc:100623707/ssc:100518980/ssc:100135665/ssc:100192445/ssc:100153039/ssc:100739510/ssc:100620340	21
ssc04979	Cholesterol metabolism	9/828	39/5078	0.173531	0.594395	ENSSSCG00000006831/ENSSSCG00000014296/ENSSSCG00000040746/ENSSSCG00000004509/ENSSSCG00000003707/ENSSSCG00000003549/ENSSSCG00000038465/ENSSSCG00000005423/ENSSSCG00000021464	SORT1/-/LRP2/LIPG/NPC1/LDLRAP1/VAPA/ABCA1/SOAT1	ssc:106504120/ssc:397010/ssc:100519689/ssc:100155736/ssc:397591/ssc:100125967/ssc:100623614/ssc:100152112/ssc:100628166	9
ssc00380	Tryptophan metabolism	8/828	34/5078	0.178165	0.59934	ENSSSCG00000018041/ENSSSCG00000005361/ENSSSCG00000012257/ENSSSCG00000004049/ENSSSCG00000013302/ENSSSCG00000029606/ENSSSCG00000001906/ENSSSCG00000040296	ALDH3A2/ALDH1B1/MAOA/ACAT2/CAT/AOX1/CYP1A1/EHHADH	ssc:100525303/ssc:100156278/ssc:414424/ssc:100152303/ssc:397568/ssc:100523701/ssc:403103/ssc:448846	8
ssc04530	Tight junction	26/828	133/5078	0.18085	0.59934	ENSSSCG00000013568/ENSSSCG00000016604/ENSSSCG00000008444/ENSSSCG00000040904/ENSSSCG00000010099/ENSSSCG00000029538/ENSSSCG00000015842/ENSSSCG00000021514/ENSSSCG00000035038/ENSSSCG00000004058/ENSSSCG00000012030/ENSSSCG00000006502/ENSSSCG00000016959/ENSSSCG00000012591/ENSSSCG00000004366/ENSSSCG00000031769/ENSSSCG00000006621/ENSSSCG00000037234/ENSSSCG00000028707/ENSSSCG00000036145/ENSSSCG00000002965/…	-/WASL/PRKCE/CLDN1/-/PPP2R1B/PPP2CB/OCLN/CGNL1/EZR/CLDN8/ARHGEF2/MARVELD2/AMOT/BVES/CTTN/CGN/CLDN2/NF2/PRKAA2/ACTN4/AMOTL2/TJP2/MAP2K7/WHAMM/-	ssc:100511004/ssc:100525017/ssc:100524932/ssc:100625166/ssc:100155138/ssc:397470/ssc:397136/ssc:397236/ssc:100621470/ssc:100152815/ssc:100302021/ssc:100145887/ssc:100516404/ssc:100158213/ssc:100153106/ssc:100737993/ssc:100157963/ssc:733684/ssc:100520699/ssc:397504/ssc:100517284/ssc:100523696/ssc:100513065/ssc:100520418/ssc:100153988/ssc:100524203	26
ssc04130	SNARE interactions in vesicular transport	7/828	29/5078	0.182225	0.59934	ENSSSCG00000013119/ENSSSCG00000007516/ENSSSCG00000030183/ENSSSCG00000014556/ENSSSCG00000015539/ENSSSCG00000038731/ENSSSCG00000034868	STX3/-/-/BET1L/STX6/STX18/-	ssc:100520886/ssc:100144526/ssc:100519332/ssc:100517332/ssc:100510921/ssc:100624091/ssc:100620549	7
ssc04662	B cell receptor signaling pathway	13/828	61/5078	0.18419	0.59934	ENSSSCG00000029578/ENSSSCG00000010509/ENSSSCG00000002688/ENSSSCG00000024453/ENSSSCG00000030957/ENSSSCG00000004943/ENSSSCG00000003909/ENSSSCG00000002383/ENSSSCG00000016958/ENSSSCG00000012981/ENSSSCG00000006250/ENSSSCG00000036115/ENSSSCG00000013900	NFATC3/PIK3AP1/PLCG2/RAF1/NFKB1/MAP2K1/-/FOS/PIK3R1/RELA/LYN/PPP3R1/-	ssc:100739450/ssc:100155165/ssc:100518663/ssc:100737448/ssc:751869/ssc:100233191/ssc:100511937/ssc:100144486/ssc:100623707/ssc:100135665/ssc:100152890/ssc:100627903/ssc:100739510	13
ssc04933	AGE-RAGE signaling pathway in diabetic complications	17/828	83/5078	0.185031	0.59934	ENSSSCG00000037144/ENSSSCG00000001573/ENSSSCG00000004952/ENSSSCG00000008444/ENSSSCG00000007115/ENSSSCG00000015326/ENSSSCG00000023503/ENSSSCG00000002688/ENSSSCG00000030957/ENSSSCG00000003909/ENSSSCG00000016057/ENSSSCG00000016245/ENSSSCG00000001556/ENSSSCG00000016958/ENSSSCG00000012981/ENSSSCG00000014336/ENSSSCG00000013900	CDKN1B/PIM1/SMAD3/PRKCE/THBD/COL1A2/PRKCD/PLCG2/NFKB1/-/STAT1/-/MAPK14/PIK3R1/RELA/EGR1/-	ssc:397584/ssc:100157844/ssc:397260/ssc:100524932/ssc:100157642/ssc:100626716/ssc:100622955/ssc:100518663/ssc:751869/ssc:100511937/ssc:396655/ssc:100621504/ssc:100156630/ssc:100623707/ssc:100135665/ssc:100520726/ssc:100739510	17
ssc00270	Cysteine and methionine metabolism	8/828	35/5078	0.200173	0.635652	ENSSSCG00000010537/ENSSSCG00000001488/ENSSSCG00000032985/ENSSSCG00000021229/ENSSSCG00000013659/ENSSSCG00000027689/ENSSSCG00000012166/ENSSSCG00000016568	GOT1/GCLC/GOT2/MAT2B/DNMT1/-/-/AHCYL2	ssc:396967/ssc:100522018/ssc:396968/ssc:100217381/ssc:606746/ssc:414385/ssc:100153052/ssc:100514931	8
ssc04670	Leukocyte transendothelial migration	16/828	79/5078	0.207238	0.635652	ENSSSCG00000038397/ENSSSCG00000040904/ENSSSCG00000002688/ENSSSCG00000028878/ENSSSCG00000021514/ENSSSCG00000004058/ENSSSCG00000012030/ENSSSCG00000003107/ENSSSCG00000013174/ENSSSCG00000031970/ENSSSCG00000003909/ENSSSCG00000001556/ENSSSCG00000016958/ENSSSCG00000037234/ENSSSCG00000002965/ENSSSCG00000013900	PTK2/CLDN1/PLCG2/BCAR1/OCLN/EZR/CLDN8/ARHGAP35/CTNND1/RASSF5/-/MAPK14/PIK3R1/CLDN2/ACTN4/-	ssc:102167153/ssc:100625166/ssc:100518663/ssc:100621541/ssc:397236/ssc:100152815/ssc:100302021/ssc:100514580/ssc:100519699/ssc:100521638/ssc:100511937/ssc:100156630/ssc:100623707/ssc:733684/ssc:100517284/ssc:100739510	16
ssc05202	Transcriptional misregulation in cancer	25/828	130/5078	0.210694	0.635652	ENSSSCG00000034207/ENSSSCG00000037910/ENSSSCG00000037144/ENSSSCG00000009974/ENSSSCG00000001880/ENSSSCG00000038397/ENSSSCG00000003876/ENSSSCG00000013019/ENSSSCG00000030560/ENSSSCG00000021204/ENSSSCG00000005965/ENSSSCG00000040607/ENSSSCG00000037066/ENSSSCG00000030957/ENSSSCG00000035357/ENSSSCG00000028997/ENSSSCG00000005511/ENSSSCG00000005087/ENSSSCG00000012981/ENSSSCG00000000272/ENSSSCG00000009040/…	CEBPB/DUSP6/CDKN1B/EWSR1/SIN3A/PTK2/CDKN2C/MEN1/-/HOXA10/MYC/MAF/GADD45A/NFKB1/BCL2L1/HOXA9/TRAF1/SIX1/RELA/SP1/SMAD1/BCL6/CDK14/-/FUS	ssc:397360/ssc:100622968/ssc:397584/ssc:100156911/ssc:100621221/ssc:102167153/ssc:100515210/ssc:100523533/ssc:397350/ssc:100620451/ssc:448810/ssc:106510466/ssc:733669/ssc:751869/ssc:397536/ssc:100519066/ssc:100627029/ssc:100156847/ssc:100135665/ssc:396575/ssc:397016/ssc:100156549/ssc:100515962/ssc:100622482/ssc:100522185	25
ssc05418	Fluid shear stress and atherosclerosis	22/828	113/5078	0.211169	0.635652	ENSSSCG00000023467/ENSSSCG00000009929/ENSSSCG00000038397/ENSSSCG00000007115/ENSSSCG00000022066/ENSSSCG00000005045/ENSSSCG00000023667/ENSSSCG00000006502/ENSSSCG00000002535/ENSSSCG00000030957/ENSSSCG00000003909/ENSSSCG00000039745/ENSSSCG00000029621/ENSSSCG00000002383/ENSSSCG00000001556/ENSSSCG00000016958/ENSSSCG00000012981/ENSSSCG00000036145/ENSSSCG00000017306/ENSSSCG00000004955/ENSSSCG00000013588/…	-/TRPV4/PTK2/THBD/PIAS4/BMP4/KEAP1/ARHGEF2/HSP90AA1/NFKB1/-/HMOX1/BMPR1B/FOS/MAPK14/PIK3R1/RELA/PRKAA2/ITGB3/MAP2K5/MAP2K7/-	ssc:100510917/ssc:100126845/ssc:102167153/ssc:100157642/ssc:100624971/ssc:100113425/ssc:100136900/ssc:100145887/ssc:397028/ssc:751869/ssc:100511937/ssc:445512/ssc:396691/ssc:100144486/ssc:100156630/ssc:100623707/ssc:100135665/ssc:397504/ssc:397063/ssc:106504229/ssc:100520418/ssc:100739510	22
ssc04340	Hedgehog signaling pathway	9/828	41/5078	0.214745	0.635652	ENSSSCG00000015455/ENSSSCG00000035852/ENSSSCG00000014435/ENSSSCG00000010563/ENSSSCG00000040746/ENSSSCG00000013445/ENSSSCG00000006302/ENSSSCG00000001840/ENSSSCG00000032637	CUL1/CSNK1D/CSNK1A1/BTRC/LRP2/CSNK1G2/GPR161/KIF7/EVC	ssc:100524037/ssc:100625051/ssc:100514516/ssc:100157842/ssc:100519689/ssc:100525276/ssc:100155594/ssc:100624604/ssc:100620576	9
ssc00650	Butanoate metabolism	5/828	20/5078	0.217052	0.635652	ENSSSCG00000016872/ENSSSCG00000007858/ENSSSCG00000004049/ENSSSCG00000007909/ENSSSCG00000040296	HMGCS1/-/ACAT2/ABAT/EHHADH	ssc:100524223/ssc:100510957/ssc:100152303/ssc:397500/ssc:448846	5
ssc00900	Terpenoid backbone biosynthesis	5/828	20/5078	0.217052	0.635652	ENSSSCG00000016872/ENSSSCG00000036168/ENSSSCG00000004049/ENSSSCG00000027902/ENSSSCG00000037221	HMGCS1/PDSS2/ACAT2/ZMPSTE24/FNTA	ssc:100524223/ssc:100312977/ssc:100152303/ssc:106507628/ssc:100627556	5
ssc04918	Thyroid hormone synthesis	11/828	52/5078	0.217564	0.635652	ENSSSCG00000006296/ENSSSCG00000015844/ENSSSCG00000036438/ENSSSCG00000011676/ENSSSCG00000006733/ENSSSCG00000040746/ENSSSCG00000015453/ENSSSCG00000039408/ENSSSCG00000014020/ENSSSCG00000016520/ENSSSCG00000023437	ATP1B1/GSR/GPX3/-/TTF2/LRP2/PDIA4/ADCY7/CANX/CREB3L2/ITPR1	ssc:396898/ssc:396625/ssc:396598/ssc:100514493/ssc:100156166/ssc:100519689/ssc:100522203/ssc:100620994/ssc:100519184/ssc:100520468/ssc:397454	11
ssc04974	Protein digestion and absorption	11/828	52/5078	0.217564	0.635652	ENSSSCG00000006296/ENSSSCG00000011676/ENSSSCG00000005222/ENSSSCG00000025423/ENSSSCG00000015326/ENSSSCG00000000808/ENSSSCG00000016245/ENSSSCG00000039413/ENSSSCG00000004484/ENSSSCG00000005997/ENSSSCG00000008449	ATP1B1/-/SLC1A1/KCNK5/COL1A2/SLC38A2/-/SLC9A3/COL12A1/COL14A1/SLC3A1	ssc:396898/ssc:100514493/ssc:397003/ssc:100154866/ssc:100626716/ssc:100525644/ssc:100621504/ssc:397358/ssc:100156689/ssc:100157658/ssc:100144588	11
ssc04657	IL-17 signaling pathway	13/828	63/5078	0.217572	0.635652	ENSSSCG00000034207/ENSSSCG00000013592/ENSSSCG00000009814/ENSSSCG00000038082/ENSSSCG00000002535/ENSSSCG00000030957/ENSSSCG00000002383/ENSSSCG00000001556/ENSSSCG00000004154/ENSSSCG00000012981/ENSSSCG00000017626/ENSSSCG00000021068/ENSSSCG00000036321	CEBPB/ELAVL1/ANAPC5/TRAF6/HSP90AA1/NFKB1/FOS/MAPK14/TNFAIP3/RELA/SRSF1/TRAF5/TRADD	ssc:397360/ssc:100337681/ssc:100152087/ssc:396629/ssc:397028/ssc:751869/ssc:100144486/ssc:100156630/ssc:100622156/ssc:100135665/ssc:654327/ssc:396616/ssc:100620340	13
ssc05210	Colorectal cancer	16/828	80/5078	0.222478	0.637786	ENSSSCG00000004952/ENSSSCG00000009134/ENSSSCG00000003460/ENSSSCG00000005965/ENSSSCG00000024453/ENSSSCG00000037066/ENSSSCG00000010638/ENSSSCG00000004943/ENSSSCG00000003909/ENSSSCG00000020931/ENSSSCG00000002383/ENSSSCG00000016958/ENSSSCG00000024222/ENSSSCG00000022126/ENSSSCG00000013900/ENSSSCG00000003413	SMAD3/EGF/CASP9/MYC/RAF1/GADD45A/TCF7L2/MAP2K1/-/MSH6/FOS/PIK3R1/MLH1/EGFR/-/MTOR	ssc:397260/ssc:397083/ssc:100518913/ssc:448810/ssc:100737448/ssc:733669/ssc:100153922/ssc:100233191/ssc:100511937/ssc:100624450/ssc:100144486/ssc:100623707/ssc:100337665/ssc:397070/ssc:100739510/ssc:100127359	16
ssc05168	Herpes simplex infection	25/828	131/5078	0.222583	0.637786	ENSSSCG00000015455/ENSSSCG00000003809/ENSSSCG00000032583/ENSSSCG00000036592/ENSSSCG00000007143/ENSSSCG00000001564/ENSSSCG00000007721/ENSSSCG00000038082/ENSSSCG00000007362/ENSSSCG00000030957/ENSSSCG00000000373/ENSSSCG00000035650/ENSSSCG00000016057/ENSSSCG00000007203/ENSSSCG00000002383/ENSSSCG00000011251/ENSSSCG00000005511/ENSSSCG00000012981/ENSSSCG00000010597/ENSSSCG00000017626/ENSSSCG00000007907/…	CUL1/JAK1/SRSF5/SRSF2/MAVS/-/GTF2I/TRAF6/SRSF6/NFKB1/CDK2/-/STAT1/-/FOS/MYD88/TRAF1/RELA/TAF5/SRSF1/USP7/RNASEL/TRAF5/-/EP300	ssc:100524037/ssc:397202/ssc:100154509/ssc:768117/ssc:100037290/ssc:100739153/ssc:100513345/ssc:396629/ssc:768102/ssc:751869/ssc:100154715/ssc:100626428/ssc:396655/ssc:100517435/ssc:100144486/ssc:396646/ssc:100627029/ssc:100135665/ssc:100152210/ssc:654327/ssc:100190899/ssc:100048946/ssc:396616/ssc:100622191/ssc:100156226	25
ssc04370	VEGF signaling pathway	10/828	47/5078	0.22683	0.643766	ENSSSCG00000038397/ENSSSCG00000003460/ENSSSCG00000002688/ENSSSCG00000024453/ENSSSCG00000004943/ENSSSCG00000003909/ENSSSCG00000001556/ENSSSCG00000016958/ENSSSCG00000036115/ENSSSCG00000013900	PTK2/CASP9/PLCG2/RAF1/MAP2K1/-/MAPK14/PIK3R1/PPP3R1/-	ssc:102167153/ssc:100518913/ssc:100518663/ssc:100737448/ssc:100233191/ssc:100511937/ssc:100156630/ssc:100623707/ssc:100627903/ssc:100739510	10
ssc04010	MAPK signaling pathway	42/828	230/5078	0.229987	0.646568	ENSSSCG00000037910/ENSSSCG00000009134/ENSSSCG00000005084/ENSSSCG00000037449/ENSSSCG00000010698/ENSSSCG00000024813/ENSSSCG00000026257/ENSSSCG00000030560/ENSSSCG00000029578/ENSSSCG00000037531/ENSSSCG00000013566/ENSSSCG00000033812/ENSSSCG00000005965/ENSSSCG00000024453/ENSSSCG00000037066/ENSSSCG00000030820/ENSSSCG00000038082/ENSSSCG00000007151/ENSSSCG00000011430/ENSSSCG00000030957/ENSSSCG00000004943/…	DUSP6/EGF/PPM1A/CSF1/FGFR2/MAP3K3/STMN1/-/NFATC3/MAP3K11/INSR/CRK/MYC/RAF1/GADD45A/STK4/TRAF6/CDC25B/DUSP7/NFKB1/MAP2K1/HSPA2/GNA12/CRKL/FOS/MYD88/MAPK14/RELA/TAOK2/MKNK1/PDGFC/EFNA4/-/MAP2K5/MAP2K7/DUSP10/EGFR/PPM1B/PPP3R1/EFNA5/TRADD/FGF18	ssc:100622968/ssc:397083/ssc:100738389/ssc:100513084/ssc:396762/ssc:100513491/ssc:494463/ssc:397350/ssc:100739450/ssc:100736741/ssc:396755/ssc:100192444/ssc:448810/ssc:100737448/ssc:733669/ssc:100517317/ssc:396629/ssc:100329127/ssc:100521473/ssc:751869/ssc:100233191/ssc:100621324/ssc:100525156/ssc:100525363/ssc:100144486/ssc:396646/ssc:100156630/ssc:100135665/ssc:100624059/ssc:100233194/ssc:10051…	42
ssc04310	Wnt signaling pathway	22/828	116/5078	0.250546	0.691522	ENSSSCG00000036436/ENSSSCG00000015455/ENSSSCG00000006256/ENSSSCG00000002340/ENSSSCG00000014920/ENSSSCG00000014435/ENSSSCG00000006746/ENSSSCG00000037263/ENSSSCG00000016111/ENSSSCG00000029578/ENSSSCG00000010563/ENSSSCG00000005965/ENSSSCG00000011794/ENSSSCG00000010638/ENSSSCG00000002127/ENSSSCG00000035859/ENSSSCG00000016140/ENSSSCG00000007203/ENSSSCG00000035524/ENSSSCG00000010739/ENSSSCG00000036115/…	FZD1/CUL1/SOX17/PSEN1/FZD4/CSNK1A1/VANGL1/SIAH1/FZD7/NFATC3/BTRC/MYC/SENP2/TCF7L2/CHD8/WNT5A/FZD5/-/WNT9B/CTBP2/PPP3R1/EP300	ssc:110262227/ssc:100524037/ssc:100154087/ssc:780411/ssc:100520319/ssc:100514516/ssc:100157791/ssc:100520614/ssc:100513691/ssc:100739450/ssc:100157842/ssc:448810/ssc:100738022/ssc:100153922/ssc:100156733/ssc:100627056/ssc:100519058/ssc:100517435/ssc:100738655/ssc:100154421/ssc:100627903/ssc:100156226	22
ssc04658	Th1 and Th2 cell differentiation	13/828	65/5078	0.253301	0.691522	ENSSSCG00000003809/ENSSSCG00000029578/ENSSSCG00000040607/ENSSSCG00000030957/ENSSSCG00000016057/ENSSSCG00000002383/ENSSSCG00000001556/ENSSSCG00000012981/ENSSSCG00000006709/ENSSSCG00000007067/ENSSSCG00000009060/ENSSSCG00000034879/ENSSSCG00000036115	JAK1/NFATC3/MAF/NFKB1/STAT1/FOS/MAPK14/RELA/NOTCH2/JAG1/-/MAML2/PPP3R1	ssc:397202/ssc:100739450/ssc:106510466/ssc:751869/ssc:396655/ssc:100144486/ssc:100156630/ssc:100135665/ssc:100153369/ssc:100156773/ssc:100626233/ssc:100739654/ssc:100627903	13
ssc04070	Phosphatidylinositol signaling system	16/828	82/5078	0.254334	0.691522	ENSSSCG00000012315/ENSSSCG00000010525/ENSSSCG00000017642/ENSSSCG00000009994/ENSSSCG00000033291/ENSSSCG00000002688/ENSSSCG00000032846/ENSSSCG00000040922/ENSSSCG00000003909/ENSSSCG00000012742/ENSSSCG00000016958/ENSSSCG00000039272/ENSSSCG00000013490/ENSSSCG00000011079/ENSSSCG00000013900/ENSSSCG00000023437	SYNJ2/-/MTMR4/MTMR3/PIP4K2B/PLCG2/IMPAD1/IP6K2/-/MTM1/PIK3R1/IP6K3/PIP5K1C/PIP4K2A/-/ITPR1	ssc:100516167/ssc:100156818/ssc:100517493/ssc:100157292/ssc:100623031/ssc:100518663/ssc:100156925/ssc:100523922/ssc:100511937/ssc:100516892/ssc:100623707/ssc:100152613/ssc:100521362/ssc:100520446/ssc:100739510/ssc:397454	16
ssc00220	Arginine biosynthesis	4/828	16/5078	0.257136	0.691522	ENSSSCG00000010537/ENSSSCG00000002847/ENSSSCG00000032985/ENSSSCG00000002294	GOT1/GPT2/GOT2/ARG2	ssc:396967/ssc:100521318/ssc:396968/ssc:100155893	4
ssc04973	Carbohydrate digestion and absorption	7/828	32/5078	0.258336	0.691522	ENSSSCG00000006296/ENSSSCG00000011676/ENSSSCG00000010252/ENSSSCG00000010036/ENSSSCG00000003909/ENSSSCG00000016958/ENSSSCG00000013900	ATP1B1/-/HKDC1/SLC5A1/-/PIK3R1/-	ssc:396898/ssc:100514493/ssc:100153520/ssc:397113/ssc:100511937/ssc:100623707/ssc:100739510	7
ssc04750	Inflammatory mediator regulation of TRP channels	14/828	71/5078	0.259901	0.691522	ENSSSCG00000024439/ENSSSCG00000009929/ENSSSCG00000014091/ENSSSCG00000008444/ENSSSCG00000023503/ENSSSCG00000002688/ENSSSCG00000011576/ENSSSCG00000039408/ENSSSCG00000003909/ENSSSCG00000005095/ENSSSCG00000001556/ENSSSCG00000016958/ENSSSCG00000013900/ENSSSCG00000023437	PTGER4/TRPV4/F2RL1/PRKCE/PRKCD/PLCG2/HRH1/ADCY7/-/PRKCH/MAPK14/PIK3R1/-/ITPR1	ssc:100625072/ssc:100126845/ssc:100519703/ssc:100524932/ssc:100622955/ssc:100518663/ssc:100523996/ssc:100620994/ssc:100511937/ssc:100152637/ssc:100156630/ssc:100623707/ssc:100739510/ssc:397454	14
ssc04915	Estrogen signaling pathway	19/828	100/5078	0.268071	0.704164	ENSSSCG00000001549/ENSSSCG00000021573/ENSSSCG00000023503/ENSSSCG00000024453/ENSSSCG00000002535/ENSSSCG00000004943/ENSSSCG00000039408/ENSSSCG00000003909/ENSSSCG00000002274/ENSSSCG00000016520/ENSSSCG00000002383/ENSSSCG00000016958/ENSSSCG00000000272/ENSSSCG00000028522/ENSSSCG00000006194/ENSSSCG00000022126/ENSSSCG00000007458/ENSSSCG00000013900/ENSSSCG00000023437	FKBP5/KCNJ5/PRKCD/RAF1/HSP90AA1/MAP2K1/ADCY7/-/HSPA2/CREB3L2/FOS/PIK3R1/SP1/KRT10/NCOA2/EGFR/NCOA3/-/ITPR1	ssc:100155423/ssc:397448/ssc:100622955/ssc:100737448/ssc:397028/ssc:100233191/ssc:100620994/ssc:100511937/ssc:100621324/ssc:100520468/ssc:100144486/ssc:100623707/ssc:396575/ssc:100519971/ssc:100135658/ssc:397070/ssc:100135659/ssc:100739510/ssc:397454	19
ssc05217	Basal cell carcinoma	10/828	49/5078	0.269378	0.704164	ENSSSCG00000036436/ENSSSCG00000014920/ENSSSCG00000016111/ENSSSCG00000005045/ENSSSCG00000037066/ENSSSCG00000010638/ENSSSCG00000035859/ENSSSCG00000016140/ENSSSCG00000001840/ENSSSCG00000035524	FZD1/FZD4/FZD7/BMP4/GADD45A/TCF7L2/WNT5A/FZD5/KIF7/WNT9B	ssc:110262227/ssc:100520319/ssc:100513691/ssc:100113425/ssc:733669/ssc:100153922/ssc:100627056/ssc:100519058/ssc:100624604/ssc:100738655	10
ssc04620	Toll-like receptor signaling pathway	14/828	72/5078	0.277901	0.716549	ENSSSCG00000005503/ENSSSCG00000038082/ENSSSCG00000030957/ENSSSCG00000004943/ENSSSCG00000003909/ENSSSCG00000016057/ENSSSCG00000002383/ENSSSCG00000011251/ENSSSCG00000001556/ENSSSCG00000016958/ENSSSCG00000001009/ENSSSCG00000012981/ENSSSCG00000013588/ENSSSCG00000013900	TLR4/TRAF6/NFKB1/MAP2K1/-/STAT1/FOS/MYD88/MAPK14/PIK3R1/RIPK1/RELA/MAP2K7/-	ssc:399541/ssc:396629/ssc:751869/ssc:100233191/ssc:100511937/ssc:396655/ssc:100144486/ssc:396646/ssc:100156630/ssc:100623707/ssc:100524751/ssc:100135665/ssc:100520418/ssc:100739510	14
ssc00860	Porphyrin and chlorophyll metabolism	5/828	22/5078	0.282966	0.716549	ENSSSCG00000010541/ENSSSCG00000012111/ENSSSCG00000010821/ENSSSCG00000011978/ENSSSCG00000039745	COX15/HCCS/EPRS/CPOX/HMOX1	ssc:100156375/ssc:100524598/ssc:449526/ssc:100511474/ssc:445512	5
ssc03030	DNA replication	7/828	33/5078	0.285539	0.716549	ENSSSCG00000035564/ENSSSCG00000017822/ENSSSCG00000033051/ENSSSCG00000025488/ENSSSCG00000028696/ENSSSCG00000032180/ENSSSCG00000005478	MCM6/RPA1/POLE/MCM3/FEN1/MCM7/POLE3	ssc:110257107/ssc:100525428/ssc:100620959/ssc:100154824/ssc:100517749/ssc:110259871/ssc:100517450	7
ssc04978	Mineral absorption	7/828	33/5078	0.285539	0.716549	ENSSSCG00000006296/ENSSSCG00000011676/ENSSSCG00000010036/ENSSSCG00000039745/ENSSSCG00000034039/ENSSSCG00000039413/ENSSSCG00000011361	ATP1B1/-/SLC5A1/HMOX1/SLC11A2/SLC9A3/SLC26A6	ssc:396898/ssc:100514493/ssc:397113/ssc:445512/ssc:733595/ssc:397358/ssc:497236	7
ssc01200	Carbon metabolism	20/828	107/5078	0.286771	0.716549	ENSSSCG00000010537/ENSSSCG00000009185/ENSSSCG00000023643/ENSSSCG00000032498/ENSSSCG00000002357/ENSSSCG00000002847/ENSSSCG00000010252/ENSSSCG00000004454/ENSSSCG00000023807/ENSSSCG00000032985/ENSSSCG00000015030/ENSSSCG00000032311/ENSSSCG00000004049/ENSSSCG00000013302/ENSSSCG00000034502/ENSSSCG00000025108/ENSSSCG00000001732/ENSSSCG00000025881/ENSSSCG00000003428/ENSSSCG00000040296	GOT1/ADH5/-/IDH3A/ALDH6A1/GPT2/HKDC1/ME1/ACO1/GOT2/DLAT/-/ACAT2/CAT/H6PD/G6PD/MUT/PDHB/MTHFR/EHHADH	ssc:396967/ssc:100513555/ssc:100294678/ssc:100157242/ssc:100153301/ssc:100521318/ssc:100153520/ssc:397538/ssc:100628006/ssc:396968/ssc:397054/ssc:100522764/ssc:100152303/ssc:397568/ssc:110261091/ssc:100622986/ssc:399535/ssc:100516042/ssc:397180/ssc:448846	20
ssc05203	Viral carcinogenesis	26/828	142/5078	0.288543	0.716549	ENSSSCG00000037144/ENSSSCG00000002433/ENSSSCG00000003809/ENSSSCG00000007381/ENSSSCG00000008638/ENSSSCG00000030957/ENSSSCG00000000373/ENSSSCG00000035650/ENSSSCG00000003909/ENSSSCG00000009769/ENSSSCG00000010035/ENSSSCG00000016520/ENSSSCG00000016958/ENSSSCG00000005511/ENSSSCG00000012981/ENSSSCG00000006250/ENSSSCG00000021200/ENSSSCG00000002965/ENSSSCG00000007907/ENSSSCG00000003613/ENSSSCG00000021068/…	CDKN1B/PSMC1/JAK1/-/YWHAQ/NFKB1/CDK2/-/-/GTF2H3/YWHAH/CREB3L2/PIK3R1/TRAF1/RELA/LYN/HDAC8/ACTN4/USP7/-/TRAF5/-/-/-/EP300/TRADD	ssc:397584/ssc:100155274/ssc:397202/ssc:100153160/ssc:100048964/ssc:751869/ssc:100154715/ssc:100626428/ssc:100511937/ssc:100152121/ssc:100155504/ssc:100520468/ssc:100623707/ssc:100627029/ssc:100135665/ssc:100152890/ssc:100625846/ssc:100517284/ssc:100190899/ssc:100622482/ssc:396616/ssc:100739510/ssc:100523057/ssc:100622191/ssc:100156226/ssc:100620340	26
ssc05146	Amoebiasis	13/828	67/5078	0.290987	0.716646	ENSSSCG00000011615/ENSSSCG00000038397/ENSSSCG00000015326/ENSSSCG00000032467/ENSSSCG00000005503/ENSSSCG00000030957/ENSSSCG00000003909/ENSSSCG00000016245/ENSSSCG00000016958/ENSSSCG00000012981/ENSSSCG00000002965/ENSSSCG00000002294/ENSSSCG00000013900	RAB7A/PTK2/COL1A2/RAB5C/TLR4/NFKB1/-/-/PIK3R1/RELA/ACTN4/ARG2/-	ssc:100622795/ssc:102167153/ssc:100626716/ssc:100523862/ssc:399541/ssc:751869/ssc:100511937/ssc:100621504/ssc:100623707/ssc:100135665/ssc:100517284/ssc:100155893/ssc:100739510	13
ssc00970	Aminoacyl-tRNA biosynthesis	8/828	39/5078	0.297268	0.726115	ENSSSCG00000023318/ENSSSCG00000003843/ENSSSCG00000034494/ENSSSCG00000010821/ENSSSCG00000002723/ENSSSCG00000008068/ENSSSCG00000014376/ENSSSCG00000026395	MARS/PARS2/MARS2/EPRS/-/IARS/HARS2/TARS2	ssc:100516610/ssc:100513158/ssc:110257078/ssc:449526/ssc:100525399/ssc:100624746/ssc:100521256/ssc:100620180	8
ssc00020	Citrate cycle (TCA cycle)	6/828	28/5078	0.300552	0.728166	ENSSSCG00000017421/ENSSSCG00000023643/ENSSSCG00000032498/ENSSSCG00000023807/ENSSSCG00000015030/ENSSSCG00000025881	ACLY/-/IDH3A/ACO1/DLAT/PDHB	ssc:100125957/ssc:100294678/ssc:100157242/ssc:100628006/ssc:397054/ssc:100516042	6
ssc00330	Arginine and proline metabolism	9/828	45/5078	0.306577	0.730879	ENSSSCG00000018041/ENSSSCG00000010537/ENSSSCG00000010495/ENSSSCG00000005361/ENSSSCG00000032985/ENSSSCG00000012257/ENSSSCG00000027689/ENSSSCG00000002294/ENSSSCG00000012166	ALDH3A2/GOT1/ALDH18A1/ALDH1B1/GOT2/MAOA/-/ARG2/-	ssc:100525303/ssc:396967/ssc:100151977/ssc:100156278/ssc:396968/ssc:414424/ssc:414385/ssc:100155893/ssc:100153052	9
ssc04730	Long-term depression	9/828	45/5078	0.306577	0.730879	ENSSSCG00000008866/ENSSSCG00000030560/ENSSSCG00000029538/ENSSSCG00000015842/ENSSSCG00000024453/ENSSSCG00000004943/ENSSSCG00000032549/ENSSSCG00000006250/ENSSSCG00000023437	GUCY1A3/-/PPP2R1B/PPP2CB/RAF1/MAP2K1/GNA12/LYN/ITPR1	ssc:553100/ssc:397350/ssc:397470/ssc:397136/ssc:100737448/ssc:100233191/ssc:100525156/ssc:100152890/ssc:397454	9
ssc00620	Pyruvate metabolism	7/828	34/5078	0.313376	0.737132	ENSSSCG00000018041/ENSSSCG00000023643/ENSSSCG00000005361/ENSSSCG00000004454/ENSSSCG00000015030/ENSSSCG00000004049/ENSSSCG00000025881	ALDH3A2/-/ALDH1B1/ME1/DLAT/ACAT2/PDHB	ssc:100525303/ssc:100294678/ssc:100156278/ssc:397538/ssc:397054/ssc:100152303/ssc:100516042	7
ssc05140	Leishmaniasis	10/828	51/5078	0.314147	0.737132	ENSSSCG00000003809/ENSSSCG00000005503/ENSSSCG00000038082/ENSSSCG00000030957/ENSSSCG00000016057/ENSSSCG00000002383/ENSSSCG00000011251/ENSSSCG00000001556/ENSSSCG00000012981/ENSSSCG00000031380	JAK1/TLR4/TRAF6/NFKB1/STAT1/FOS/MYD88/MAPK14/RELA/-	ssc:397202/ssc:399541/ssc:396629/ssc:751869/ssc:396655/ssc:100144486/ssc:396646/ssc:100156630/ssc:100135665/ssc:100628001	10
ssc04014	Ras signaling pathway	30/828	168/5078	0.320952	0.747217	ENSSSCG00000009134/ENSSSCG00000037449/ENSSSCG00000010698/ENSSSCG00000005706/ENSSSCG00000030560/ENSSSCG00000013566/ENSSSCG00000032467/ENSSSCG00000005012/ENSSSCG00000002688/ENSSSCG00000024453/ENSSSCG00000030820/ENSSSCG00000021890/ENSSSCG00000030957/ENSSSCG00000004943/ENSSSCG00000031970/ENSSSCG00000003909/ENSSSCG00000035357/ENSSSCG00000015563/ENSSSCG00000003680/ENSSSCG00000016958/ENSSSCG00000012981/…	EGF/CSF1/FGFR2/ABL1/-/INSR/RAB5C/ARF6/PLCG2/RAF1/STK4/GNB1/NFKB1/MAP2K1/RASSF5/-/BCL2L1/RGL1/RALBP1/PIK3R1/RELA/PDGFC/RASAL2/EFNA4/ETS1/EGFR/-/KSR2/EFNA5/FGF18	ssc:397083/ssc:100513084/ssc:396762/ssc:100524544/ssc:397350/ssc:396755/ssc:100523862/ssc:780425/ssc:100518663/ssc:100737448/ssc:100517317/ssc:110261346/ssc:751869/ssc:100233191/ssc:100521638/ssc:100511937/ssc:397536/ssc:100515847/ssc:100519155/ssc:100623707/ssc:100135665/ssc:100515267/ssc:106504097/ssc:100154710/ssc:100302363/ssc:397070/ssc:100739510/ssc:100519054/ssc:100513721/ssc:100525013	30
ssc04917	Prolactin signaling pathway	12/828	63/5078	0.325702	0.752398	ENSSSCG00000024453/ENSSSCG00000030957/ENSSSCG00000004943/ENSSSCG00000003909/ENSSSCG00000016057/ENSSSCG00000002383/ENSSSCG00000004387/ENSSSCG00000001556/ENSSSCG00000016958/ENSSSCG00000012981/ENSSSCG00000004898/ENSSSCG00000013900	RAF1/NFKB1/MAP2K1/-/STAT1/FOS/FOXO3/MAPK14/PIK3R1/RELA/TNFRSF11A/-	ssc:100737448/ssc:751869/ssc:100233191/ssc:100511937/ssc:396655/ssc:100144486/ssc:733621/ssc:100156630/ssc:100623707/ssc:100135665/ssc:100521706/ssc:100739510	12
ssc04540	Gap junction	13/828	69/5078	0.330201	0.756922	ENSSSCG00000035852/ENSSSCG00000009134/ENSSSCG00000008866/ENSSSCG00000010099/ENSSSCG00000005457/ENSSSCG00000024453/ENSSSCG00000001379/ENSSSCG00000004943/ENSSSCG00000039408/ENSSSCG00000024960/ENSSSCG00000004955/ENSSSCG00000022126/ENSSSCG00000023437	CSNK1D/EGF/GUCY1A3/-/-/RAF1/TUBB/MAP2K1/ADCY7/PDGFC/MAP2K5/EGFR/ITPR1	ssc:100625051/ssc:397083/ssc:553100/ssc:100155138/ssc:100512581/ssc:100737448/ssc:733686/ssc:100233191/ssc:100620994/ssc:100515267/ssc:106504229/ssc:397070/ssc:397454	13
ssc01524	Platinum drug resistance	11/828	58/5078	0.34229	0.772746	ENSSSCG00000001683/ENSSSCG00000023467/ENSSSCG00000003460/ENSSSCG00000010543/ENSSSCG00000003909/ENSSSCG00000035357/ENSSSCG00000020931/ENSSSCG00000016958/ENSSSCG00000037719/ENSSSCG00000024222/ENSSSCG00000013900	POLH/-/CASP9/ABCC2/-/BCL2L1/MSH6/PIK3R1/PDPK1/MLH1/-	ssc:100153104/ssc:100510917/ssc:100518913/ssc:397535/ssc:100511937/ssc:397536/ssc:100624450/ssc:100623707/ssc:100192445/ssc:100337665/ssc:100739510	11
ssc04920	Adipocytokine signaling pathway	11/828	58/5078	0.34229	0.772746	ENSSSCG00000010931/ENSSSCG00000025729/ENSSSCG00000000006/ENSSSCG00000015784/ENSSSCG00000030957/ENSSSCG00000034763/ENSSSCG00000012981/ENSSSCG00000036145/ENSSSCG00000012880/ENSSSCG00000003413/ENSSSCG00000036321	KLHL12/IRS1/PPARA/ACSL1/NFKB1/IRS2/RELA/PRKAA2/CPT1A/MTOR/TRADD	ssc:404695/ssc:100512686/ssc:397239/ssc:448982/ssc:751869/ssc:110255858/ssc:100135665/ssc:397504/ssc:399527/ssc:100127359/ssc:100620340	11
ssc00730	Thiamine metabolism	3/828	13/5078	0.358012	0.798496	ENSSSCG00000032067/ENSSSCG00000040337/ENSSSCG00000003773	-/-/AK5	ssc:100620859/ssc:733667/ssc:733697	3
ssc05133	Pertussis	10/828	53/5078	0.360425	0.798496	ENSSSCG00000016678/ENSSSCG00000005503/ENSSSCG00000038082/ENSSSCG00000030957/ENSSSCG00000012974/ENSSSCG00000002383/ENSSSCG00000011251/ENSSSCG00000001556/ENSSSCG00000032408/ENSSSCG00000012981	NOD1/TLR4/TRAF6/NFKB1/CFL1/FOS/MYD88/MAPK14/CASP7/RELA	ssc:100135660/ssc:399541/ssc:396629/ssc:751869/ssc:445532/ssc:100144486/ssc:396646/ssc:100156630/ssc:100156777/ssc:100135665	10
ssc04137	Mitophagy - animal	11/828	59/5078	0.364414	0.798496	ENSSSCG00000016211/ENSSSCG00000011615/ENSSSCG00000017386/ENSSSCG00000004142/ENSSSCG00000003434/ENSSSCG00000035357/ENSSSCG00000007203/ENSSSCG00000004387/ENSSSCG00000012981/ENSSSCG00000000272/ENSSSCG00000030211	ATG9A/RAB7A/BECN1/CITED2/MFN2/BCL2L1/-/FOXO3/RELA/SP1/NBR1	ssc:100155182/ssc:100622795/ssc:733576/ssc:100156022/ssc:100512354/ssc:397536/ssc:100517435/ssc:733621/ssc:100135665/ssc:396575/ssc:100625110	11
ssc05211	Renal cell carcinoma	11/828	59/5078	0.364414	0.798496	ENSSSCG00000033812/ENSSSCG00000024453/ENSSSCG00000004943/ENSSSCG00000003909/ENSSSCG00000010095/ENSSSCG00000016958/ENSSSCG00000006646/ENSSSCG00000015235/ENSSSCG00000008443/ENSSSCG00000013900/ENSSSCG00000000068	CRK/RAF1/MAP2K1/-/CRKL/PIK3R1/ARNT/ETS1/EPAS1/-/EP300	ssc:100192444/ssc:100737448/ssc:100233191/ssc:100511937/ssc:100525363/ssc:100623707/ssc:396653/ssc:100302363/ssc:100037272/ssc:100739510/ssc:100156226	11
ssc03015	mRNA surveillance pathway	14/828	77/5078	0.372827	0.803392	ENSSSCG00000016884/ENSSSCG00000017155/ENSSSCG00000010430/ENSSSCG00000032029/ENSSSCG00000029538/ENSSSCG00000015861/ENSSSCG00000015842/ENSSSCG00000011433/ENSSSCG00000007494/ENSSSCG00000039301/ENSSSCG00000024679/ENSSSCG00000008048/ENSSSCG00000031442/ENSSSCG00000002447	PELO/EIF4A3/CSTF2T/PPP2R3B/PPP2R1B/WDR33/PPP2CB/WDR82/CSTF1/UPF1/UPF3A/RNPS1/CLP1/CPSF2	ssc:100511788/ssc:100101926/ssc:100157243/ssc:110258189/ssc:397470/ssc:100517785/ssc:397136/ssc:100522703/ssc:100126292/ssc:100738783/ssc:100621841/ssc:100737559/ssc:100520541/ssc:106507753	14
ssc04660	T cell receptor signaling pathway	15/828	83/5078	0.374819	0.803392	ENSSSCG00000029578/ENSSSCG00000024453/ENSSSCG00000030957/ENSSSCG00000004943/ENSSSCG00000008144/ENSSSCG00000003909/ENSSSCG00000002383/ENSSSCG00000001556/ENSSSCG00000016958/ENSSSCG00000012981/ENSSSCG00000037719/ENSSSCG00000008820/ENSSSCG00000013588/ENSSSCG00000036115/ENSSSCG00000013900	NFATC3/RAF1/NFKB1/MAP2K1/NCK2/-/FOS/MAPK14/PIK3R1/RELA/PDPK1/TEC/MAP2K7/PPP3R1/-	ssc:100739450/ssc:100737448/ssc:751869/ssc:100233191/ssc:100192439/ssc:100511937/ssc:100144486/ssc:100156630/ssc:100623707/ssc:100135665/ssc:100192445/ssc:404277/ssc:100520418/ssc:100627903/ssc:100739510	15
ssc03430	Mismatch repair	4/828	19/5078	0.376169	0.803392	ENSSSCG00000017822/ENSSSCG00000007590/ENSSSCG00000020931/ENSSSCG00000024222	RPA1/PMS2/MSH6/MLH1	ssc:100525428/ssc:100514342/ssc:100624450/ssc:100337665	4
ssc04145	Phagosome	19/828	107/5078	0.380343	0.803392	ENSSSCG00000013746/ENSSSCG00000011615/ENSSSCG00000011621/ENSSSCG00000004789/ENSSSCG00000028694/ENSSSCG00000010099/ENSSSCG00000032467/ENSSSCG00000001379/ENSSSCG00000005503/ENSSSCG00000014020/ENSSSCG00000035650/ENSSSCG00000038731/ENSSSCG00000017306/ENSSSCG00000011916/ENSSSCG00000036210/ENSSSCG00000033278/ENSSSCG00000006054/ENSSSCG00000040743/ENSSSCG00000040397	CALR/RAB7A/SEC61A1/THBS1/ATP6V1B2/-/RAB5C/TUBB/TLR4/CANX/-/STX18/ITGB3/ATP6V1A/DYNC1LI2/ATP6V1D/ATP6V1C1/M6PR/COLEC12	ssc:100381266/ssc:100622795/ssc:100155306/ssc:492313/ssc:106504095/ssc:100155138/ssc:100523862/ssc:733686/ssc:399541/ssc:100519184/ssc:100626428/ssc:100624091/ssc:397063/ssc:445531/ssc:100626901/ssc:100156681/ssc:100154942/ssc:100154117/ssc:102166764	19
ssc04664	Fc epsilon RI signaling pathway	10/828	54/5078	0.383905	0.803392	ENSSSCG00000002688/ENSSSCG00000024453/ENSSSCG00000004943/ENSSSCG00000003909/ENSSSCG00000001556/ENSSSCG00000016958/ENSSSCG00000037719/ENSSSCG00000006250/ENSSSCG00000013588/ENSSSCG00000013900	PLCG2/RAF1/MAP2K1/-/MAPK14/PIK3R1/PDPK1/LYN/MAP2K7/-	ssc:100518663/ssc:100737448/ssc:100233191/ssc:100511937/ssc:100156630/ssc:100623707/ssc:100192445/ssc:100152890/ssc:100520418/ssc:100739510	10
ssc04360	Axon guidance	25/828	143/5078	0.384367	0.803392	ENSSSCG00000007675/ENSSSCG00000000896/ENSSSCG00000017791/ENSSSCG00000038397/ENSSSCG00000005706/ENSSSCG00000029578/ENSSSCG00000002688/ENSSSCG00000024453/ENSSSCG00000035859/ENSSSCG00000008144/ENSSSCG00000014224/ENSSSCG00000003909/ENSSSCG00000012974/ENSSSCG00000029621/ENSSSCG00000029815/ENSSSCG00000016958/ENSSSCG00000009943/ENSSSCG00000036831/ENSSSCG00000011346/ENSSSCG00000036115/ENSSSCG00000011102/…	EPHB4/NTN4/SSH2/PTK2/ABL1/NFATC3/PLCG2/RAF1/WNT5A/NCK2/SEMA6A/-/CFL1/BMPR1B/SRGAP1/PIK3R1/SSH1/EFNA4/PLXNB1/PPP3R1/NRP1/SEMA4D/-/EFNB1/EFNA5	ssc:100517028/ssc:100516554/ssc:100520864/ssc:102167153/ssc:100524544/ssc:100739450/ssc:100518663/ssc:100737448/ssc:100627056/ssc:100192439/ssc:100522008/ssc:100511937/ssc:445532/ssc:396691/ssc:100623414/ssc:100623707/ssc:100157825/ssc:100154710/ssc:100522643/ssc:100627903/ssc:100286859/ssc:100152598/ssc:100739510/ssc:100624619/ssc:100513721	25
ssc05205	Proteoglycans in cancer	29/828	167/5078	0.38552	0.803392	ENSSSCG00000036436/ENSSSCG00000014920/ENSSSCG00000038397/ENSSSCG00000004789/ENSSSCG00000030560/ENSSSCG00000016111/ENSSSCG00000002688/ENSSSCG00000009125/ENSSSCG00000005965/ENSSSCG00000024453/ENSSSCG00000004058/ENSSSCG00000005503/ENSSSCG00000035859/ENSSSCG00000004943/ENSSSCG00000016140/ENSSSCG00000003909/ENSSSCG00000031769/ENSSSCG00000001556/ENSSSCG00000016958/ENSSSCG00000037719/ENSSSCG00000015370/…	FZD1/FZD4/PTK2/THBS1/-/FZD7/PLCG2/ANK2/MYC/RAF1/EZR/TLR4/WNT5A/MAP2K1/FZD5/-/CTTN/MAPK14/PIK3R1/PDPK1/TWIST1/ITGB3/-/WNT9B/EGFR/TFAP4/-/ITPR1/MTOR	ssc:110262227/ssc:100520319/ssc:102167153/ssc:492313/ssc:397350/ssc:100513691/ssc:100518663/ssc:100512728/ssc:448810/ssc:100737448/ssc:100152815/ssc:399541/ssc:100627056/ssc:100233191/ssc:100519058/ssc:100511937/ssc:100737993/ssc:100156630/ssc:100623707/ssc:100192445/ssc:100516456/ssc:397063/ssc:100525045/ssc:100738655/ssc:397070/ssc:110259938/ssc:100739510/ssc:397454/ssc:100127359	29
ssc04913	Ovarian steroidogenesis	6/828	31/5078	0.394016	0.810147	ENSSSCG00000006719/ENSSSCG00000030560/ENSSSCG00000013566/ENSSSCG00000039408/ENSSSCG00000001906/ENSSSCG00000014288	-/-/INSR/ADCY7/CYP1A1/GDF9	ssc:445539/ssc:397350/ssc:396755/ssc:100620994/ssc:403103/ssc:414285	6
ssc04217	Necroptosis	19/828	108/5078	0.397068	0.810147	ENSSSCG00000016737/ENSSSCG00000003809/ENSSSCG00000033324/ENSSSCG00000029339/ENSSSCG00000003877/ENSSSCG00000014296/ENSSSCG00000007272/ENSSSCG00000005503/ENSSSCG00000002535/ENSSSCG00000016057/ENSSSCG00000001009/ENSSSCG00000040286/ENSSSCG00000016738/ENSSSCG00000014627/ENSSSCG00000005024/ENSSSCG00000004154/ENSSSCG00000021068/ENSSSCG00000023660/ENSSSCG00000036321	-/JAK1/SPATA2/SPATA2L/FAF1/-/CHMP4B/TLR4/HSP90AA1/STAT1/RIPK1/CYLD/-/SMPD1/PYGL/TNFAIP3/TRAF5/PARP1/TRADD	ssc:397637/ssc:397202/ssc:110257442/ssc:100415811/ssc:100518974/ssc:397010/ssc:100516767/ssc:399541/ssc:397028/ssc:396655/ssc:100524751/ssc:100624570/ssc:100512448/ssc:100518980/ssc:100141306/ssc:100622156/ssc:396616/ssc:100621034/ssc:100620340	19
ssc00561	Glycerolipid metabolism	9/828	49/5078	0.405392	0.810147	ENSSSCG00000018041/ENSSSCG00000003839/ENSSSCG00000025901/ENSSSCG00000005361/ENSSSCG00000010631/ENSSSCG00000027266/ENSSSCG00000004509/ENSSSCG00000007019/ENSSSCG00000016492	ALDH3A2/-/LCLAT1/ALDH1B1/GPAM/PNPLA3/LIPG/GPAT4/AGK	ssc:100525303/ssc:100512419/ssc:100217396/ssc:100156278/ssc:397629/ssc:100049690/ssc:100155736/ssc:100152836/ssc:100233170	9
ssc04622	RIG-I-like receptor signaling pathway	9/828	49/5078	0.405392	0.810147	ENSSSCG00000017614/ENSSSCG00000007143/ENSSSCG00000038082/ENSSSCG00000030957/ENSSSCG00000001556/ENSSSCG00000001009/ENSSSCG00000040286/ENSSSCG00000012981/ENSSSCG00000036321	TRIM25/MAVS/TRAF6/NFKB1/MAPK14/RIPK1/CYLD/RELA/TRADD	ssc:100622285/ssc:100037290/ssc:396629/ssc:751869/ssc:100156630/ssc:100524751/ssc:100624570/ssc:100135665/ssc:100620340	9
ssc00670	One carbon pool by folate	3/828	14/5078	0.405804	0.810147	ENSSSCG00000008289/ENSSSCG00000002269/ENSSSCG00000003428	MTHFD2/MTHFD1/MTHFR	ssc:100737806/ssc:414382/ssc:397180	3
ssc04115	p53 signaling pathway	10/828	55/5078	0.407494	0.810147	ENSSSCG00000029438/ENSSSCG00000031741/ENSSSCG00000004789/ENSSSCG00000037263/ENSSSCG00000026665/ENSSSCG00000003460/ENSSSCG00000037066/ENSSSCG00000004588/ENSSSCG00000000373/ENSSSCG00000015213	SESN2/-/THBS1/SIAH1/PPM1D/CASP9/GADD45A/CCNB2/CDK2/EI24	ssc:100620966/ssc:100316853/ssc:492313/ssc:100520614/ssc:100525714/ssc:100518913/ssc:733669/ssc:100135668/ssc:100154715/ssc:100511341	10
ssc04072	Phospholipase D signaling pathway	20/828	115/5078	0.413937	0.810147	ENSSSCG00000009134/ENSSSCG00000003839/ENSSSCG00000035355/ENSSSCG00000013566/ENSSSCG00000005457/ENSSSCG00000005012/ENSSSCG00000002688/ENSSSCG00000024453/ENSSSCG00000004943/ENSSSCG00000039408/ENSSSCG00000003909/ENSSSCG00000032549/ENSSSCG00000013992/ENSSSCG00000016958/ENSSSCG00000013490/ENSSSCG00000024960/ENSSSCG00000022126/ENSSSCG00000013900/ENSSSCG00000003413/ENSSSCG00000038958	EGF/-/F2R/INSR/-/ARF6/PLCG2/RAF1/MAP2K1/ADCY7/-/GNA12/ARF1/PIK3R1/PIP5K1C/PDGFC/EGFR/-/MTOR/DNM3	ssc:397083/ssc:100512419/ssc:100521609/ssc:396755/ssc:100512581/ssc:780425/ssc:100518663/ssc:100737448/ssc:100233191/ssc:100620994/ssc:100511937/ssc:100525156/ssc:100301914/ssc:100623707/ssc:100521362/ssc:100515267/ssc:397070/ssc:100739510/ssc:100127359/ssc:100622420	20
ssc00514	Other types of O-glycan biosynthesis	4/828	20/5078	0.415948	0.810147	ENSSSCG00000007572/ENSSSCG00000012403/ENSSSCG00000002397/ENSSSCG00000025770	LFNG/-/POMT2/ST6GAL1	ssc:100524978/ssc:664652/ssc:100155173/ssc:100302026	4
ssc01040	Biosynthesis of unsaturated fatty acids	4/828	20/5078	0.415948	0.810147	ENSSSCG00000010554/ENSSSCG00000004935/ENSSSCG00000034786/ENSSSCG00000024149	SCD/HACD3/HACD2/ELOVL5	ssc:396670/ssc:100154613/ssc:102158186/ssc:100171403	4
ssc04950	Maturity onset diabetes of the young	4/828	20/5078	0.415948	0.810147	ENSSSCG00000031356/ENSSSCG00000022417/ENSSSCG00000007371/ENSSSCG00000007114	HES1/HNF1B/HNF4A/FOXA2	ssc:100499567/ssc:397002/ssc:733636/ssc:100513828	4
ssc00350	Tyrosine metabolism	5/828	26/5078	0.421717	0.81605	ENSSSCG00000010537/ENSSSCG00000009185/ENSSSCG00000032985/ENSSSCG00000012257/ENSSSCG00000029606	GOT1/ADH5/GOT2/MAOA/AOX1	ssc:396967/ssc:100513555/ssc:396968/ssc:414424/ssc:100523701	5
ssc05216	Thyroid cancer	6/828	32/5078	0.425327	0.817726	ENSSSCG00000006556/ENSSSCG00000005965/ENSSSCG00000037066/ENSSSCG00000010638/ENSSSCG00000025652/ENSSSCG00000004943	TPM3/MYC/GADD45A/TCF7L2/CDH1/MAP2K1	ssc:414388/ssc:448810/ssc:733669/ssc:100153922/ssc:100048953/ssc:100233191	6
ssc00360	Phenylalanine metabolism	3/828	15/5078	0.452478	0.849738	ENSSSCG00000010537/ENSSSCG00000032985/ENSSSCG00000012257	GOT1/GOT2/MAOA	ssc:396967/ssc:396968/ssc:414424	3
ssc00770	Pantothenate and CoA biosynthesis	3/828	15/5078	0.452478	0.849738	ENSSSCG00000003966/ENSSSCG00000006878/ENSSSCG00000010456	PPCS/DPYD/PANK1	ssc:100523850/ssc:397109/ssc:100154650	3
ssc04966	Collecting duct acid secretion	4/828	21/5078	0.455123	0.849738	ENSSSCG00000028694/ENSSSCG00000011916/ENSSSCG00000033278/ENSSSCG00000006054	ATP6V1B2/ATP6V1A/ATP6V1D/ATP6V1C1	ssc:106504095/ssc:445531/ssc:100156681/ssc:100154942	4
ssc00600	Sphingolipid metabolism	7/828	39/5078	0.456235	0.849738	ENSSSCG00000010433/ENSSSCG00000003839/ENSSSCG00000024484/ENSSSCG00000010105/ENSSSCG00000025993/ENSSSCG00000014627/ENSSSCG00000021638	SGMS1/-/DEGS1/SMPD4/SGPP2/SMPD1/NEU3	ssc:100037303/ssc:100512419/ssc:100135677/ssc:100152725/ssc:100524832/ssc:100518980/ssc:100739223	7
ssc04923	Regulation of lipolysis in adipocytes	7/828	39/5078	0.456235	0.849738	ENSSSCG00000025729/ENSSSCG00000013566/ENSSSCG00000039408/ENSSSCG00000003909/ENSSSCG00000016958/ENSSSCG00000034763/ENSSSCG00000013900	IRS1/INSR/ADCY7/-/PIK3R1/IRS2/-	ssc:100512686/ssc:396755/ssc:100620994/ssc:100511937/ssc:100623707/ssc:110255858/ssc:100739510	7
ssc00562	Inositol phosphate metabolism	11/828	64/5078	0.476231	0.881471	ENSSSCG00000012315/ENSSSCG00000010525/ENSSSCG00000002357/ENSSSCG00000017642/ENSSSCG00000009994/ENSSSCG00000033291/ENSSSCG00000002688/ENSSSCG00000032846/ENSSSCG00000012742/ENSSSCG00000013490/ENSSSCG00000011079	SYNJ2/-/ALDH6A1/MTMR4/MTMR3/PIP4K2B/PLCG2/IMPAD1/MTM1/PIP5K1C/PIP4K2A	ssc:100516167/ssc:100156818/ssc:100153301/ssc:100517493/ssc:100157292/ssc:100623031/ssc:100518663/ssc:100156925/ssc:100516892/ssc:100521362/ssc:100520446	11
ssc04612	Antigen processing and presentation	7/828	40/5078	0.484461	0.889569	ENSSSCG00000013746/ENSSSCG00000004700/ENSSSCG00000002535/ENSSSCG00000014020/ENSSSCG00000035650/ENSSSCG00000002274/ENSSSCG00000017385	CALR/PDIA3/HSP90AA1/CANX/-/HSPA2/PSME3	ssc:100381266/ssc:100156204/ssc:397028/ssc:100519184/ssc:100626428/ssc:100621324/ssc:397625	7
ssc02010	ABC transporters	6/828	34/5078	0.487037	0.889569	ENSSSCG00000015390/ENSSSCG00000010543/ENSSSCG00000027745/ENSSSCG00000026996/ENSSSCG00000008051/ENSSSCG00000005423	-/ABCC2/ABCG1/-/ABCA3/ABCA1	ssc:396910/ssc:397535/ssc:100620416/ssc:100152536/ssc:100518064/ssc:100152112	6
ssc05142	Chagas disease (American trypanosomiasis)	14/828	83/5078	0.490901	0.889569	ENSSSCG00000013746/ENSSSCG00000004952/ENSSSCG00000029538/ENSSSCG00000015842/ENSSSCG00000005503/ENSSSCG00000038082/ENSSSCG00000030957/ENSSSCG00000003909/ENSSSCG00000002383/ENSSSCG00000011251/ENSSSCG00000001556/ENSSSCG00000016958/ENSSSCG00000012981/ENSSSCG00000013900	CALR/SMAD3/PPP2R1B/PPP2CB/TLR4/TRAF6/NFKB1/-/FOS/MYD88/MAPK14/PIK3R1/RELA/-	ssc:100381266/ssc:397260/ssc:397470/ssc:397136/ssc:399541/ssc:396629/ssc:751869/ssc:100511937/ssc:100144486/ssc:396646/ssc:100156630/ssc:100623707/ssc:100135665/ssc:100739510	14
ssc00062	Fatty acid elongation	4/828	22/5078	0.49338	0.889569	ENSSSCG00000004935/ENSSSCG00000034786/ENSSSCG00000004510/ENSSSCG00000024149	HACD3/HACD2/ACAA2/ELOVL5	ssc:100154613/ssc:102158186/ssc:100312959/ssc:100171403	4
ssc00511	Other glycan degradation	3/828	16/5078	0.497556	0.889569	ENSSSCG00000032411/ENSSSCG00000004133/ENSSSCG00000021638	ENGASE/FUCA2/NEU3	ssc:100620304/ssc:100154940/ssc:100739223	3
ssc04630	Jak-STAT signaling pathway	17/828	102/5078	0.502479	0.889569	ENSSSCG00000001573/ENSSSCG00000039314/ENSSSCG00000003809/ENSSSCG00000009134/ENSSSCG00000022066/ENSSSCG00000005965/ENSSSCG00000024453/ENSSSCG00000003909/ENSSSCG00000035357/ENSSSCG00000016057/ENSSSCG00000016958/ENSSSCG00000029606/ENSSSCG00000006689/ENSSSCG00000022126/ENSSSCG00000013900/ENSSSCG00000003413/ENSSSCG00000000068	PIM1/MCL1/JAK1/EGF/PIAS4/MYC/RAF1/-/BCL2L1/STAT1/PIK3R1/AOX1/PIAS3/EGFR/-/MTOR/EP300	ssc:100157844/ssc:397648/ssc:397202/ssc:397083/ssc:100624971/ssc:448810/ssc:100737448/ssc:100511937/ssc:397536/ssc:396655/ssc:100623707/ssc:100523701/ssc:100511878/ssc:397070/ssc:100739510/ssc:100127359/ssc:100156226	17
ssc00533	Glycosaminoglycan biosynthesis - keratan sulfate	2/828	10/5078	0.50297	0.889569	ENSSSCG00000033015/ENSSSCG00000038843	B3GNT7/ST3GAL2	ssc:100737088/ssc:100627772	2
ssc04976	Bile secretion	9/828	53/5078	0.504487	0.889569	ENSSSCG00000015390/ENSSSCG00000006296/ENSSSCG00000011676/ENSSSCG00000010543/ENSSSCG00000010036/ENSSSCG00000026996/ENSSSCG00000039408/ENSSSCG00000026317/ENSSSCG00000039413	-/ATP1B1/-/ABCC2/SLC5A1/-/ADCY7/SLC10A2/SLC9A3	ssc:396910/ssc:396898/ssc:100514493/ssc:397535/ssc:397113/ssc:100152536/ssc:100620994/ssc:100625109/ssc:397358	9
ssc00640	Propanoate metabolism	5/828	29/5078	0.52299	0.916771	ENSSSCG00000002357/ENSSSCG00000004049/ENSSSCG00000007909/ENSSSCG00000001732/ENSSSCG00000040296	ALDH6A1/ACAT2/ABAT/MUT/EHHADH	ssc:100153301/ssc:100152303/ssc:397500/ssc:399535/ssc:448846	5
ssc04392	Hippo signaling pathway - multiple species	4/828	23/5078	0.530458	0.923939	ENSSSCG00000029662/ENSSSCG00000011313/ENSSSCG00000028707/ENSSSCG00000004017	RASSF4/LIMD1/NF2/-	ssc:100152580/ssc:100738579/ssc:100520699/ssc:100514201	4
ssc04922	Glucagon signaling pathway	13/828	79/5078	0.53328	0.923939	ENSSSCG00000023643/ENSSSCG00000000006/ENSSSCG00000016520/ENSSSCG00000032941/ENSSSCG00000005024/ENSSSCG00000036145/ENSSSCG00000007744/ENSSSCG00000025881/ENSSSCG00000012880/ENSSSCG00000036115/ENSSSCG00000023437/ENSSSCG00000000068/ENSSSCG00000012157	-/PPARA/CREB3L2/SIK2/PYGL/PRKAA2/PHKG1/PDHB/CPT1A/PPP3R1/ITPR1/EP300/PHKA2	ssc:100294678/ssc:397239/ssc:100520468/ssc:100624404/ssc:100141306/ssc:397504/ssc:397548/ssc:100516042/ssc:399527/ssc:100627903/ssc:397454/ssc:100156226/ssc:100519810	13
ssc05321	Inflammatory bowel disease (IBD)	6/828	36/5078	0.546479	0.941334	ENSSSCG00000004952/ENSSSCG00000040607/ENSSSCG00000005503/ENSSSCG00000030957/ENSSSCG00000016057/ENSSSCG00000012981	SMAD3/MAF/TLR4/NFKB1/STAT1/RELA	ssc:397260/ssc:106510466/ssc:399541/ssc:751869/ssc:396655/ssc:100135665	6
ssc00053	Ascorbate and aldarate metabolism	2/828	11/5078	0.556605	0.947818	ENSSSCG00000018041/ENSSSCG00000005361	ALDH3A2/ALDH1B1	ssc:100525303/ssc:100156278	2
ssc00130	Ubiquinone and other terpenoid-quinone biosynthesis	2/828	11/5078	0.556605	0.947818	ENSSSCG00000027381/ENSSSCG00000028513	GGCX/-	ssc:100620337/ssc:100518062	2
ssc05132	Salmonella infection	10/828	62/5078	0.568868	0.957302	ENSSSCG00000011615/ENSSSCG00000016604/ENSSSCG00000005503/ENSSSCG00000030957/ENSSSCG00000002383/ENSSSCG00000011251/ENSSSCG00000001556/ENSSSCG00000012981/ENSSSCG00000036210/ENSSSCG00000016185	RAB7A/WASL/TLR4/NFKB1/FOS/MYD88/MAPK14/RELA/DYNC1LI2/ARPC2	ssc:100622795/ssc:100525017/ssc:399541/ssc:751869/ssc:100144486/ssc:396646/ssc:100156630/ssc:100135665/ssc:100626901/ssc:100153175	10
ssc00830	Retinol metabolism	6/828	37/5078	0.575024	0.957302	ENSSSCG00000008311/ENSSSCG00000009185/ENSSSCG00000033669/ENSSSCG00000029606/ENSSSCG00000001906/ENSSSCG00000010475	CYP26B1/ADH5/RDH10/AOX1/CYP1A1/CYP26A1	ssc:100521659/ssc:100513555/ssc:100127136/ssc:100523701/ssc:403103/ssc:100124374	6
ssc04216	Ferroptosis	6/828	37/5078	0.575024	0.957302	ENSSSCG00000002655/ENSSSCG00000027224/ENSSSCG00000001488/ENSSSCG00000015784/ENSSSCG00000039745/ENSSSCG00000034039	MAP1LC3B/PCBP1/GCLC/ACSL1/HMOX1/SLC11A2	ssc:100462754/ssc:100511501/ssc:100522018/ssc:448982/ssc:445512/ssc:733595	6
ssc04623	Cytosolic DNA-sensing pathway	6/828	37/5078	0.575024	0.957302	ENSSSCG00000007143/ENSSSCG00000030957/ENSSSCG00000001009/ENSSSCG00000012981/ENSSSCG00000011358/ENSSSCG00000006543	MAVS/NFKB1/RIPK1/RELA/TREX1/ADAR	ssc:100037290/ssc:751869/ssc:100524751/ssc:100135665/ssc:100155669/ssc:100523784	6
ssc04721	Synaptic vesicle cycle	8/828	50/5078	0.583117	0.961663	ENSSSCG00000017316/ENSSSCG00000013119/ENSSSCG00000028694/ENSSSCG00000011916/ENSSSCG00000034868/ENSSSCG00000033278/ENSSSCG00000006054/ENSSSCG00000038958	NSF/STX3/ATP6V1B2/ATP6V1A/-/ATP6V1D/ATP6V1C1/DNM3	ssc:100624659/ssc:100520886/ssc:106504095/ssc:445531/ssc:100620549/ssc:100156681/ssc:100154942/ssc:100622420	8
ssc00250	Alanine, aspartate and glutamate metabolism	5/828	31/5078	0.586028	0.961663	ENSSSCG00000010537/ENSSSCG00000002847/ENSSSCG00000032985/ENSSSCG00000007909/ENSSSCG00000008902	GOT1/GPT2/GOT2/ABAT/PPAT	ssc:396967/ssc:100521318/ssc:396968/ssc:397500/ssc:100522503	5
ssc04926	Relaxin signaling pathway	17/828	107/5078	0.588311	0.961663	ENSSSCG00000004952/ENSSSCG00000015326/ENSSSCG00000024453/ENSSSCG00000021890/ENSSSCG00000030957/ENSSSCG00000004943/ENSSSCG00000039408/ENSSSCG00000003909/ENSSSCG00000016520/ENSSSCG00000002383/ENSSSCG00000016245/ENSSSCG00000001556/ENSSSCG00000016958/ENSSSCG00000012981/ENSSSCG00000013588/ENSSSCG00000022126/ENSSSCG00000013900	SMAD3/COL1A2/RAF1/GNB1/NFKB1/MAP2K1/ADCY7/-/CREB3L2/FOS/-/MAPK14/PIK3R1/RELA/MAP2K7/EGFR/-	ssc:397260/ssc:100626716/ssc:100737448/ssc:110261346/ssc:751869/ssc:100233191/ssc:100620994/ssc:100511937/ssc:100520468/ssc:100144486/ssc:100621504/ssc:100156630/ssc:100623707/ssc:100135665/ssc:100520418/ssc:397070/ssc:100739510	17
ssc03008	Ribosome biogenesis in eukaryotes	10/828	63/5078	0.590551	0.961663	ENSSSCG00000029627/ENSSSCG00000001024/ENSSSCG00000031847/ENSSSCG00000001792/ENSSSCG00000007855/ENSSSCG00000006078/ENSSSCG00000007203/ENSSSCG00000007109/ENSSSCG00000026705/ENSSSCG00000010990	-/RIOK1/RBM28/EFL1/REXO5/POP1/-/XRN2/NVL/NOL6	ssc:100623705/ssc:100157926/ssc:100628057/ssc:100155652/ssc:100512042/ssc:100739449/ssc:100517435/ssc:100517201/ssc:100624357/ssc:100511276	10
ssc03420	Nucleotide excision repair	6/828	38/5078	0.602646	0.965687	ENSSSCG00000017822/ENSSSCG00000033051/ENSSSCG00000015721/ENSSSCG00000005478/ENSSSCG00000009769/ENSSSCG00000013747	RPA1/POLE/ERCC3/POLE3/GTF2H3/RAD23A	ssc:100525428/ssc:100620959/ssc:100517918/ssc:100517450/ssc:100152121/ssc:100524483	6
ssc03440	Homologous recombination	6/828	38/5078	0.602646	0.965687	ENSSSCG00000017822/ENSSSCG00000012813/ENSSSCG00000016170/ENSSSCG00000003905/ENSSSCG00000014280/ENSSSCG00000002546	RPA1/BRCC3/BARD1/RAD54L/-/XRCC3	ssc:100525428/ssc:100516948/ssc:100511662/ssc:100141305/ssc:100522666/ssc:100522195	6
ssc03018	RNA degradation	11/828	70/5078	0.604192	0.965687	ENSSSCG00000028322/ENSSSCG00000003264/ENSSSCG00000035973/ENSSSCG00000017067/ENSSSCG00000003412/ENSSSCG00000009319/ENSSSCG00000007878/ENSSSCG00000022616/ENSSSCG00000000502/ENSSSCG00000016193/ENSSSCG00000007109	BTG2/CNOT3/LSM6/CNOT8/EXOSC10/PAN3/PARN/DCP1A/CNOT2/CNOT9/XRN2	ssc:100048932/ssc:100520963/ssc:100522884/ssc:100525087/ssc:100511264/ssc:100514180/ssc:100515887/ssc:100623102/ssc:100153354/ssc:100153939/ssc:100517201	11
ssc00604	Glycosphingolipid biosynthesis - ganglio series	2/828	12/5078	0.605985	0.965687	ENSSSCG00000025316/ENSSSCG00000038843	SLC33A1/ST3GAL2	ssc:100625667/ssc:100627772	2
ssc04964	Proximal tubule bicarbonate reclamation	3/828	19/5078	0.620099	0.98094	ENSSSCG00000006296/ENSSSCG00000011676/ENSSSCG00000039413	ATP1B1/-/SLC9A3	ssc:396898/ssc:100514493/ssc:397358	3
ssc04510	Focal adhesion	23/828	147/5078	0.62214	0.98094	ENSSSCG00000009134/ENSSSCG00000038397/ENSSSCG00000004789/ENSSSCG00000005317/ENSSSCG00000030560/ENSSSCG00000015326/ENSSSCG00000033812/ENSSSCG00000028878/ENSSSCG00000024453/ENSSSCG00000024088/ENSSSCG00000003107/ENSSSCG00000004943/ENSSSCG00000003909/ENSSSCG00000010095/ENSSSCG00000016245/ENSSSCG00000016958/ENSSSCG00000037719/ENSSSCG00000024960/ENSSSCG00000017306/ENSSSCG00000002965/ENSSSCG00000022126/…	EGF/PTK2/THBS1/TLN1/-/COL1A2/CRK/BCAR1/RAF1/TLN2/ARHGAP35/MAP2K1/-/CRKL/-/PIK3R1/PDPK1/PDGFC/ITGB3/ACTN4/EGFR/ITGA6/-	ssc:397083/ssc:102167153/ssc:492313/ssc:100157220/ssc:397350/ssc:100626716/ssc:100192444/ssc:100621541/ssc:100737448/ssc:100156660/ssc:100514580/ssc:100233191/ssc:100511937/ssc:100525363/ssc:100621504/ssc:100623707/ssc:100192445/ssc:100515267/ssc:397063/ssc:100517284/ssc:397070/ssc:100158200/ssc:100739510	23
ssc00630	Glyoxylate and dicarboxylate metabolism	4/828	26/5078	0.632752	0.991488	ENSSSCG00000023807/ENSSSCG00000004049/ENSSSCG00000013302/ENSSSCG00000001732	ACO1/ACAT2/CAT/MUT	ssc:100628006/ssc:100152303/ssc:397568/ssc:399535	4
ssc04916	Melanogenesis	12/828	78/5078	0.635484	0.991488	ENSSSCG00000036436/ENSSSCG00000014920/ENSSSCG00000016111/ENSSSCG00000024453/ENSSSCG00000010638/ENSSSCG00000035859/ENSSSCG00000004943/ENSSSCG00000039408/ENSSSCG00000016140/ENSSSCG00000016520/ENSSSCG00000035524/ENSSSCG00000000068	FZD1/FZD4/FZD7/RAF1/TCF7L2/WNT5A/MAP2K1/ADCY7/FZD5/CREB3L2/WNT9B/EP300	ssc:110262227/ssc:100520319/ssc:100513691/ssc:100737448/ssc:100153922/ssc:100627056/ssc:100233191/ssc:100620994/ssc:100519058/ssc:100520468/ssc:100738655/ssc:100156226	12
ssc00983	Drug metabolism - other enzymes	7/828	46/5078	0.641313	0.995371	ENSSSCG00000023467/ENSSSCG00000031741/ENSSSCG00000039867/ENSSSCG00000006878/ENSSSCG00000014791/ENSSSCG00000011864/ENSSSCG00000028855	-/-/UCK2/DPYD/RRM1/UMPS/GMPS	ssc:100510917/ssc:100316853/ssc:110260302/ssc:397109/ssc:102166900/ssc:100516340/ssc:100512255	7
ssc03050	Proteasome	6/828	40/5078	0.654821	0.996221	ENSSSCG00000002433/ENSSSCG00000036924/ENSSSCG00000016272/ENSSSCG00000015892/ENSSSCG00000017385/ENSSSCG00000032908	PSMC1/PSMA4/PSMD1/PSMD14/PSME3/PSMD7	ssc:100155274/ssc:397058/ssc:100153828/ssc:100156327/ssc:397625/ssc:100626274	6
ssc05014	Amyotrophic lateral sclerosis (ALS)	6/828	40/5078	0.654821	0.996221	ENSSSCG00000016109/ENSSSCG00000003460/ENSSSCG00000035357/ENSSSCG00000001556/ENSSSCG00000013302/ENSSSCG00000036115	ALS2/CASP9/BCL2L1/MAPK14/CAT/PPP3R1	ssc:100626864/ssc:100518913/ssc:397536/ssc:100156630/ssc:397568/ssc:100627903	6
ssc00340	Histidine metabolism	3/828	20/5078	0.656126	0.996221	ENSSSCG00000018041/ENSSSCG00000005361/ENSSSCG00000012257	ALDH3A2/ALDH1B1/MAOA	ssc:100525303/ssc:100156278/ssc:414424	3
ssc04371	Apelin signaling pathway	16/828	105/5078	0.658576	0.996221	ENSSSCG00000004952/ENSSSCG00000004192/ENSSSCG00000017386/ENSSSCG00000008444/ENSSSCG00000016566/ENSSSCG00000024453/ENSSSCG00000025652/ENSSSCG00000021890/ENSSSCG00000004943/ENSSSCG00000039408/ENSSSCG00000036145/ENSSSCG00000007067/ENSSSCG00000029094/ENSSSCG00000014336/ENSSSCG00000023437/ENSSSCG00000003413	SMAD3/CTGF/BECN1/PRKCE/NRF1/RAF1/CDH1/GNB1/MAP2K1/ADCY7/PRKAA2/JAG1/PIK3R4/EGR1/ITPR1/MTOR	ssc:397260/ssc:100152141/ssc:733576/ssc:100524932/ssc:100517203/ssc:100737448/ssc:100048953/ssc:110261346/ssc:100233191/ssc:100620994/ssc:397504/ssc:100156773/ssc:100516293/ssc:100520726/ssc:397454/ssc:100127359	16
ssc04611	Platelet activation	16/828	105/5078	0.658576	0.996221	ENSSSCG00000035355/ENSSSCG00000008866/ENSSSCG00000005317/ENSSSCG00000015326/ENSSSCG00000002688/ENSSSCG00000024088/ENSSSCG00000003107/ENSSSCG00000039408/ENSSSCG00000003909/ENSSSCG00000001556/ENSSSCG00000016958/ENSSSCG00000006250/ENSSSCG00000017306/ENSSSCG00000011721/ENSSSCG00000013900/ENSSSCG00000023437	F2R/GUCY1A3/TLN1/COL1A2/PLCG2/TLN2/ARHGAP35/ADCY7/-/MAPK14/PIK3R1/LYN/ITGB3/P2RY1/-/ITPR1	ssc:100521609/ssc:553100/ssc:100157220/ssc:100626716/ssc:100518663/ssc:100156660/ssc:100514580/ssc:100620994/ssc:100511937/ssc:100156630/ssc:100623707/ssc:100152890/ssc:397063/ssc:503666/ssc:100739510/ssc:397454	16
ssc05145	Toxoplasmosis	13/828	86/5078	0.663427	0.998491	ENSSSCG00000003809/ENSSSCG00000003460/ENSSSCG00000005503/ENSSSCG00000038082/ENSSSCG00000030957/ENSSSCG00000035357/ENSSSCG00000002274/ENSSSCG00000016057/ENSSSCG00000011251/ENSSSCG00000001556/ENSSSCG00000012981/ENSSSCG00000037719/ENSSSCG00000015955	JAK1/CASP9/TLR4/TRAF6/NFKB1/BCL2L1/HSPA2/STAT1/MYD88/MAPK14/RELA/PDPK1/ITGA6	ssc:397202/ssc:100518913/ssc:399541/ssc:396629/ssc:751869/ssc:397536/ssc:100621324/ssc:396655/ssc:396646/ssc:100156630/ssc:100135665/ssc:100192445/ssc:100158200	13
ssc04062	Chemokine signaling pathway	19/828	125/5078	0.670093	1	ENSSSCG00000016604/ENSSSCG00000038397/ENSSSCG00000035028/ENSSSCG00000023503/ENSSSCG00000033812/ENSSSCG00000028878/ENSSSCG00000024453/ENSSSCG00000021890/ENSSSCG00000030957/ENSSSCG00000004943/ENSSSCG00000039408/ENSSSCG00000003909/ENSSSCG00000010095/ENSSSCG00000016057/ENSSSCG00000004387/ENSSSCG00000016958/ENSSSCG00000012981/ENSSSCG00000006250/ENSSSCG00000013900	WASL/PTK2/GRK6/PRKCD/CRK/BCAR1/RAF1/GNB1/NFKB1/MAP2K1/ADCY7/-/CRKL/STAT1/FOXO3/PIK3R1/RELA/LYN/-	ssc:100525017/ssc:102167153/ssc:110259389/ssc:100622955/ssc:100192444/ssc:100621541/ssc:100737448/ssc:110261346/ssc:751869/ssc:100233191/ssc:100620994/ssc:100511937/ssc:100525363/ssc:396655/ssc:733621/ssc:100623707/ssc:100135665/ssc:100152890/ssc:100739510	19
ssc00010	Glycolysis / Gluconeogenesis	8/828	54/5078	0.673781	1	ENSSSCG00000018041/ENSSSCG00000009185/ENSSSCG00000023643/ENSSSCG00000010252/ENSSSCG00000005361/ENSSSCG00000015030/ENSSSCG00000039425/ENSSSCG00000025881	ALDH3A2/ADH5/-/HKDC1/ALDH1B1/DLAT/BPGM/PDHB	ssc:100525303/ssc:100513555/ssc:100294678/ssc:100153520/ssc:100156278/ssc:397054/ssc:106506774/ssc:100516042	8
ssc04022	cGMP-PKG signaling pathway	19/828	126/5078	0.684122	1	ENSSSCG00000006296/ENSSSCG00000008866/ENSSSCG00000008444/ENSSSCG00000011676/ENSSSCG00000029578/ENSSSCG00000025729/ENSSSCG00000013566/ENSSSCG00000007721/ENSSSCG00000014296/ENSSSCG00000024453/ENSSSCG00000004943/ENSSSCG00000039408/ENSSSCG00000032549/ENSSSCG00000016520/ENSSSCG00000015273/ENSSSCG00000034763/ENSSSCG00000034386/ENSSSCG00000036115/ENSSSCG00000023437	ATP1B1/GUCY1A3/PRKCE/-/NFATC3/IRS1/INSR/GTF2I/-/RAF1/MAP2K1/ADCY7/GNA12/CREB3L2/ATP2B4/IRS2/ATP2A2/PPP3R1/ITPR1	ssc:396898/ssc:553100/ssc:100524932/ssc:100514493/ssc:100739450/ssc:100512686/ssc:396755/ssc:100513345/ssc:397010/ssc:100737448/ssc:100233191/ssc:100620994/ssc:100525156/ssc:100520468/ssc:100623420/ssc:110255858/ssc:396875/ssc:100627903/ssc:397454	19
ssc04024	cAMP signaling pathway	19/828	126/5078	0.684122	1	ENSSSCG00000021585/ENSSSCG00000006296/ENSSSCG00000035355/ENSSSCG00000011676/ENSSSCG00000000006/ENSSSCG00000024453/ENSSSCG00000026996/ENSSSCG00000030957/ENSSSCG00000004943/ENSSSCG00000039408/ENSSSCG00000003909/ENSSSCG00000016520/ENSSSCG00000015273/ENSSSCG00000002383/ENSSSCG00000016958/ENSSSCG00000012981/ENSSSCG00000017251/ENSSSCG00000013900/ENSSSCG00000000068	OXTR/ATP1B1/F2R/-/PPARA/RAF1/-/NFKB1/MAP2K1/ADCY7/-/CREB3L2/ATP2B4/FOS/PIK3R1/RELA/SOX9/-/EP300	ssc:397092/ssc:396898/ssc:100521609/ssc:100514493/ssc:397239/ssc:100737448/ssc:100152536/ssc:751869/ssc:100233191/ssc:100620994/ssc:100511937/ssc:100520468/ssc:100623420/ssc:100144486/ssc:100623707/ssc:100135665/ssc:396840/ssc:100739510/ssc:100156226	19
ssc04215	Apoptosis - multiple species	4/828	28/5078	0.692385	1	ENSSSCG00000017386/ENSSSCG00000003460/ENSSSCG00000035357/ENSSSCG00000032408	BECN1/CASP9/BCL2L1/CASP7	ssc:733576/ssc:100518913/ssc:397536/ssc:100156777	4
ssc00565	Ether lipid metabolism	5/828	35/5078	0.697065	1	ENSSSCG00000003839/ENSSSCG00000006001/ENSSSCG00000024027/ENSSSCG00000015781/ENSSSCG00000017836	-/ENPP2/PAFAH1B2/ENPP6/PAFAH1B1	ssc:100512419/ssc:503658/ssc:100523683/ssc:100152050/ssc:397482	5
ssc03022	Basal transcription factors	5/828	35/5078	0.697065	1	ENSSSCG00000015721/ENSSSCG00000007721/ENSSSCG00000009769/ENSSSCG00000028168/ENSSSCG00000010597	ERCC3/GTF2I/GTF2H3/TAF7/TAF5	ssc:100517918/ssc:100513345/ssc:100152121/ssc:100523236/ssc:100152210	5
ssc04970	Salivary secretion	7/828	49/5078	0.708368	1	ENSSSCG00000006296/ENSSSCG00000008866/ENSSSCG00000011676/ENSSSCG00000039408/ENSSSCG00000015273/ENSSSCG00000034868/ENSSSCG00000023437	ATP1B1/GUCY1A3/-/ADCY7/ATP2B4/-/ITPR1	ssc:396898/ssc:553100/ssc:100514493/ssc:100620994/ssc:100623420/ssc:100620549/ssc:397454	7
ssc00982	Drug metabolism - cytochrome P450	4/828	29/5078	0.719489	1	ENSSSCG00000023467/ENSSSCG00000009185/ENSSSCG00000012257/ENSSSCG00000029606	-/ADH5/MAOA/AOX1	ssc:100510917/ssc:100513555/ssc:414424/ssc:100523701	4
ssc05020	Prion diseases	3/828	22/5078	0.720613	1	ENSSSCG00000004943/ENSSSCG00000014336/ENSSSCG00000021620	MAP2K1/EGR1/STIP1	ssc:100233191/ssc:100520726/ssc:100623923	3
ssc05323	Rheumatoid arthritis	8/828	57/5078	0.733243	1	ENSSSCG00000037449/ENSSSCG00000028694/ENSSSCG00000005503/ENSSSCG00000002383/ENSSSCG00000004898/ENSSSCG00000011916/ENSSSCG00000033278/ENSSSCG00000006054	CSF1/ATP6V1B2/TLR4/FOS/TNFRSF11A/ATP6V1A/ATP6V1D/ATP6V1C1	ssc:100513084/ssc:106504095/ssc:399541/ssc:100144486/ssc:100521706/ssc:445531/ssc:100156681/ssc:100154942	8
ssc04975	Fat digestion and absorption	3/828	23/5078	0.749136	1	ENSSSCG00000003839/ENSSSCG00000032985/ENSSSCG00000005423	-/GOT2/ABCA1	ssc:100512419/ssc:396968/ssc:100152112	3
ssc01230	Biosynthesis of amino acids	9/828	65/5078	0.754903	1	ENSSSCG00000010537/ENSSSCG00000010495/ENSSSCG00000032498/ENSSSCG00000002847/ENSSSCG00000023807/ENSSSCG00000032985/ENSSSCG00000032311/ENSSSCG00000021229/ENSSSCG00000002294	GOT1/ALDH18A1/IDH3A/GPT2/ACO1/GOT2/-/MAT2B/ARG2	ssc:396967/ssc:100151977/ssc:100157242/ssc:100521318/ssc:100628006/ssc:396968/ssc:100522764/ssc:100217381/ssc:100155893	9
ssc04977	Vitamin digestion and absorption	2/828	16/5078	0.761824	1	ENSSSCG00000021968/ENSSSCG00000011193	SLC19A3/BTD	ssc:100513826/ssc:100737057	2
ssc04514	Cell adhesion molecules (CAMs)	11/828	79/5078	0.762671	1	ENSSSCG00000006738/ENSSSCG00000040904/ENSSSCG00000006306/ENSSSCG00000021514/ENSSSCG00000012030/ENSSSCG00000025652/ENSSSCG00000035650/ENSSSCG00000037234/ENSSSCG00000015955/ENSSSCG00000011933/ENSSSCG00000028805	CD58/CLDN1/MPZL1/OCLN/CLDN8/CDH1/-/CLDN2/ITGA6/NECTIN3/PTPRM	ssc:396702/ssc:100625166/ssc:100153553/ssc:397236/ssc:100302021/ssc:100048953/ssc:100626428/ssc:733684/ssc:100158200/ssc:100518152/ssc:100624854	11
ssc03320	PPAR signaling pathway	7/828	52/5078	0.766527	1	ENSSSCG00000010554/ENSSSCG00000003851/ENSSSCG00000000006/ENSSSCG00000015784/ENSSSCG00000037719/ENSSSCG00000012880/ENSSSCG00000040296	SCD/CPT2/PPARA/ACSL1/PDPK1/CPT1A/EHHADH	ssc:396670/ssc:100519491/ssc:397239/ssc:448982/ssc:100192445/ssc:399527/ssc:448846	7
ssc04912	GnRH signaling pathway	9/828	66/5078	0.771094	1	ENSSSCG00000024813/ENSSSCG00000023503/ENSSSCG00000024453/ENSSSCG00000004943/ENSSSCG00000039408/ENSSSCG00000001556/ENSSSCG00000013588/ENSSSCG00000022126/ENSSSCG00000023437	MAP3K3/PRKCD/RAF1/MAP2K1/ADCY7/MAPK14/MAP2K7/EGFR/ITPR1	ssc:100513491/ssc:100622955/ssc:100737448/ssc:100233191/ssc:100620994/ssc:100156630/ssc:100520418/ssc:397070/ssc:397454	9
ssc04659	Th17 cell differentiation	11/828	80/5078	0.777193	1	ENSSSCG00000004952/ENSSSCG00000003809/ENSSSCG00000029578/ENSSSCG00000002535/ENSSSCG00000030957/ENSSSCG00000016057/ENSSSCG00000002383/ENSSSCG00000001556/ENSSSCG00000012981/ENSSSCG00000036115/ENSSSCG00000003413	SMAD3/JAK1/NFATC3/HSP90AA1/NFKB1/STAT1/FOS/MAPK14/RELA/PPP3R1/MTOR	ssc:397260/ssc:397202/ssc:100739450/ssc:397028/ssc:751869/ssc:396655/ssc:100144486/ssc:100156630/ssc:100135665/ssc:100627903/ssc:100127359	11
ssc00240	Pyrimidine metabolism	12/828	87/5078	0.780515	1	ENSSSCG00000033051/ENSSSCG00000025454/ENSSSCG00000031741/ENSSSCG00000008098/ENSSSCG00000039867/ENSSSCG00000005478/ENSSSCG00000006878/ENSSSCG00000014791/ENSSSCG00000022955/ENSSSCG00000002746/ENSSSCG00000011864/ENSSSCG00000015775	POLE/POLR2C/-/POLR1B/UCK2/POLE3/DPYD/RRM1/POLR2B/-/UMPS/DCTD	ssc:100620959/ssc:100620737/ssc:100316853/ssc:100517151/ssc:110260302/ssc:100517450/ssc:397109/ssc:102166900/ssc:397001/ssc:102157990/ssc:100516340/ssc:100154836	12
ssc04932	Non-alcoholic fatty liver disease (NAFLD)	18/828	129/5078	0.801336	1	ENSSSCG00000010931/ENSSSCG00000009794/ENSSSCG00000025729/ENSSSCG00000037531/ENSSSCG00000013566/ENSSSCG00000000006/ENSSSCG00000030957/ENSSSCG00000003909/ENSSSCG00000016127/ENSSSCG00000016958/ENSSSCG00000032408/ENSSSCG00000034763/ENSSSCG00000012981/ENSSSCG00000036145/ENSSSCG00000017397/ENSSSCG00000021991/ENSSSCG00000033626/ENSSSCG00000013900	KLHL12/MLXIP/IRS1/MAP3K11/INSR/PPARA/NFKB1/-/NDUFS1/PIK3R1/CASP7/IRS2/RELA/PRKAA2/MLX/NDUFV3/SREBF1/-	ssc:404695/ssc:100156510/ssc:100512686/ssc:100736741/ssc:396755/ssc:397239/ssc:751869/ssc:100511937/ssc:100516402/ssc:100623707/ssc:100156777/ssc:110255858/ssc:100135665/ssc:397504/ssc:100519270/ssc:100620809/ssc:397308/ssc:100739510	18
ssc04971	Gastric acid secretion	6/828	47/5078	0.80148	1	ENSSSCG00000039947/ENSSSCG00000006296/ENSSSCG00000011676/ENSSSCG00000004058/ENSSSCG00000039408/ENSSSCG00000023437	KCNJ2/ATP1B1/-/EZR/ADCY7/ITPR1	ssc:397293/ssc:396898/ssc:100514493/ssc:100152815/ssc:100620994/ssc:397454	6
ssc00515	Mannose type O-glycan biosynthesis	2/828	18/5078	0.817526	1	ENSSSCG00000012940/ENSSSCG00000002397	B4GAT1/POMT2	ssc:100518412/ssc:100155173	2
ssc05143	African trypanosomiasis	2/828	18/5078	0.817526	1	ENSSSCG00000014091/ENSSSCG00000011251	F2RL1/MYD88	ssc:100519703/ssc:396646	2
ssc03020	RNA polymerase	3/828	26/5078	0.820843	1	ENSSSCG00000025454/ENSSSCG00000008098/ENSSSCG00000022955	POLR2C/POLR1B/POLR2B	ssc:100620737/ssc:100517151/ssc:397001	3
ssc04925	Aldosterone synthesis and secretion	9/828	70/5078	0.828168	1	ENSSSCG00000006296/ENSSSCG00000021573/ENSSSCG00000006719/ENSSSCG00000008444/ENSSSCG00000011676/ENSSSCG00000039408/ENSSSCG00000016520/ENSSSCG00000015273/ENSSSCG00000023437	ATP1B1/KCNJ5/-/PRKCE/-/ADCY7/CREB3L2/ATP2B4/ITPR1	ssc:396898/ssc:397448/ssc:445539/ssc:100524932/ssc:100514493/ssc:100620994/ssc:100520468/ssc:100623420/ssc:397454	9
ssc00980	Metabolism of xenobiotics by cytochrome P450	4/828	34/5078	0.828723	1	ENSSSCG00000023467/ENSSSCG00000009185/ENSSSCG00000001906/ENSSSCG00000012053	-/ADH5/CYP1A1/CBR3	ssc:100510917/ssc:100513555/ssc:403103/ssc:100512990	4
ssc00061	Fatty acid biosynthesis	1/828	10/5078	0.831651	1	ENSSSCG00000015784	ACSL1	ssc:448982	1
ssc00030	Pentose phosphate pathway	3/828	27/5078	0.840515	1	ENSSSCG00000032311/ENSSSCG00000034502/ENSSSCG00000025108	-/H6PD/G6PD	ssc:100522764/ssc:110261091/ssc:100622986	3
ssc04924	Renin secretion	5/828	43/5078	0.852829	1	ENSSSCG00000024439/ENSSSCG00000039947/ENSSSCG00000008866/ENSSSCG00000036115/ENSSSCG00000023437	PTGER4/KCNJ2/GUCY1A3/PPP3R1/ITPR1	ssc:100625072/ssc:397293/ssc:553100/ssc:100627903/ssc:397454	5
ssc05416	Viral myocarditis	5/828	43/5078	0.852829	1	ENSSSCG00000005706/ENSSSCG00000003460/ENSSSCG00000035650/ENSSSCG00000030255/ENSSSCG00000034357	ABL1/CASP9/-/EIF4G1/DAG1	ssc:100524544/ssc:100518913/ssc:100626428/ssc:449528/ssc:100620392	5
ssc04921	Oxytocin signaling pathway	15/828	114/5078	0.853726	1	ENSSSCG00000039947/ENSSSCG00000021585/ENSSSCG00000021573/ENSSSCG00000008866/ENSSSCG00000029578/ENSSSCG00000024453/ENSSSCG00000004943/ENSSSCG00000039408/ENSSSCG00000002383/ENSSSCG00000036145/ENSSSCG00000007839/ENSSSCG00000004955/ENSSSCG00000022126/ENSSSCG00000036115/ENSSSCG00000023437	KCNJ2/OXTR/KCNJ5/GUCY1A3/NFATC3/RAF1/MAP2K1/ADCY7/FOS/PRKAA2/EEF2K/MAP2K5/EGFR/PPP3R1/ITPR1	ssc:397293/ssc:397092/ssc:397448/ssc:553100/ssc:100739450/ssc:100737448/ssc:100233191/ssc:100620994/ssc:100144486/ssc:397504/ssc:100523723/ssc:106504229/ssc:397070/ssc:100627903/ssc:397454	15
ssc00120	Primary bile acid biosynthesis	1/828	11/5078	0.859155	1	ENSSSCG00000028431	HSD17B4	ssc:397574	1
ssc00790	Folate biosynthesis	2/828	20/5078	0.861266	1	ENSSSCG00000035715/ENSSSCG00000001596	GCH1/-	ssc:102168145/ssc:100154835	2
ssc04725	Cholinergic synapse	11/828	88/5078	0.871029	1	ENSSSCG00000039947/ENSSSCG00000021890/ENSSSCG00000004943/ENSSSCG00000039408/ENSSSCG00000003909/ENSSSCG00000016520/ENSSSCG00000002383/ENSSSCG00000016958/ENSSSCG00000004281/ENSSSCG00000013900/ENSSSCG00000023437	KCNJ2/GNB1/MAP2K1/ADCY7/-/CREB3L2/FOS/PIK3R1/KCNQ5/-/ITPR1	ssc:397293/ssc:110261346/ssc:100233191/ssc:100620994/ssc:100511937/ssc:100520468/ssc:100144486/ssc:100623707/ssc:100154391/ssc:100739510/ssc:397454	11
ssc00051	Fructose and mannose metabolism	3/828	29/5078	0.874306	1	ENSSSCG00000010252/ENSSSCG00000021236/ENSSSCG00000015660	HKDC1/-/PFKFB2	ssc:100153520/ssc:100737254/ssc:100523270	3
ssc05412	Arrhythmogenic right ventricular cardiomyopathy (ARVC)	5/828	45/5078	0.87922	1	ENSSSCG00000000528/ENSSSCG00000010638/ENSSSCG00000017306/ENSSSCG00000015955/ENSSSCG00000034357	PKP2/TCF7L2/ITGB3/ITGA6/DAG1	ssc:100526169/ssc:100153922/ssc:397063/ssc:100158200/ssc:100620392	5
ssc03060	Protein export	2/828	21/5078	0.879334	1	ENSSSCG00000011621/ENSSSCG00000011639	SEC61A1/SRPRB	ssc:100155306/ssc:100523141	2
ssc04940	Type I diabetes mellitus	2/828	21/5078	0.879334	1	ENSSSCG00000015346/ENSSSCG00000035650	ICA1/-	ssc:100511342/ssc:100626428	2
ssc04614	Renin-angiotensin system	1/828	12/5078	0.882171	1	ENSSSCG00000016778	NLN	ssc:397646	1
ssc04512	ECM-receptor interaction	6/828	53/5078	0.884186	1	ENSSSCG00000004789/ENSSSCG00000015326/ENSSSCG00000016245/ENSSSCG00000017306/ENSSSCG00000015955/ENSSSCG00000034357	THBS1/COL1A2/-/ITGB3/ITGA6/DAG1	ssc:492313/ssc:100626716/ssc:100621504/ssc:397063/ssc:100158200/ssc:100620392	6
ssc05030	Cocaine addiction	4/828	38/5078	0.888357	1	ENSSSCG00000012257/ENSSSCG00000030957/ENSSSCG00000016520/ENSSSCG00000012981	MAOA/NFKB1/CREB3L2/RELA	ssc:414424/ssc:751869/ssc:100520468/ssc:100135665	4
ssc04927	Cortisol synthesis and secretion	5/828	46/5078	0.890831	1	ENSSSCG00000006719/ENSSSCG00000039408/ENSSSCG00000016520/ENSSSCG00000000272/ENSSSCG00000023437	-/ADCY7/CREB3L2/SP1/ITPR1	ssc:445539/ssc:100620994/ssc:100520468/ssc:396575/ssc:397454	5
ssc00512	Mucin type O-glycan biosynthesis	2/828	22/5078	0.895206	1	ENSSSCG00000012602/ENSSSCG00000038843	-/ST3GAL2	ssc:100511613/ssc:100627772	2
ssc04020	Calcium signaling pathway	16/828	127/5078	0.900796	1	ENSSSCG00000021585/ENSSSCG00000035355/ENSSSCG00000002688/ENSSSCG00000014296/ENSSSCG00000011576/ENSSSCG00000039408/ENSSSCG00000015273/ENSSSCG00000034386/ENSSSCG00000020725/ENSSSCG00000022126/ENSSSCG00000007744/ENSSSCG00000023912/ENSSSCG00000036115/ENSSSCG00000036008/ENSSSCG00000023437/ENSSSCG00000012157	OXTR/F2R/PLCG2/-/HRH1/ADCY7/ATP2B4/ATP2A2/-/EGFR/PHKG1/ORAI2/PPP3R1/TACR1/ITPR1/PHKA2	ssc:397092/ssc:100521609/ssc:100518663/ssc:397010/ssc:100523996/ssc:100620994/ssc:100623420/ssc:396875/ssc:100525045/ssc:397070/ssc:397548/ssc:100521440/ssc:100627903/ssc:110259991/ssc:397454/ssc:100519810	16
ssc00040	Pentose and glucuronate interconversions	1/828	13/5078	0.901429	1	ENSSSCG00000032311	-	ssc:100522764	1
ssc05144	Malaria	3/828	32/5078	0.913131	1	ENSSSCG00000004789/ENSSSCG00000005503/ENSSSCG00000011251	THBS1/TLR4/MYD88	ssc:492313/ssc:399541/ssc:396646	3
ssc00532	Glycosaminoglycan biosynthesis - chondroitin sulfate / dermatan sulfate	1/828	14/5078	0.917543	1	ENSSSCG00000000837	CHST11	ssc:100157186	1
ssc05332	Graft-versus-host disease	1/828	14/5078	0.917543	1	ENSSSCG00000035650	-	ssc:100626428	1
ssc04972	Pancreatic secretion	6/828	58/5078	0.92887	1	ENSSSCG00000006296/ENSSSCG00000011676/ENSSSCG00000039408/ENSSSCG00000015273/ENSSSCG00000034386/ENSSSCG00000023437	ATP1B1/-/ADCY7/ATP2B4/ATP2A2/ITPR1	ssc:396898/ssc:100514493/ssc:100620994/ssc:100623420/ssc:396875/ssc:397454	6
ssc05204	Chemical carcinogenesis	4/828	42/5078	0.929	1	ENSSSCG00000023467/ENSSSCG00000009185/ENSSSCG00000001906/ENSSSCG00000006646	-/ADH5/CYP1A1/ARNT	ssc:100510917/ssc:100513555/ssc:403103/ssc:396653	4
ssc00603	Glycosphingolipid biosynthesis - globo and isoglobo series	1/828	15/5078	0.931025	1	ENSSSCG00000038843	ST3GAL2	ssc:100627772	1
ssc00760	Nicotinate and nicotinamide metabolism	2/828	25/5078	0.931905	1	ENSSSCG00000016877/ENSSSCG00000029606	NNT/AOX1	ssc:100526144/ssc:100523701	2
ssc00260	Glycine, serine and threonine metabolism	3/828	34/5078	0.932588	1	ENSSSCG00000011456/ENSSSCG00000012257/ENSSSCG00000039425	CHDH/MAOA/BPGM	ssc:100151982/ssc:414424/ssc:106506774	3
ssc04720	Long-term potentiation	5/828	51/5078	0.935492	1	ENSSSCG00000024453/ENSSSCG00000004943/ENSSSCG00000036115/ENSSSCG00000023437/ENSSSCG00000000068	RAF1/MAP2K1/PPP3R1/ITPR1/EP300	ssc:100737448/ssc:100233191/ssc:100627903/ssc:397454/ssc:100156226	5
ssc05410	Hypertrophic cardiomyopathy (HCM)	5/828	51/5078	0.935492	1	ENSSSCG00000006556/ENSSSCG00000036145/ENSSSCG00000017306/ENSSSCG00000015955/ENSSSCG00000034357	TPM3/PRKAA2/ITGB3/ITGA6/DAG1	ssc:414388/ssc:397504/ssc:397063/ssc:100158200/ssc:100620392	5
ssc05031	Amphetamine addiction	4/828	43/5078	0.936813	1	ENSSSCG00000012257/ENSSSCG00000016520/ENSSSCG00000002383/ENSSSCG00000036115	MAOA/CREB3L2/FOS/PPP3R1	ssc:414424/ssc:100520468/ssc:100144486/ssc:100627903	4
ssc05152	Tuberculosis	16/828	134/5078	0.938627	1	ENSSSCG00000034207/ENSSSCG00000011615/ENSSSCG00000003809/ENSSSCG00000003460/ENSSSCG00000032467/ENSSSCG00000024453/ENSSSCG00000005503/ENSSSCG00000038082/ENSSSCG00000030957/ENSSSCG00000016057/ENSSSCG00000011251/ENSSSCG00000001556/ENSSSCG00000012981/ENSSSCG00000036115/ENSSSCG00000000068/ENSSSCG00000036321	CEBPB/RAB7A/JAK1/CASP9/RAB5C/RAF1/TLR4/TRAF6/NFKB1/STAT1/MYD88/MAPK14/RELA/PPP3R1/EP300/TRADD	ssc:397360/ssc:100622795/ssc:397202/ssc:100518913/ssc:100523862/ssc:100737448/ssc:399541/ssc:396629/ssc:751869/ssc:396655/ssc:396646/ssc:100156630/ssc:100135665/ssc:100627903/ssc:100156226/ssc:100620340	16
ssc00531	Glycosaminoglycan degradation	1/828	16/5078	0.942305	1	ENSSSCG00000038960	-	ssc:100517562	1
ssc04744	Phototransduction	1/828	16/5078	0.942305	1	ENSSSCG00000021890	GNB1	ssc:110261346	1
ssc04961	Endocrine and other factor-regulated calcium reabsorption	3/828	36/5078	0.947957	1	ENSSSCG00000006296/ENSSSCG00000011676/ENSSSCG00000038958	ATP1B1/-/DNM3	ssc:396898/ssc:100514493/ssc:100622420	3
ssc04650	Natural killer cell mediated cytotoxicity	7/828	69/5078	0.948095	1	ENSSSCG00000002688/ENSSSCG00000024453/ENSSSCG00000004943/ENSSSCG00000003909/ENSSSCG00000016958/ENSSSCG00000036115/ENSSSCG00000013900	PLCG2/RAF1/MAP2K1/-/PIK3R1/PPP3R1/-	ssc:100518663/ssc:100737448/ssc:100233191/ssc:100511937/ssc:100623707/ssc:100627903/ssc:100739510	7
ssc04270	Vascular smooth muscle contraction	9/828	85/5078	0.950506	1	ENSSSCG00000008866/ENSSSCG00000008444/ENSSSCG00000023503/ENSSSCG00000024453/ENSSSCG00000004943/ENSSSCG00000039408/ENSSSCG00000005095/ENSSSCG00000032549/ENSSSCG00000023437	GUCY1A3/PRKCE/PRKCD/RAF1/MAP2K1/ADCY7/PRKCH/GNA12/ITPR1	ssc:553100/ssc:100524932/ssc:100622955/ssc:100737448/ssc:100233191/ssc:100620994/ssc:100152637/ssc:100525156/ssc:397454	9
ssc05320	Autoimmune thyroid disease	1/828	17/5078	0.951743	1	ENSSSCG00000035650	-	ssc:100626428	1
ssc05330	Allograft rejection	1/828	17/5078	0.951743	1	ENSSSCG00000035650	-	ssc:100626428	1
ssc00230	Purine metabolism	17/828	145/5078	0.953275	1	ENSSSCG00000033051/ENSSSCG00000025454/ENSSSCG00000031741/ENSSSCG00000008098/ENSSSCG00000005478/ENSSSCG00000008866/ENSSSCG00000014791/ENSSSCG00000022955/ENSSSCG00000032067/ENSSSCG00000039408/ENSSSCG00000028855/ENSSSCG00000006641/ENSSSCG00000023861/ENSSSCG00000031901/ENSSSCG00000040337/ENSSSCG00000003773/ENSSSCG00000008902	POLE/POLR2C/-/POLR1B/POLE3/GUCY1A3/RRM1/POLR2B/-/ADCY7/GMPS/PRUNE1/PFAS/PAPSS1/-/AK5/PPAT	ssc:100620959/ssc:100620737/ssc:100316853/ssc:100517151/ssc:100517450/ssc:553100/ssc:102166900/ssc:397001/ssc:100620859/ssc:100620994/ssc:100512255/ssc:100626632/ssc:100620093/ssc:106504748/ssc:733667/ssc:733697/ssc:100522503	17
ssc05414	Dilated cardiomyopathy (DCM)	5/828	54/5078	0.953658	1	ENSSSCG00000006556/ENSSSCG00000039408/ENSSSCG00000017306/ENSSSCG00000015955/ENSSSCG00000034357	TPM3/ADCY7/ITGB3/ITGA6/DAG1	ssc:414388/ssc:100620994/ssc:397063/ssc:100158200/ssc:100620392	5
ssc04713	Circadian entrainment	6/828	63/5078	0.957611	1	ENSSSCG00000021573/ENSSSCG00000008866/ENSSSCG00000021890/ENSSSCG00000039408/ENSSSCG00000002383/ENSSSCG00000023437	KCNJ5/GUCY1A3/GNB1/ADCY7/FOS/ITPR1	ssc:397448/ssc:553100/ssc:110261346/ssc:100620994/ssc:100144486/ssc:397454	6
ssc04727	GABAergic synapse	5/828	55/5078	0.958591	1	ENSSSCG00000017316/ENSSSCG00000000808/ENSSSCG00000021890/ENSSSCG00000039408/ENSSSCG00000007909	NSF/SLC38A2/GNB1/ADCY7/ABAT	ssc:100624659/ssc:100525644/ssc:110261346/ssc:100620994/ssc:397500	5
ssc04142	Lysosome	11/828	103/5078	0.961237	1	ENSSSCG00000040157/ENSSSCG00000006831/ENSSSCG00000038960/ENSSSCG00000003707/ENSSSCG00000006762/ENSSSCG00000013856/ENSSSCG00000034039/ENSSSCG00000014627/ENSSSCG00000004486/ENSSSCG00000002740/ENSSSCG00000040743	-/SORT1/-/NPC1/AP4B1/AP1M1/SLC11A2/SMPD1/SLC17A5/AP1G1/M6PR	ssc:100049700/ssc:106504120/ssc:100517562/ssc:397591/ssc:100516855/ssc:100511918/ssc:733595/ssc:100518980/ssc:100516051/ssc:100514713/ssc:100154117	11
ssc00500	Starch and sucrose metabolism	2/828	29/5078	0.962273	1	ENSSSCG00000010252/ENSSSCG00000005024	HKDC1/PYGL	ssc:100153520/ssc:100141306	2
ssc04911	Insulin secretion	5/828	56/5078	0.963038	1	ENSSSCG00000006296/ENSSSCG00000011676/ENSSSCG00000039408/ENSSSCG00000016520/ENSSSCG00000034868	ATP1B1/-/ADCY7/CREB3L2/-	ssc:396898/ssc:100514493/ssc:100620994/ssc:100520468/ssc:100620549	5
ssc04146	Peroxisome	7/828	73/5078	0.965325	1	ENSSSCG00000034625/ENSSSCG00000006168/ENSSSCG00000027052/ENSSSCG00000015784/ENSSSCG00000013302/ENSSSCG00000028431/ENSSSCG00000040296	PXMP4/PEX2/PEX11A/ACSL1/CAT/HSD17B4/EHHADH	ssc:100157872/ssc:100152963/ssc:100157485/ssc:448982/ssc:397568/ssc:397574/ssc:448846	7
ssc04728	Dopaminergic synapse	10/828	97/5078	0.96657	1	ENSSSCG00000021573/ENSSSCG00000032029/ENSSSCG00000029538/ENSSSCG00000012257/ENSSSCG00000015842/ENSSSCG00000021890/ENSSSCG00000016520/ENSSSCG00000002383/ENSSSCG00000001556/ENSSSCG00000023437	KCNJ5/PPP2R3B/PPP2R1B/MAOA/PPP2CB/GNB1/CREB3L2/FOS/MAPK14/ITPR1	ssc:397448/ssc:110258189/ssc:397470/ssc:414424/ssc:397136/ssc:110261346/ssc:100520468/ssc:100144486/ssc:100156630/ssc:397454	10
ssc00140	Steroid hormone biosynthesis	2/828	30/5078	0.967528	1	ENSSSCG00000006719/ENSSSCG00000001906	-/CYP1A1	ssc:445539/ssc:403103	2
ssc04742	Taste transduction	2/828	30/5078	0.967528	1	ENSSSCG00000025423/ENSSSCG00000011721	KCNK5/P2RY1	ssc:100154866/ssc:503666	2
ssc00590	Arachidonic acid metabolism	3/828	41/5078	0.973283	1	ENSSSCG00000036438/ENSSSCG00000009151/ENSSSCG00000012053	GPX3/CYP2U1/CBR3	ssc:396598/ssc:100518620/ssc:100512990	3
ssc04726	Serotonergic synapse	7/828	76/5078	0.97464	1	ENSSSCG00000021573/ENSSSCG00000012257/ENSSSCG00000024453/ENSSSCG00000021890/ENSSSCG00000004943/ENSSSCG00000023437/ENSSSCG00000012022	KCNJ5/MAOA/RAF1/GNB1/MAP2K1/ITPR1/APP	ssc:397448/ssc:414424/ssc:100737448/ssc:110261346/ssc:100233191/ssc:397454/ssc:397663	7
ssc00601	Glycosphingolipid biosynthesis - lacto and neolacto series	1/828	22/5078	0.980255	1	ENSSSCG00000033009	-	ssc:100152566	1
ssc04261	Adrenergic signaling in cardiomyocytes	10/828	103/5078	0.980967	1	ENSSSCG00000006296/ENSSSCG00000006556/ENSSSCG00000011676/ENSSSCG00000032029/ENSSSCG00000029538/ENSSSCG00000015842/ENSSSCG00000039408/ENSSSCG00000016520/ENSSSCG00000015273/ENSSSCG00000001556	ATP1B1/TPM3/-/PPP2R3B/PPP2R1B/PPP2CB/ADCY7/CREB3L2/ATP2B4/MAPK14	ssc:396898/ssc:414388/ssc:100514493/ssc:110258189/ssc:397470/ssc:397136/ssc:100620994/ssc:100520468/ssc:100623420/ssc:100156630	10
ssc00520	Amino sugar and nucleotide sugar metabolism	3/828	45/5078	0.9846	1	ENSSSCG00000010252/ENSSSCG00000021236/ENSSSCG00000037468	HKDC1/-/GNE	ssc:100153520/ssc:100737254/ssc:641344	3
ssc04724	Glutamatergic synapse	7/828	81/5078	0.985212	1	ENSSSCG00000005222/ENSSSCG00000000808/ENSSSCG00000021890/ENSSSCG00000039408/ENSSSCG00000036115/ENSSSCG00000003690/ENSSSCG00000023437	SLC1A1/SLC38A2/GNB1/ADCY7/PPP3R1/DLGAP1/ITPR1	ssc:397003/ssc:100525644/ssc:110261346/ssc:100620994/ssc:100627903/ssc:100627012/ssc:397454	7
ssc04610	Complement and coagulation cascades	3/828	47/5078	0.988367	1	ENSSSCG00000035355/ENSSSCG00000007115/ENSSSCG00000038506	F2R/THBD/-	ssc:100521609/ssc:100157642/ssc:396922	3
ssc04672	Intestinal immune network for IgA production	1/828	25/5078	0.988455	1	ENSSSCG00000015657	PIGR	ssc:397315	1
ssc00564	Glycerophospholipid metabolism	6/828	75/5078	0.988951	1	ENSSSCG00000021977/ENSSSCG00000003839/ENSSSCG00000025901/ENSSSCG00000010631/ENSSSCG00000007019/ENSSSCG00000012182	GPD1L/-/LCLAT1/GPAM/GPAT4/PCYT1B	ssc:100624347/ssc:100512419/ssc:100217396/ssc:397629/ssc:100152836/ssc:100152643	6
ssc05032	Morphine addiction	4/828	57/5078	0.988987	1	ENSSSCG00000021573/ENSSSCG00000035028/ENSSSCG00000021890/ENSSSCG00000039408	KCNJ5/GRK6/GNB1/ADCY7	ssc:397448/ssc:110259389/ssc:110261346/ssc:100620994	4
ssc00052	Galactose metabolism	1/828	27/5078	0.991929	1	ENSSSCG00000010252	HKDC1	ssc:100153520	1
ssc05034	Alcoholism	8/828	95/5078	0.991968	1	ENSSSCG00000012257/ENSSSCG00000024453/ENSSSCG00000021890/ENSSSCG00000004943/ENSSSCG00000016520/ENSSSCG00000016738/ENSSSCG00000021200/ENSSSCG00000003613	MAOA/RAF1/GNB1/MAP2K1/CREB3L2/-/HDAC8/-	ssc:414424/ssc:100737448/ssc:110261346/ssc:100233191/ssc:100520468/ssc:100512448/ssc:100625846/ssc:100622482	8
ssc04714	Thermogenesis	20/828	193/5078	0.993744	1	ENSSSCG00000038964/ENSSSCG00000010541/ENSSSCG00000004748/ENSSSCG00000003851/ENSSSCG00000017139/ENSSSCG00000008221/ENSSSCG00000011340/ENSSSCG00000015784/ENSSSCG00000039408/ENSSSCG00000016520/ENSSSCG00000016127/ENSSSCG00000001556/ENSSSCG00000027119/ENSSSCG00000036145/ENSSSCG00000004859/ENSSSCG00000014331/ENSSSCG00000005232/ENSSSCG00000021991/ENSSSCG00000012880/ENSSSCG00000003413	COX19/COX15/NDUFAF1/CPT2/RPTOR/KDM3A/SMARCC1/ACSL1/ADCY7/CREB3L2/NDUFS1/MAPK14/SELRC1/PRKAA2/ZNF516/KDM3B/SMARCA2/NDUFV3/CPT1A/MTOR	ssc:100522861/ssc:100156375/ssc:100524355/ssc:100519491/ssc:100512677/ssc:100517522/ssc:100519869/ssc:448982/ssc:100620994/ssc:100520468/ssc:100516402/ssc:100156630/ssc:100627075/ssc:397504/ssc:106504155/ssc:100515884/ssc:100157302/ssc:100620809/ssc:399527/ssc:100127359	20
ssc04260	Cardiac muscle contraction	3/828	53/5078	0.995073	1	ENSSSCG00000006296/ENSSSCG00000006556/ENSSSCG00000011676	ATP1B1/TPM3/-	ssc:396898/ssc:414388/ssc:100514493	3
ssc04740	Olfactory transduction	2/828	44/5078	0.996304	1	novel.1868/ENSSSCG00000021890	-/GNB1	ssc:100625386/ssc:110261346	2
ssc04640	Hematopoietic cell lineage	3/828	55/5078	0.996319	1	ENSSSCG00000037449/ENSSSCG00000017306/ENSSSCG00000015955	CSF1/ITGB3/ITGA6	ssc:100513084/ssc:397063/ssc:100158200	3
ssc05322	Systemic lupus erythematosus	2/828	45/5078	0.996848	1	ENSSSCG00000016738/ENSSSCG00000002965	-/ACTN4	ssc:100512448/ssc:100517284	2
ssc04723	Retrograde endocannabinoid signaling	8/828	105/5078	0.997411	1	ENSSSCG00000021573/ENSSSCG00000021890/ENSSSCG00000039408/ENSSSCG00000016127/ENSSSCG00000001556/ENSSSCG00000011470/ENSSSCG00000021991/ENSSSCG00000023437	KCNJ5/GNB1/ADCY7/NDUFS1/MAPK14/ABHD6/NDUFV3/ITPR1	ssc:397448/ssc:110261346/ssc:100620994/ssc:100516402/ssc:100156630/ssc:100515411/ssc:100620809/ssc:397454	8
ssc05010	Alzheimer's disease	12/828	140/5078	0.997625	1	ENSSSCG00000002340/ENSSSCG00000008641/ENSSSCG00000003460/ENSSSCG00000015079/ENSSSCG00000016127/ENSSSCG00000032408/ENSSSCG00000034386/ENSSSCG00000010860/ENSSSCG00000021991/ENSSSCG00000036115/ENSSSCG00000023437/ENSSSCG00000012022	PSEN1/ADAM17/CASP9/BACE1/NDUFS1/CASP7/ATP2A2/PSEN2/NDUFV3/PPP3R1/ITPR1/APP	ssc:780411/ssc:397343/ssc:100518913/ssc:100511707/ssc:100516402/ssc:100156777/ssc:396875/ssc:780410/ssc:100620809/ssc:100627903/ssc:397454/ssc:397663	12
ssc05016	Huntington's disease	15/828	167/5078	0.998124	1	ENSSSCG00000025454/ENSSSCG00000001880/ENSSSCG00000008274/ENSSSCG00000021427/ENSSSCG00000022955/ENSSSCG00000003460/ENSSSCG00000016566/ENSSSCG00000014296/ENSSSCG00000016520/ENSSSCG00000016127/ENSSSCG00000000272/ENSSSCG00000003613/ENSSSCG00000021991/ENSSSCG00000023437/ENSSSCG00000000068	POLR2C/SIN3A/DCTN1/-/POLR2B/CASP9/NRF1/-/CREB3L2/NDUFS1/SP1/-/NDUFV3/ITPR1/EP300	ssc:100620737/ssc:100621221/ssc:100519249/ssc:100626043/ssc:397001/ssc:100518913/ssc:100517203/ssc:397010/ssc:100520468/ssc:100516402/ssc:396575/ssc:100622482/ssc:100620809/ssc:397454/ssc:100156226	15
ssc04080	Neuroactive ligand-receptor interaction	9/828	120/5078	0.998735	1	ENSSSCG00000024439/ENSSSCG00000021585/ENSSSCG00000035355/ENSSSCG00000014091/ENSSSCG00000005457/ENSSSCG00000011576/ENSSSCG00000013658/ENSSSCG00000011721/ENSSSCG00000036008	PTGER4/OXTR/F2R/F2RL1/-/HRH1/S1PR2/P2RY1/TACR1	ssc:100625072/ssc:397092/ssc:100521609/ssc:100519703/ssc:100512581/ssc:100523996/ssc:100511551/ssc:503666/ssc:110259991	9
ssc00190	Oxidative phosphorylation	7/828	117/5078	0.999816	1	ENSSSCG00000010541/ENSSSCG00000028694/ENSSSCG00000016127/ENSSSCG00000011916/ENSSSCG00000021991/ENSSSCG00000033278/ENSSSCG00000006054	COX15/ATP6V1B2/NDUFS1/ATP6V1A/NDUFV3/ATP6V1D/ATP6V1C1	ssc:100156375/ssc:106504095/ssc:100516402/ssc:445531/ssc:100620809/ssc:100156681/ssc:100154942	7
ssc05012	Parkinson's disease	7/828	121/5078	0.999892	1	ENSSSCG00000017878/ENSSSCG00000003460/ENSSSCG00000014296/ENSSSCG00000016127/ENSSSCG00000012270/ENSSSCG00000037143/ENSSSCG00000021991	UBE2G1/CASP9/-/NDUFS1/UBA1/-/NDUFV3	ssc:100522828/ssc:100518913/ssc:397010/ssc:100516402/ssc:100525439/ssc:100154268/ssc:100620809	7
ssc04060	Cytokine-cytokine receptor interaction	7/828	127/5078	0.999952	1	ENSSSCG00000009134/ENSSSCG00000037449/ENSSSCG00000000233/ENSSSCG00000029621/ENSSSCG00000003437/ENSSSCG00000004898/ENSSSCG00000022126	EGF/CSF1/ACVR1B/BMPR1B/TNFRSF8/TNFRSF11A/EGFR	ssc:397083/ssc:100513084/ssc:100152462/ssc:396691/ssc:100737399/ssc:100521706/ssc:397070	7
ssc03010	Ribosome	2/828	117/5078	1	1	ENSSSCG00000039295/ENSSSCG00000008113	MRPL34/MRPS5	ssc:110259325/ssc:100521262	2

## Sheet: SD2017vsBartha_KEGGenrich-down
KEGGID	Description	GeneRatio	BgRatio	pvalue	padj	geneID	geneName	keggID	Count
ssc03010	Ribosome	78/960	117/5078	2.6162e-30	7.97941e-28	ENSSSCG00000036779/ENSSSCG00000035080/ENSSSCG00000037236/ENSSSCG00000011272/ENSSSCG00000004177/ENSSSCG00000024260/ENSSSCG00000035768/ENSSSCG00000013381/ENSSSCG00000040777/ENSSSCG00000025192/ENSSSCG00000006081/ENSSSCG00000011952/ENSSSCG00000036296/ENSSSCG00000035007/ENSSSCG00000024983/ENSSSCG00000028020/ENSSSCG00000027358/ENSSSCG00000004970/ENSSSCG00000038880/ENSSSCG00000039046/ENSSSCG00000005169/…	5_8S_rRNA/-/RPSA/-/RPS12/RPL11/RPS15A/RPS13/RPL22/RPL9/RPL30/-/-/RPL17-C18orf32/-/MRPS9/RPS17/-/RPL23/RPL36A-HNRNPH2/-/RPS26/RPS10/RPLP2/-/-/RPLP0/RPL27/-/RPL6/RPS19/RPL26/RPS21/-/-/-/RPS3/RPS15/MRPL1/RPS4X/-/MRPS2/-/RPS3A/-/MRPL12/RPS29/RPS23/-/RPL10/RPL5/RPL3/-/RPL7A/RPS16/RPS11/RPS28/RPL7/-/RPS9/-/RPL34/MRPL9/RPS5/RPS18/RPS27/-/RPL13/-/RPL37/RPL32/MRPL4/-/-/MRPS11/MRPL35/MRPS10/MRPL27	ssc:100861536/ssc:100514795/ssc:641351/ssc:100037994/ssc:397650/ssc:414422/ssc:100626041/ssc:100513520/ssc:397047/ssc:100627537/ssc:100156811/ssc:100521642/ssc:100516385/ssc:100625001/ssc:100623328/ssc:100624945/ssc:414392/ssc:100170119/ssc:414398/ssc:100627401/ssc:100038023/ssc:100037997/ssc:100155444/ssc:100513643/ssc:110261057/ssc:100516393/ssc:100049695/ssc:100037995/ssc:396989/ssc:733592/ssc…	78
ssc00190	Oxidative phosphorylation	61/960	117/5078	3.07709e-16	4.69256e-14	ENSSSCG00000018082/ENSSSCG00000018094/ENSSSCG00000018078/ENSSSCG00000018075/ENSSSCG00000018065/ENSSSCG00000018091/ENSSSCG00000018081/ENSSSCG00000018069/ENSSSCG00000018084/ENSSSCG00000018087/ENSSSCG00000018086/ENSSSCG00000032129/ENSSSCG00000016893/ENSSSCG00000011764/ENSSSCG00000000767/ENSSSCG00000037772/ENSSSCG00000015973/ENSSSCG00000024316/ENSSSCG00000010261/ENSSSCG00000007845/ENSSSCG00000018092/…	COX3/CYTB/COX2/COX1/ND1/ND5/ATP6/ND2/ND3/ND4/ND4L/COX7B/NDUFS4/-/ATP6V1E1/ATP5F1/ATP5G3/COX5A/PPA1/UQCRC2/ND6/-/-/ATP5D/-/ATP5C1/-/ATP6V1H/NDUFC1/-/UQCR10/COX7A2L/ATP8/-/COX7A2/COX6A1/-/COX4I1/COX5B/NDUFA13/NDUFB11/ATP5I/NDUFV2/-/COX6B2/COX7C/-/-/-/-/LHPP/NDUFS8/ATP6AP1/ATP6V1F/ATP6V0B/-/TCIRG1/-/ATP5O/-/NDUFA6	ssc:808507/ssc:808513/ssc:808504/ssc:808503/ssc:808501/ssc:808511/ssc:808506/ssc:808502/ssc:808508/ssc:808510/ssc:808509/ssc:100516480/ssc:100516161/ssc:100523751/ssc:100156112/ssc:100154817/ssc:100513629/ssc:100156967/ssc:100155201/ssc:100524613/ssc:808512/ssc:100522725/ssc:100524239/ssc:100523423/ssc:100525083/ssc:102160861/ssc:100518959/ssc:397472/ssc:100037985/ssc:100157156/ssc:100155687/ssc:…	61
ssc05012	Parkinson's disease	59/960	121/5078	4.91091e-14	4.99276e-12	ENSSSCG00000018082/ENSSSCG00000018094/ENSSSCG00000018078/ENSSSCG00000018075/ENSSSCG00000018065/ENSSSCG00000018091/ENSSSCG00000018081/ENSSSCG00000018069/ENSSSCG00000018084/ENSSSCG00000018087/ENSSSCG00000018086/ENSSSCG00000032129/ENSSSCG00000016893/ENSSSCG00000011764/ENSSSCG00000017121/ENSSSCG00000037772/ENSSSCG00000015973/ENSSSCG00000024316/ENSSSCG00000007845/ENSSSCG00000018092/ENSSSCG00000013046/…	COX3/CYTB/COX2/COX1/ND1/ND5/ATP6/ND2/ND3/ND4/ND4L/COX7B/NDUFS4/-/SLC6A3/ATP5F1/ATP5G3/COX5A/UQCRC2/ND6/-/-/ATP5D/-/ATP5C1/NDUFC1/SLC25A6/-/UQCR10/COX7A2L/ATP8/-/COX7A2/COX6A1/-/-/PPIF/-/COX4I1/COX5B/NDUFA13/NDUFB11/PARK7/NDUFV2/-/COX6B2/COX7C/-/-/-/NDUFS8/-/-/UBE2L6/HTRA2/ATP5O/-/CASP3/NDUFA6	ssc:808507/ssc:808513/ssc:808504/ssc:808503/ssc:808501/ssc:808511/ssc:808506/ssc:808502/ssc:808508/ssc:808510/ssc:808509/ssc:100516480/ssc:100516161/ssc:100523751/ssc:100521346/ssc:100154817/ssc:100513629/ssc:100156967/ssc:100524613/ssc:808512/ssc:100522725/ssc:100524239/ssc:100523423/ssc:100525083/ssc:102160861/ssc:100037985/ssc:403155/ssc:100157156/ssc:100155687/ssc:100516606/ssc:808505/ssc:100…	59
ssc04260	Cardiac muscle contraction	28/960	53/5078	2.70499e-08	2.06256e-06	ENSSSCG00000018082/ENSSSCG00000018094/ENSSSCG00000018078/ENSSSCG00000018075/ENSSSCG00000032129/ENSSSCG00000024316/ENSSSCG00000007845/ENSSSCG00000013046/ENSSSCG00000013436/ENSSSCG00000024550/ENSSSCG00000008466/ENSSSCG00000017307/ENSSSCG00000027085/ENSSSCG00000011441/ENSSSCG00000004480/ENSSSCG00000039265/ENSSSCG00000005316/ENSSSCG00000035538/ENSSSCG00000029034/ENSSSCG00000008195/ENSSSCG00000015084/…	COX3/CYTB/COX2/COX1/COX7B/COX5A/UQCRC2/-/-/UQCR10/COX7A2L/MYL4/-/TNNC1/COX7A2/COX6A1/TPM2/-/COX4I1/COX5B/FXYD2/COX6B2/COX7C/-/-/-/ATP1B2/CACNA2D1	ssc:808507/ssc:808513/ssc:808504/ssc:808503/ssc:100516480/ssc:100156967/ssc:100524613/ssc:100522725/ssc:100524239/ssc:100155687/ssc:100516606/ssc:100516998/ssc:100522678/ssc:100156435/ssc:100038000/ssc:100152232/ssc:396693/ssc:100157621/ssc:100624067/ssc:492822/ssc:541593/ssc:110261055/ssc:100037990/ssc:100524873/ssc:100038022/ssc:100037999/ssc:100522212/ssc:397377	28
ssc05010	Alzheimer's disease	52/960	140/5078	2.23388e-07	1.32524e-05	ENSSSCG00000018082/ENSSSCG00000018094/ENSSSCG00000018078/ENSSSCG00000018075/ENSSSCG00000018081/ENSSSCG00000032129/ENSSSCG00000016893/ENSSSCG00000011764/ENSSSCG00000000694/ENSSSCG00000012074/ENSSSCG00000003088/ENSSSCG00000037772/ENSSSCG00000015973/ENSSSCG00000024316/ENSSSCG00000007845/ENSSSCG00000013046/ENSSSCG00000013436/ENSSSCG00000035532/ENSSSCG00000016100/ENSSSCG00000034086/ENSSSCG00000000769/…	COX3/CYTB/COX2/COX1/ATP6/COX7B/NDUFS4/-/-/-/APOE/ATP5F1/ATP5G3/COX5A/UQCRC2/-/-/ATP5D/-/ATP5C1/BID/NDUFC1/-/UQCR10/COX7A2L/ATP8/-/COX7A2/COX6A1/-/TNF/CDK5/COX4I1/COX5B/NDUFA13/NDUFB11/NDUFV2/-/COX6B2/COX7C/PLCB1/-/-/-/CAPN1/NDUFS8/-/-/ATP5O/-/CASP3/NDUFA6	ssc:808507/ssc:808513/ssc:808504/ssc:808503/ssc:808506/ssc:100516480/ssc:100516161/ssc:100523751/ssc:396823/ssc:100517374/ssc:397576/ssc:100154817/ssc:100513629/ssc:100156967/ssc:100524613/ssc:100522725/ssc:100524239/ssc:100523423/ssc:100525083/ssc:102160861/ssc:594852/ssc:100037985/ssc:100157156/ssc:100155687/ssc:100516606/ssc:808505/ssc:100522678/ssc:100038000/ssc:100152232/ssc:100157621/ssc:39…	52
ssc05016	Huntington's disease	59/960	167/5078	2.60703e-07	1.32524e-05	ENSSSCG00000018082/ENSSSCG00000018094/ENSSSCG00000018078/novel.1741/ENSSSCG00000018075/ENSSSCG00000018081/ENSSSCG00000037131/ENSSSCG00000032129/ENSSSCG00000016893/ENSSSCG00000011764/ENSSSCG00000037772/ENSSSCG00000015973/ENSSSCG00000024316/ENSSSCG00000007845/ENSSSCG00000040185/ENSSSCG00000013046/ENSSSCG00000000444/ENSSSCG00000013436/ENSSSCG00000035532/ENSSSCG00000016100/ENSSSCG00000034086/ENSSSCG0…	COX3/CYTB/COX2/-/COX1/ATP6/CLTA/COX7B/NDUFS4/-/ATP5F1/ATP5G3/COX5A/UQCRC2/TFAM/-/DCTN2/-/ATP5D/-/ATP5C1/NDUFC1/SLC25A6/-/POLR2G/UQCR10/COX7A2L/POLR2H/ATP8/-/COX7A2/COX6A1/-/-/PPIF/COX4I1/COX5B/NDUFA13/HDAC2/NDUFB11/NDUFV2/AP2S1/-/COX6B2/AP2A2/COX7C/PLCB1/-/IFT57/-/-/NDUFS8/-/-/ATP5O/-/CASP3/NDUFA6/CREB1	ssc:808507/ssc:808513/ssc:808504/ssc:808504/ssc:808503/ssc:808506/ssc:100187581/ssc:100516480/ssc:100516161/ssc:100523751/ssc:100154817/ssc:100513629/ssc:100156967/ssc:100524613/ssc:397279/ssc:100522725/ssc:100515661/ssc:100524239/ssc:100523423/ssc:100525083/ssc:102160861/ssc:100037985/ssc:403155/ssc:100157156/ssc:100620235/ssc:100155687/ssc:100516606/ssc:100628241/ssc:808505/ssc:100522678/ssc:10…	59
ssc04714	Thermogenesis	63/960	193/5078	2.44154e-06	0.000106382	ENSSSCG00000018082/ENSSSCG00000018094/ENSSSCG00000018078/ENSSSCG00000018075/ENSSSCG00000018065/ENSSSCG00000018091/ENSSSCG00000018081/ENSSSCG00000018069/ENSSSCG00000018084/ENSSSCG00000018087/ENSSSCG00000028355/ENSSSCG00000018086/ENSSSCG00000032129/ENSSSCG00000016893/ENSSSCG00000011764/ENSSSCG00000005169/ENSSSCG00000037772/ENSSSCG00000015973/ENSSSCG00000024316/ENSSSCG00000007845/ENSSSCG00000018092/…	COX3/CYTB/COX2/COX1/ND1/ND5/ATP6/ND2/ND3/ND4/ACTG1/ND4L/COX7B/NDUFS4/-/-/ATP5F1/ATP5G3/COX5A/UQCRC2/ND6/-/-/ATP5D/-/ATP5C1/NDUFC1/ACSL4/-/UQCR10/COX7A2L/ATP8/-/COX7A2/SMARCD3/COX6A1/-/CPT1B/COX4I1/MGLL/COX5B/NDUFA13/NDUFB11/MAPK12/ATP5I/NDUFV2/-/COX6B2/COX7C/-/ADCY4/-/-/-/NDUFS8/-/-/ATP5O/-/NDUFA6/TSC2/COX16/CREB1	ssc:808507/ssc:808513/ssc:808504/ssc:808503/ssc:808501/ssc:808511/ssc:808506/ssc:808502/ssc:808508/ssc:808510/ssc:397653/ssc:808509/ssc:100516480/ssc:100516161/ssc:100523751/ssc:100038023/ssc:100154817/ssc:100513629/ssc:100156967/ssc:100524613/ssc:808512/ssc:100522725/ssc:100524239/ssc:100523423/ssc:100525083/ssc:102160861/ssc:100037985/ssc:448980/ssc:100157156/ssc:100155687/ssc:100516606/ssc:808…	63
ssc04932	Non-alcoholic fatty liver disease (NAFLD)	44/960	129/5078	2.45729e-05	0.000936841	ENSSSCG00000018082/ENSSSCG00000018094/ENSSSCG00000018078/ENSSSCG00000018075/ENSSSCG00000032129/ENSSSCG00000016893/ENSSSCG00000011764/ENSSSCG00000024316/ENSSSCG00000007845/ENSSSCG00000013046/ENSSSCG00000003017/ENSSSCG00000013436/ENSSSCG00000016100/ENSSSCG00000000084/ENSSSCG00000000769/ENSSSCG00000037953/ENSSSCG00000033295/ENSSSCG00000024550/ENSSSCG00000008466/ENSSSCG00000027085/ENSSSCG00000004480/…	COX3/CYTB/COX2/COX1/COX7B/NDUFS4/-/COX5A/UQCRC2/-/TGFB1/-/-/ATF4/BID/NDUFC1/EIF2S1/UQCR10/COX7A2L/-/COX7A2/COX6A1/-/TNF/COX4I1/COX5B/NDUFA13/NDUFB11/NDUFV2/COX6B2/COX7C/-/PIK3CA/-/-/NDUFS8/CXCL8/-/MAPK8/-/-/-/CASP3/NDUFA6	ssc:808507/ssc:808513/ssc:808504/ssc:808503/ssc:100516480/ssc:100516161/ssc:100523751/ssc:100156967/ssc:100524613/ssc:100522725/ssc:397078/ssc:100524239/ssc:100525083/ssc:100144302/ssc:594852/ssc:100037985/ssc:100155472/ssc:100155687/ssc:100516606/ssc:100522678/ssc:100038000/ssc:100152232/ssc:100157621/ssc:397086/ssc:100624067/ssc:492822/ssc:100622110/ssc:100522775/ssc:100037991/ssc:110261055/ssc…	44
ssc03013	RNA transport	39/960	130/5078	0.00133987	0.0454068	ENSSSCG00000006033/ENSSSCG00000001400/ENSSSCG00000029857/ENSSSCG00000011270/ENSSSCG00000017212/ENSSSCG00000011803/ENSSSCG00000023315/ENSSSCG00000026617/ENSSSCG00000028420/ENSSSCG00000003612/ENSSSCG00000011491/ENSSSCG00000008979/ENSSSCG00000025653/ENSSSCG00000003660/ENSSSCG00000006016/ENSSSCG00000032223/ENSSSCG00000033295/ENSSSCG00000008180/ENSSSCG00000022952/ENSSSCG00000012581/ENSSSCG00000011529/…	EIF3E/DDX39B/-/EIF1B/SUMO2/EIF4A2/THOC6/EIF2S2/EIF4E/EIF3I/THOC7/NUP54/THOC1/-/EIF3H/EIF1AX/EIF2S1/EIF5B/NMD3/NXT2/TRNT1/EIF3F/FXR1/-/THOC2/EIF1/-/EEF1A2/TPR/-/EIF3J/FMR1/PAIP1/PHAX/STRAP/XPOT/-/RPP30/SUMO3	ssc:100156671/ssc:448813/ssc:100525970/ssc:414417/ssc:100127140/ssc:100101928/ssc:100626533/ssc:100621044/ssc:100038030/ssc:100521499/ssc:100519334/ssc:100512118/ssc:100625217/ssc:100515840/ssc:100522801/ssc:100522912/ssc:100155472/ssc:100520783/ssc:100738482/ssc:100521422/ssc:100153838/ssc:110255350/ssc:100525539/ssc:100153958/ssc:100154832/ssc:100736981/ssc:100525675/ssc:110257403/ssc:100520507…	39
ssc01230	Biosynthesis of amino acids	21/960	65/5078	0.0066316	0.202264	ENSSSCG00000003789/ENSSSCG00000000694/ENSSSCG00000012116/ENSSSCG00000010517/ENSSSCG00000012847/ENSSSCG00000000064/ENSSSCG00000012440/ENSSSCG00000010855/ENSSSCG00000017904/ENSSSCG00000016720/ENSSSCG00000012560/ENSSSCG00000003139/ENSSSCG00000007748/ENSSSCG00000032763/ENSSSCG00000004195/ENSSSCG00000006717/ENSSSCG00000023325/ENSSSCG00000012783/ENSSSCG00000021408/ENSSSCG00000035686/ENSSSCG00000040779	CTH/-/PRPS2/-/TALDO1/ACO2/PGK1/-/ENO3/PGAM2/PRPS1/BCAT2/PSPH/PYCR3/ARG1/PHGDH/-/IDH3G/TKT/-/-	ssc:733654/ssc:396823/ssc:100510993/ssc:100154776/ssc:100514210/ssc:396999/ssc:407608/ssc:100524702/ssc:692156/ssc:100188980/ssc:100517744/ssc:396841/ssc:100316854/ssc:100516800/ssc:397115/ssc:100144529/ssc:396930/ssc:100525850/ssc:100127150/ssc:397519/ssc:110256498	21
ssc04723	Retrograde endocannabinoid signaling	30/960	105/5078	0.00985557	0.273268	ENSSSCG00000018065/ENSSSCG00000018091/ENSSSCG00000018069/ENSSSCG00000018084/ENSSSCG00000018087/ENSSSCG00000018086/ENSSSCG00000016893/ENSSSCG00000011764/ENSSSCG00000018092/ENSSSCG00000016100/ENSSSCG00000037964/ENSSSCG00000037953/ENSSSCG00000028092/ENSSSCG00000003170/ENSSSCG00000007669/ENSSSCG00000024134/ENSSSCG00000013936/ENSSSCG00000003256/ENSSSCG00000034487/ENSSSCG00000032693/ENSSSCG00000038826/…	ND1/ND5/ND2/ND3/ND4/ND4L/NDUFS4/-/ND6/-/GNG10/NDUFC1/GNG2/SLC17A7/GNB2/MGLL/NDUFA13/PRKCG/NDUFB11/MAPK12/NDUFV2/PLCB1/-/ADCY4/NDUFS8/-/MAPK8/-/-/NDUFA6	ssc:808501/ssc:808511/ssc:808502/ssc:808508/ssc:808510/ssc:808509/ssc:100516161/ssc:100523751/ssc:808512/ssc:100525083/ssc:100515992/ssc:100037985/ssc:102165618/ssc:100514772/ssc:100516546/ssc:100233193/ssc:100622110/ssc:100518074/ssc:100522775/ssc:574062/ssc:100037991/ssc:100152679/ssc:100624335/ssc:100152067/ssc:100521945/ssc:100525371/ssc:396610/ssc:100312976/ssc:733605/ssc:100157442	30
ssc01200	Carbon metabolism	30/960	107/5078	0.0129966	0.33033	ENSSSCG00000035696/ENSSSCG00000002873/ENSSSCG00000000694/ENSSSCG00000012116/ENSSSCG00000010517/ENSSSCG00000008571/ENSSSCG00000013878/ENSSSCG00000016049/ENSSSCG00000012847/ENSSSCG00000031174/ENSSSCG00000000064/ENSSSCG00000009407/ENSSSCG00000012440/ENSSSCG00000014919/ENSSSCG00000017904/ENSSSCG00000016720/ENSSSCG00000012560/ENSSSCG00000011653/ENSSSCG00000003776/ENSSSCG00000009405/ENSSSCG00000007748/…	MCEE/GPI/-/PRPS2/-/HADHA/PGLS/HIBCH/TALDO1/FBP1/ACO2/ESD/PGK1/ME3/ENO3/PGAM2/PRPS1/PCCB/ACADM/SUCLA2/PSPH/MDH1/PHGDH/AMT/IDH3G/SUCLG1/ACADS/ACAT1/TKT/-	ssc:100037986/ssc:397602/ssc:396823/ssc:100510993/ssc:100154776/ssc:397012/ssc:100517636/ssc:100514687/ssc:100514210/ssc:397038/ssc:396999/ssc:397127/ssc:407608/ssc:100520040/ssc:692156/ssc:100188980/ssc:100517744/ssc:100158147/ssc:397104/ssc:399540/ssc:100316854/ssc:396894/ssc:100144529/ssc:396679/ssc:100525850/ssc:399539/ssc:396932/ssc:100626793/ssc:100127150/ssc:397519	30
ssc05323	Rheumatoid arthritis	18/960	57/5078	0.0147406	0.345836	ENSSSCG00000000767/ENSSSCG00000003017/ENSSSCG00000008056/ENSSSCG00000006263/ENSSSCG00000001455/ENSSSCG00000013655/ENSSSCG00000001404/ENSSSCG00000011877/ENSSSCG00000010816/ENSSSCG00000040725/ENSSSCG00000017705/ENSSSCG00000032282/ENSSSCG00000037310/ENSSSCG00000016577/ENSSSCG00000039267/ENSSSCG00000008953/ENSSSCG00000012890/ENSSSCG00000001457	ATP6V1E1/TGFB1/-/ATP6V1H/-/ICAM1/TNF/CD86/TGFB2/IL11/CCL5/ACP5/ATP6AP1/ATP6V1F/ATP6V0B/CXCL8/TCIRG1/SLA-DQB1	ssc:100156112/ssc:397078/ssc:100518959/ssc:397472/ssc:100153386/ssc:396750/ssc:397086/ssc:397441/ssc:397084/ssc:110261056/ssc:396613/ssc:397414/ssc:102159115/ssc:100518811/ssc:110261242/ssc:396880/ssc:100521769/ssc:100037921	18
ssc00280	Valine, leucine and isoleucine degradation	14/960	43/5078	0.0227589	0.472195	ENSSSCG00000035696/ENSSSCG00000006324/ENSSSCG00000009150/ENSSSCG00000008571/ENSSSCG00000016049/ENSSSCG00000011653/ENSSSCG00000008569/ENSSSCG00000003776/ENSSSCG00000003139/ENSSSCG00000011250/ENSSSCG00000028794/ENSSSCG00000009916/ENSSSCG00000026153/ENSSSCG00000003192	MCEE/ALDH9A1/HADH/HADHA/HIBCH/PCCB/HADHB/ACADM/BCAT2/ACAA1/-/ACADS/ACAT1/IL4I1	ssc:100037986/ssc:100153809/ssc:397604/ssc:397012/ssc:100514687/ssc:100158147/ssc:397017/ssc:397104/ssc:396841/ssc:100515577/ssc:100142666/ssc:396932/ssc:100626793/ssc:100522257	14
ssc00514	Other types of O-glycan biosynthesis	8/960	20/5078	0.0232227	0.472195	ENSSSCG00000034059/ENSSSCG00000040385/ENSSSCG00000030209/ENSSSCG00000031701/ENSSSCG00000012088/ENSSSCG00000028879/ENSSSCG00000006360/ENSSSCG00000013883	ST3GAL3/RFNG/MFNG/GXYLT1/POFUT2/PLOD3/B4GALT3/COLGALT1	ssc:396619/ssc:110255925/ssc:102161832/ssc:110260763/ssc:100738385/ssc:100624420/ssc:100154856/ssc:100517457	8
ssc00330	Arginine and proline metabolism	14/960	45/5078	0.0335204	0.601395	ENSSSCG00000012173/ENSSSCG00000006324/ENSSSCG00000027121/ENSSSCG00000004392/ENSSSCG00000021220/ENSSSCG00000004703/ENSSSCG00000024752/ENSSSCG00000010855/ENSSSCG00000003463/ENSSSCG00000037854/ENSSSCG00000010292/ENSSSCG00000032763/ENSSSCG00000004195/ENSSSCG00000036132	SAT1/ALDH9A1/ODC1/-/CKB/-/ALDH4A1/-/AGMAT/L3HYPDH/P4HA1/PYCR3/ARG1/CKM	ssc:397645/ssc:100153809/ssc:414408/ssc:100155925/ssc:100627332/ssc:100519994/ssc:100820830/ssc:100524702/ssc:100519548/ssc:110262303/ssc:100037299/ssc:100516800/ssc:397115/ssc:397264	14
ssc05322	Systemic lupus erythematosus	14/960	45/5078	0.0335204	0.601395	ENSSSCG00000036080/ENSSSCG00000001455/ENSSSCG00000039307/ENSSSCG00000023971/ENSSSCG00000010058/ENSSSCG00000001404/ENSSSCG00000009178/ENSSSCG00000011877/ENSSSCG00000005840/ENSSSCG00000003701/ENSSSCG00000038945/ENSSSCG00000013551/ENSSSCG00000001457/ENSSSCG00000034136	-/-/H2AFJ/H3F3A/SNRPD3/TNF/H2AFZ/CD86/C8G/SNRPD1/HIST1H3E/C3/SLA-DQB1/-	ssc:100155734/ssc:100153386/ssc:100625850/ssc:100521680/ssc:100153480/ssc:397086/ssc:100141311/ssc:397441/ssc:100037955/ssc:100524872/ssc:100154511/ssc:397072/ssc:100037921/ssc:100158117	14
ssc00630	Glyoxylate and dicarboxylate metabolism	9/960	26/5078	0.0428484	0.690215	ENSSSCG00000035696/ENSSSCG00000000064/ENSSSCG00000003940/ENSSSCG00000011653/ENSSSCG00000025751/ENSSSCG00000022975/ENSSSCG00000026153/ENSSSCG00000005349/ENSSSCG00000035686	MCEE/ACO2/HYI/PCCB/MDH1/AMT/ACAT1/GRHPR/-	ssc:100037986/ssc:396999/ssc:100517478/ssc:100158147/ssc:396894/ssc:396679/ssc:100626793/ssc:100154014/ssc:397519	9
ssc00260	Glycine, serine and threonine metabolism	11/960	34/5078	0.042997	0.690215	ENSSSCG00000003789/ENSSSCG00000010517/ENSSSCG00000016720/ENSSSCG00000017384/ENSSSCG00000005740/ENSSSCG00000007748/ENSSSCG00000006717/ENSSSCG00000022975/ENSSSCG00000005349/ENSSSCG00000029945/ENSSSCG00000040779	CTH/-/PGAM2/AOC2/SARDH/PSPH/PHGDH/AMT/GRHPR/GCAT/-	ssc:733654/ssc:100154776/ssc:100188980/ssc:100520513/ssc:100154338/ssc:100316854/ssc:100144529/ssc:396679/ssc:100154014/ssc:100525698/ssc:110256498	11
ssc00071	Fatty acid degradation	11/960	35/5078	0.0523894	0.775356	ENSSSCG00000006324/ENSSSCG00000009150/ENSSSCG00000008571/ENSSSCG00000012583/ENSSSCG00000008724/ENSSSCG00000022364/ENSSSCG00000008569/ENSSSCG00000003776/ENSSSCG00000011250/ENSSSCG00000009916/ENSSSCG00000026153	ALDH9A1/HADH/HADHA/ACSL4/ACOX3/CPT1B/HADHB/ACADM/ACAA1/ACADS/ACAT1	ssc:100153809/ssc:397604/ssc:397012/ssc:448980/ssc:100523005/ssc:399528/ssc:397017/ssc:397104/ssc:100515577/ssc:396932/ssc:100626793	11
ssc01212	Fatty acid metabolism	13/960	44/5078	0.0583889	0.775356	ENSSSCG00000009150/ENSSSCG00000001433/ENSSSCG00000008571/ENSSSCG00000012583/ENSSSCG00000008724/ENSSSCG00000024015/ENSSSCG00000031299/ENSSSCG00000022364/ENSSSCG00000008569/ENSSSCG00000003776/ENSSSCG00000011250/ENSSSCG00000009916/ENSSSCG00000026153	HADH/-/HADHA/ACSL4/ACOX3/FADS1/TECR/CPT1B/HADHB/ACADM/ACAA1/ACADS/ACAT1	ssc:397604/ssc:100144537/ssc:397012/ssc:448980/ssc:100523005/ssc:444995/ssc:100515709/ssc:399528/ssc:397017/ssc:397104/ssc:100515577/ssc:396932/ssc:100626793	13
ssc03050	Proteasome	12/960	40/5078	0.0608012	0.775356	ENSSSCG00000005038/ENSSSCG00000005072/ENSSSCG00000039582/ENSSSCG00000002036/ENSSSCG00000013391/ENSSSCG00000034984/ENSSSCG00000017489/ENSSSCG00000001463/ENSSSCG00000033332/ENSSSCG00000037606/ENSSSCG00000036658/ENSSSCG00000001951	PSMC6/PSMA3/-/-/-/PSMB4/PSMD3/PSMB9/PSMA7/PSMB3/PSMD8/PSMA6	ssc:100154148/ssc:100154408/ssc:100620420/ssc:100155139/ssc:100516779/ssc:100153923/ssc:100512253/ssc:654294/ssc:100626738/ssc:497064/ssc:100515483/ssc:100156790	12
ssc04612	Antigen processing and presentation	12/960	40/5078	0.0608012	0.775356	ENSSSCG00000004687/ENSSSCG00000033262/ENSSSCG00000001229/ENSSSCG00000025618/ENSSSCG00000001455/ENSSSCG00000001404/ENSSSCG00000013901/ENSSSCG00000000844/ENSSSCG00000014292/ENSSSCG00000001701/ENSSSCG00000001457/ENSSSCG00000034395	B2M/CD74/-/TAP1/-/TNF/IFI30/NFYB/HSPA4/-/SLA-DQB1/CREB1	ssc:397033/ssc:396660/ssc:100037288/ssc:733649/ssc:100153386/ssc:397086/ssc:100174943/ssc:100157587/ssc:100524853/ssc:396742/ssc:100037921/ssc:100736562	12
ssc04621	NOD-like receptor signaling pathway	29/960	116/5078	0.0610116	0.775356	ENSSSCG00000002707/ENSSSCG00000005453/ENSSSCG00000027529/ENSSSCG00000000144/ENSSSCG00000039338/ENSSSCG00000017936/ENSSSCG00000039285/ENSSSCG00000022080/ENSSSCG00000024096/ENSSSCG00000001867/ENSSSCG00000004370/ENSSSCG00000010320/ENSSSCG00000001404/ENSSSCG00000032693/ENSSSCG00000014349/ENSSSCG00000007056/ENSSSCG00000003178/ENSSSCG00000012203/ENSSSCG00000017705/ENSSSCG00000015435/ENSSSCG00000015644/…	GABARAPL2/-/BIRC3/-/SUGT1/GABARAP/MFN1/RHOA/RIPK2/PSTPIP1/ATG5/-/TNF/MAPK12/TMEM173/PLCB1/IRF3/TAB3/CCL5/NAMPT/IKBKE/-/TRPM7/ATG12/-/CXCL8/MAPK8/GSDMD/-	ssc:100521968/ssc:397581/ssc:100622590/ssc:100158080/ssc:100736854/ssc:100462752/ssc:100627612/ssc:396849/ssc:100518835/ssc:100152628/ssc:100739102/ssc:397659/ssc:397086/ssc:574062/ssc:100217389/ssc:100152679/ssc:396656/ssc:100517796/ssc:396613/ssc:595123/ssc:100519508/ssc:100522887/ssc:100169932/ssc:100462745/ssc:396742/ssc:396880/ssc:396610/ssc:100515607/ssc:100522011	29
ssc04142	Lysosome	26/960	103/5078	0.0662919	0.808761	ENSSSCG00000037131/ENSSSCG00000014924/ENSSSCG00000002366/ENSSSCG00000001433/ENSSSCG00000001770/ENSSSCG00000008056/ENSSSCG00000006263/ENSSSCG00000006522/ENSSSCG00000032262/ENSSSCG00000006083/ENSSSCG00000017087/ENSSSCG00000040793/ENSSSCG00000038918/ENSSSCG00000007925/ENSSSCG00000014101/ENSSSCG00000001927/ENSSSCG00000002645/ENSSSCG00000032282/ENSSSCG00000017156/ENSSSCG00000024119/ENSSSCG00000037310/…	CLTA/CTSC/NPC2/-/CTSH/-/ATP6V1H/GBA/IDUA/LAPTM4B/GM2A/CTSD/CTSF/NAGPA/AP3B1/-/GALNS/ACP5/GAA/GLB1/ATP6AP1/ATP6V0B/AP3M1/TCIRG1/LAMP3/PSAP	ssc:100187581/ssc:100522387/ssc:397410/ssc:100144537/ssc:396969/ssc:100518959/ssc:397472/ssc:449572/ssc:110262029/ssc:100522993/ssc:100515283/ssc:494568/ssc:100520004/ssc:100512596/ssc:100049670/ssc:100142664/ssc:397000/ssc:397414/ssc:100526132/ssc:100624593/ssc:102159115/ssc:110261242/ssc:100155017/ssc:100521769/ssc:100624581/ssc:100153167	26
ssc05134	Legionellosis	12/960	41/5078	0.0717946	0.823421	ENSSSCG00000013064/ENSSSCG00000016095/ENSSSCG00000004169/ENSSSCG00000001404/ENSSSCG00000008359/ENSSSCG00000040401/ENSSSCG00000016077/ENSSSCG00000010580/ENSSSCG00000008953/ENSSSCG00000013551/ENSSSCG00000040811/ENSSSCG00000034012	EEF1G/CLK1/HBS1L/TNF/RAB1A/EEF1A2/HSPD1/NFKB2/CXCL8/C3/-/CASP3	ssc:397022/ssc:100141471/ssc:100158211/ssc:397086/ssc:595116/ssc:110257403/ssc:492279/ssc:100153829/ssc:396880/ssc:397072/ssc:100522011/ssc:397244	12
ssc03008	Ribosome biogenesis in eukaryotes	17/960	63/5078	0.072893	0.823421	ENSSSCG00000036779/ENSSSCG00000008536/ENSSSCG00000000058/ENSSSCG00000001414/ENSSSCG00000007732/ENSSSCG00000026812/ENSSSCG00000011449/ENSSSCG00000022225/ENSSSCG00000036960/ENSSSCG00000039202/ENSSSCG00000022952/ENSSSCG00000012581/ENSSSCG00000030510/ENSSSCG00000016036/ENSSSCG00000010198/ENSSSCG00000014199/ENSSSCG00000010460	5_8S_rRNA/WDR43/SNU13/-/SBDS/EMG1/GNL3/NOP58/NOP10/FCF1/NMD3/NXT2/FBL/WDR75/BMS1/WDR36/RPP30	ssc:100861536/ssc:100519832/ssc:100155420/ssc:397211/ssc:100516003/ssc:100627558/ssc:100155235/ssc:100156132/ssc:100156164/ssc:100524688/ssc:100738482/ssc:100521422/ssc:100626002/ssc:100511538/ssc:100157879/ssc:100627271/ssc:100156540	17
ssc04137	Mitophagy - animal	16/960	59/5078	0.0772629	0.841614	ENSSSCG00000002707/ENSSSCG00000001414/ENSSSCG00000000084/ENSSSCG00000000457/ENSSSCG00000017936/ENSSSCG00000039285/ENSSSCG00000004639/ENSSSCG00000005096/ENSSSCG00000004370/ENSSSCG00000018033/ENSSSCG00000003183/ENSSSCG00000012287/ENSSSCG00000000512/ENSSSCG00000016692/ENSSSCG00000010380/ENSSSCG00000001621	GABARAPL2/-/ATF4/USP15/GABARAP/MFN1/USP8/HIF1A/ATG5/-/RRAS/TFE3/TBC1D15/TAX1BP1/MAPK8/TFEB	ssc:100521968/ssc:397211/ssc:100144302/ssc:100524085/ssc:100462752/ssc:100627612/ssc:100157546/ssc:396696/ssc:100739102/ssc:100125968/ssc:100516558/ssc:100511298/ssc:100157246/ssc:100516165/ssc:396610/ssc:100157940	16
ssc00640	Propanoate metabolism	9/960	29/5078	0.0810465	0.852385	ENSSSCG00000035696/ENSSSCG00000008571/ENSSSCG00000016049/ENSSSCG00000011653/ENSSSCG00000003776/ENSSSCG00000009405/ENSSSCG00000028794/ENSSSCG00000008247/ENSSSCG00000026153	MCEE/HADHA/HIBCH/PCCB/ACADM/SUCLA2/-/SUCLG1/ACAT1	ssc:100037986/ssc:397012/ssc:100514687/ssc:100158147/ssc:397104/ssc:399540/ssc:100142666/ssc:399539/ssc:100626793	9
ssc04940	Type I diabetes mellitus	7/960	21/5078	0.0847144	0.861263	ENSSSCG00000001229/ENSSSCG00000001455/ENSSSCG00000001404/ENSSSCG00000011877/ENSSSCG00000016077/ENSSSCG00000001457/ENSSSCG00000033740	-/-/TNF/CD86/HSPD1/SLA-DQB1/-	ssc:100037288/ssc:100153386/ssc:397086/ssc:397441/ssc:492279/ssc:100037921/ssc:397415	7
ssc04145	Phagosome	26/960	107/5078	0.0967205	0.951605	ENSSSCG00000024927/ENSSSCG00000028355/ENSSSCG00000000190/ENSSSCG00000002639/ENSSSCG00000000767/ENSSSCG00000037046/ENSSSCG00000000194/ENSSSCG00000011848/ENSSSCG00000004190/ENSSSCG00000001229/ENSSSCG00000008056/ENSSSCG00000025618/ENSSSCG00000006263/ENSSSCG00000011233/ENSSSCG00000001455/ENSSSCG00000013579/ENSSSCG00000003749/ENSSSCG00000037310/ENSSSCG00000016577/ENSSSCG00000039267/ENSSSCG00000012890/…	STX12/ACTG1/TUBA1B/TUBB3/ATP6V1E1/TUBB4B/-/TFRC/STX7/-/-/TAP1/ATP6V1H/DYNC1LI1/-/CD209/PIK3C3/ATP6AP1/ATP6V1F/ATP6V0B/TCIRG1/THBS3/C3/SLA-DQB1/SEC61B/RAB5A	ssc:100627750/ssc:397653/ssc:100135051/ssc:100623583/ssc:100156112/ssc:100516352/ssc:100127131/ssc:397062/ssc:100153196/ssc:100037288/ssc:100518959/ssc:733649/ssc:397472/ssc:100511779/ssc:100153386/ssc:100170134/ssc:503700/ssc:102159115/ssc:100518811/ssc:110261242/ssc:100521769/ssc:100155108/ssc:397072/ssc:100037921/ssc:100511362/ssc:100144499	26
ssc00062	Fatty acid elongation	7/960	22/5078	0.104881	0.990337	ENSSSCG00000009150/ENSSSCG00000001433/ENSSSCG00000008571/ENSSSCG00000031299/ENSSSCG00000003377/ENSSSCG00000008569/ENSSSCG00000035012	HADH/-/HADHA/TECR/ACOT7/HADHB/ELOVL7	ssc:397604/ssc:100144537/ssc:397012/ssc:100515709/ssc:100514773/ssc:397017/ssc:100524592	7
ssc05332	Graft-versus-host disease	5/960	14/5078	0.107151	0.990337	ENSSSCG00000001229/ENSSSCG00000001455/ENSSSCG00000001404/ENSSSCG00000011877/ENSSSCG00000001457	-/-/TNF/CD86/SLA-DQB1	ssc:100037288/ssc:100153386/ssc:397086/ssc:397441/ssc:100037921	5
ssc04622	RIG-I-like receptor signaling pathway	13/960	49/5078	0.119844	0.99993	ENSSSCG00000040575/ENSSSCG00000012252/ENSSSCG00000003729/ENSSSCG00000004370/ENSSSCG00000001404/ENSSSCG00000032693/ENSSSCG00000014349/ENSSSCG00000017515/ENSSSCG00000003178/ENSSSCG00000015644/ENSSSCG00000033912/ENSSSCG00000008953/ENSSSCG00000010380	ISG15/DDX3X/RNF125/ATG5/TNF/MAPK12/TMEM173/TBKBP1/IRF3/IKBKE/ATG12/CXCL8/MAPK8	ssc:100145895/ssc:100515940/ssc:100517591/ssc:100739102/ssc:397086/ssc:574062/ssc:100217389/ssc:100518628/ssc:396656/ssc:100519508/ssc:100462745/ssc:396880/ssc:396610	13
ssc04146	Peroxisome	18/960	73/5078	0.133756	0.99993	ENSSSCG00000007987/ENSSSCG00000007426/ENSSSCG00000012583/ENSSSCG00000027114/ENSSSCG00000005671/ENSSSCG00000003914/ENSSSCG00000025252/ENSSSCG00000008724/ENSSSCG00000040586/ENSSSCG00000021170/ENSSSCG00000011250/ENSSSCG00000013030/ENSSSCG00000013569/ENSSSCG00000004160/ENSSSCG00000014187/ENSSSCG00000004134/ENSSSCG00000028943/ENSSSCG00000009666	DECR2/ACOT8/ACSL4/SCP2/CRAT/-/PEX5/ACOX3/PAOX/FAR1/ACAA1/PRDX5/PEX11G/PEX7/NUDT12/PEX3/ECH1/EPHX2	ssc:100524368/ssc:100157173/ssc:448980/ssc:397439/ssc:100127351/ssc:100512476/ssc:100512963/ssc:100523005/ssc:100626281/ssc:100625473/ssc:100515577/ssc:397273/ssc:100511182/ssc:100152228/ssc:100512459/ssc:100153726/ssc:733679/ssc:414425	18
ssc00360	Phenylalanine metabolism	5/960	15/5078	0.136866	0.99993	ENSSSCG00000022009/ENSSSCG00000018044/ENSSSCG00000010067/ENSSSCG00000017384/ENSSSCG00000003192	DDC/ALDH3A1/MIF/AOC2/IL4I1	ssc:396857/ssc:100526075/ssc:397412/ssc:100520513/ssc:100522257	5
ssc01210	2-Oxocarboxylic acid metabolism	5/960	15/5078	0.136866	0.99993	ENSSSCG00000000064/ENSSSCG00000003139/ENSSSCG00000023325/ENSSSCG00000012783/ENSSSCG00000035686	ACO2/BCAT2/-/IDH3G/-	ssc:396999/ssc:396841/ssc:396930/ssc:100525850/ssc:397519	5
ssc03018	RNA degradation	17/960	70/5078	0.157386	0.99993	ENSSSCG00000039331/ENSSSCG00000003660/ENSSSCG00000016911/ENSSSCG00000012014/ENSSSCG00000031882/ENSSSCG00000005346/ENSSSCG00000006063/ENSSSCG00000014165/ENSSSCG00000017904/ENSSSCG00000006983/ENSSSCG00000016077/ENSSSCG00000015097/ENSSSCG00000034314/ENSSSCG00000032424/ENSSSCG00000001424/novel.446/ENSSSCG00000024916	-/-/SKIV2L2/-/PNPT1/ZCCHC7/-/-/ENO3/CNOT7/HSPD1/DDX6/LSM4/NUDT16/SKIV2L/-/DHX36	ssc:100515656/ssc:100515840/ssc:100518521/ssc:100048957/ssc:100642182/ssc:100520354/ssc:100153958/ssc:100522857/ssc:692156/ssc:100154442/ssc:492279/ssc:100515499/ssc:110259317/ssc:100152693/ssc:100124376/ssc:100515927/ssc:100626674	17
ssc01040	Biosynthesis of unsaturated fatty acids	6/960	20/5078	0.161073	0.99993	ENSSSCG00000008571/ENSSSCG00000008724/ENSSSCG00000024015/ENSSSCG00000031299/ENSSSCG00000003377/ENSSSCG00000011250	HADHA/ACOX3/FADS1/TECR/ACOT7/ACAA1	ssc:397012/ssc:100523005/ssc:444995/ssc:100515709/ssc:100514773/ssc:100515577	6
ssc00620	Pyruvate metabolism	9/960	34/5078	0.178738	0.99993	ENSSSCG00000006324/ENSSSCG00000002009/ENSSSCG00000014919/ENSSSCG00000025224/ENSSSCG00000002712/ENSSSCG00000025751/ENSSSCG00000026153/ENSSSCG00000005349/ENSSSCG00000008012	ALDH9A1/PCK2/ME3/-/LDHD/MDH1/ACAT1/GRHPR/HAGH	ssc:100153809/ssc:403165/ssc:100520040/ssc:100516794/ssc:100523064/ssc:396894/ssc:100626793/ssc:100154014/ssc:100624780	9
ssc05133	Pertussis	13/960	53/5078	0.18835	0.99993	ENSSSCG00000006175/ENSSSCG00000022080/ENSSSCG00000001959/ENSSSCG00000001404/ENSSSCG00000012795/ENSSSCG00000032693/ENSSSCG00000003178/ENSSSCG00000008953/ENSSSCG00000010380/ENSSSCG00000013551/ENSSSCG00000040811/ENSSSCG00000034012/ENSSSCG00000034980	LY96/RHOA/CFL2/TNF/IRAK1/MAPK12/IRF3/CXCL8/MAPK8/C3/-/CASP3/IRF8	ssc:100125555/ssc:396849/ssc:497233/ssc:397086/ssc:396606/ssc:574062/ssc:396656/ssc:396880/ssc:396610/ssc:397072/ssc:100522011/ssc:397244/ssc:396645	13
ssc00240	Pyrimidine metabolism	20/960	87/5078	0.197254	0.99993	ENSSSCG00000010981/ENSSSCG00000026055/ENSSSCG00000018052/ENSSSCG00000021259/ENSSSCG00000009310/ENSSSCG00000030388/ENSSSCG00000025571/ENSSSCG00000028210/ENSSSCG00000022507/ENSSSCG00000032141/ENSSSCG00000017591/ENSSSCG00000031882/ENSSSCG00000035939/ENSSSCG00000001493/ENSSSCG00000006294/ENSSSCG00000005717/ENSSSCG00000025298/ENSSSCG00000005347/ENSSSCG00000003973/ENSSSCG00000000063	NUDT2/PRIM1/NT5M/CDA/-/UPP1/POLR2G/NT5C/POLR2H/-/NME2/PNPT1/ZNF512B/PRIM2/NME7/UCK1/TWISTNB/POLR1E/CTPS1/POLR3H	ssc:397577/ssc:100157576/ssc:100513046/ssc:100515954/ssc:100627477/ssc:100625277/ssc:100620235/ssc:100526240/ssc:100628241/ssc:100621123/ssc:733683/ssc:100642182/ssc:110257383/ssc:100156829/ssc:100152763/ssc:100525976/ssc:100517907/ssc:100156445/ssc:100525292/ssc:100157033	20
ssc05320	Autoimmune thyroid disease	5/960	17/5078	0.205309	0.99993	ENSSSCG00000001229/ENSSSCG00000001455/ENSSSCG00000011877/ENSSSCG00000005948/ENSSSCG00000001457	-/-/CD86/TG/SLA-DQB1	ssc:100037288/ssc:100153386/ssc:397441/ssc:100156471/ssc:100037921	5
ssc05330	Allograft rejection	5/960	17/5078	0.205309	0.99993	ENSSSCG00000001229/ENSSSCG00000001455/ENSSSCG00000001404/ENSSSCG00000011877/ENSSSCG00000001457	-/-/TNF/CD86/SLA-DQB1	ssc:100037288/ssc:100153386/ssc:397086/ssc:397441/ssc:100037921	5
ssc04144	Endocytosis	44/960	208/5078	0.222793	0.99993	ENSSSCG00000010995/ENSSSCG00000037131/ENSSSCG00000006775/ENSSSCG00000037499/ENSSSCG00000011997/ENSSSCG00000036828/ENSSSCG00000028113/ENSSSCG00000011848/ENSSSCG00000032312/ENSSSCG00000012918/ENSSSCG00000039670/ENSSSCG00000001229/ENSSSCG00000010581/ENSSSCG00000011552/ENSSSCG00000007088/ENSSSCG00000030361/ENSSSCG00000027206/ENSSSCG00000016593/ENSSSCG00000009821/ENSSSCG00000008222/ENSSSCG00000010250/…	CHMP5/CLTA/CAPZA1/NEDD4/CHMP2B/SNX4/CAPZA2/TFRC/RAB11A/GRK2/-/-/PSD/ARPC4/-/PRKCZ/PARD6B/ARF5/ARPC3/-/VPS26A/USP8/RHOA/-/VPS28/-/KIF5B/SMAP1/WASHC4/SH3GLB2/TGFBR1/ARRB2/PLD2/AP2S1/ARFGAP1/PRKCI/AP2A2/CBLC/STAM2/SNX2/ARFGEF1/SPG21/RAB5A/AMPH	ssc:100513035/ssc:100187581/ssc:100037957/ssc:100514504/ssc:100516044/ssc:110256410/ssc:100037958/ssc:397062/ssc:595117/ssc:100513842/ssc:100738636/ssc:100037288/ssc:100157049/ssc:100155875/ssc:100155390/ssc:100533200/ssc:100151957/ssc:100270722/ssc:100154518/ssc:100522249/ssc:100155086/ssc:100157546/ssc:396849/ssc:102165500/ssc:100154859/ssc:100125968/ssc:595132/ssc:100513326/ssc:100520136/ssc:1…	44
ssc04721	Synaptic vesicle cycle	12/960	50/5078	0.223667	0.99993	ENSSSCG00000037131/ENSSSCG00000000767/ENSSSCG00000008056/ENSSSCG00000006263/ENSSSCG00000013897/ENSSSCG00000003170/ENSSSCG00000003106/ENSSSCG00000003120/ENSSSCG00000012836/ENSSSCG00000016577/ENSSSCG00000039267/ENSSSCG00000012890	CLTA/ATP6V1E1/-/ATP6V1H/RAB3A/SLC17A7/AP2S1/NAPA/AP2A2/ATP6V1F/ATP6V0B/TCIRG1	ssc:100187581/ssc:100156112/ssc:100518959/ssc:397472/ssc:100144498/ssc:100514772/ssc:100514408/ssc:100515953/ssc:100513262/ssc:100518811/ssc:110261242/ssc:100521769	12
ssc05152	Tuberculosis	29/960	134/5078	0.236045	0.99993	ENSSSCG00000033262/ENSSSCG00000003017/ENSSSCG00000008056/ENSSSCG00000006263/ENSSSCG00000000769/ENSSSCG00000001455/ENSSSCG00000022080/ENSSSCG00000024096/ENSSSCG00000001404/ENSSSCG00000040793/ENSSSCG00000012795/ENSSSCG00000032693/ENSSSCG00000010816/ENSSSCG00000013579/ENSSSCG00000016077/ENSSSCG00000003749/ENSSSCG00000000844/ENSSSCG00000037310/ENSSSCG00000039267/ENSSSCG00000010380/ENSSSCG00000012890/…	CD74/TGFB1/-/ATP6V1H/BID/-/RHOA/RIPK2/TNF/CTSD/IRAK1/MAPK12/TGFB2/CD209/HSPD1/PIK3C3/NFYB/ATP6AP1/ATP6V0B/MAPK8/TCIRG1/C3/PLK3/CEBPG/SLA-DQB1/-/CASP3/RAB5A/CREB1	ssc:396660/ssc:397078/ssc:100518959/ssc:397472/ssc:594852/ssc:100153386/ssc:396849/ssc:100518835/ssc:397086/ssc:494568/ssc:396606/ssc:574062/ssc:397084/ssc:100170134/ssc:492279/ssc:503700/ssc:100157587/ssc:102159115/ssc:110261242/ssc:396610/ssc:100521769/ssc:397072/ssc:397250/ssc:100525580/ssc:100037921/ssc:100153403/ssc:397244/ssc:100144499/ssc:100736562	29
ssc00030	Pentose phosphate pathway	7/960	27/5078	0.237456	0.99993	ENSSSCG00000002873/ENSSSCG00000012116/ENSSSCG00000013878/ENSSSCG00000012847/ENSSSCG00000031174/ENSSSCG00000012560/ENSSSCG00000021408	GPI/PRPS2/PGLS/TALDO1/FBP1/PRPS1/TKT	ssc:397602/ssc:100510993/ssc:100517636/ssc:100514210/ssc:397038/ssc:100517744/ssc:100127150	7
ssc00564	Glycerophospholipid metabolism	17/960	75/5078	0.240326	0.99993	ENSSSCG00000002235/ENSSSCG00000017116/ENSSSCG00000006260/ENSSSCG00000027629/ENSSSCG00000039397/ENSSSCG00000018055/ENSSSCG00000014004/ENSSSCG00000038494/ENSSSCG00000017912/ENSSSCG00000039655/ENSSSCG00000007359/ENSSSCG00000037427/ENSSSCG00000030303/ENSSSCG00000004033/ENSSSCG00000004737/ENSSSCG00000003267/ENSSSCG00000015755	LPCAT4/LPCAT1/-/CDIPT/ETNK1/PEMT/-/LPIN2/PLD2/TAZ/LPIN3/PTDSS2/ACHE/AGPAT4/PLA2G4B/MBOAT7/AGPAT5	ssc:100152542/ssc:100217397/ssc:100152491/ssc:100312963/ssc:110260724/ssc:397654/ssc:100233200/ssc:100187579/ssc:414900/ssc:110257854/ssc:100170771/ssc:110259207/ssc:100621099/ssc:100156632/ssc:100152927/ssc:100521498/ssc:100233172	17
ssc00983	Drug metabolism - other enzymes	11/960	46/5078	0.241087	0.99993	ENSSSCG00000032580/ENSSSCG00000001073/ENSSSCG00000021259/ENSSSCG00000006325/ENSSSCG00000030388/ENSSSCG00000032141/ENSSSCG00000017591/ENSSSCG00000035939/ENSSSCG00000006294/ENSSSCG00000005717/ENSSSCG00000032003	MGST1/TPMT/CDA/MGST3/UPP1/-/NME2/ZNF512B/NME7/UCK1/-	ssc:397567/ssc:100157630/ssc:100515954/ssc:733607/ssc:100625277/ssc:100621123/ssc:733683/ssc:110257383/ssc:100152763/ssc:100525976/ssc:100739163	11
ssc00100	Steroid biosynthesis	5/960	18/5078	0.243042	0.99993	ENSSSCG00000008857/ENSSSCG00000006337/ENSSSCG00000013004/ENSSSCG00000028517/ENSSSCG00000028671	MSMO1/HSD17B7/TM7SF2/SC5D/CEL	ssc:396590/ssc:100155418/ssc:100514510/ssc:100520925/ssc:100625953	5
ssc05410	Hypertrophic cardiomyopathy (HCM)	12/960	51/5078	0.245699	0.99993	ENSSSCG00000028355/ENSSSCG00000003017/ENSSSCG00000011441/ENSSSCG00000005316/ENSSSCG00000001404/ENSSSCG00000017296/ENSSSCG00000010816/ENSSSCG00000028148/ENSSSCG00000004570/ENSSSCG00000015402/ENSSSCG00000004961/ENSSSCG00000017578	ACTG1/TGFB1/TNNC1/TPM2/TNF/ACE/TGFB2/DMD/-/CACNA2D1/ITGA11/ITGA3	ssc:397653/ssc:397078/ssc:100156435/ssc:396693/ssc:397086/ssc:613133/ssc:397084/ssc:497636/ssc:100037999/ssc:397377/ssc:100520350/ssc:100517053	12
ssc04973	Carbohydrate digestion and absorption	8/960	32/5078	0.247264	0.99993	ENSSSCG00000020927/ENSSSCG00000039651/ENSSSCG00000011735/ENSSSCG00000015084/ENSSSCG00000039973/ENSSSCG00000030413/ENSSSCG00000015105/ENSSSCG00000017951	SLC2A2/SLC2A5/SI/FXYD2/TAS1R2/PIK3CA/SLC37A4/ATP1B2	ssc:397429/ssc:100625876/ssc:100623884/ssc:541593/ssc:100913086/ssc:100621789/ssc:100516688/ssc:100522212	8
ssc00510	N-Glycan biosynthesis	10/960	42/5078	0.260441	0.99993	ENSSSCG00000021988/ENSSSCG00000032321/ENSSSCG00000002050/ENSSSCG00000034952/ENSSSCG00000006885/ENSSSCG00000039830/ENSSSCG00000006360/ENSSSCG00000003815/ENSSSCG00000000980/ENSSSCG00000009360	TUSC3/MGAT4C/DAD1/DPM1/ALG14/-/B4GALT3/ALG6/ALG12/ALG5	ssc:106504082/ssc:414851/ssc:396984/ssc:100124379/ssc:100157203/ssc:100627465/ssc:100154856/ssc:100521457/ssc:100520494/ssc:100154411	10
ssc00670	One carbon pool by folate	4/960	14/5078	0.264552	0.99993	ENSSSCG00000031117/ENSSSCG00000027926/ENSSSCG00000038708/ENSSSCG00000022975	-/FTCD/-/AMT	ssc:100525912/ssc:397517/ssc:102167410/ssc:396679	4
ssc00020	Citrate cycle (TCA cycle)	7/960	28/5078	0.268854	0.99993	ENSSSCG00000002009/ENSSSCG00000000064/ENSSSCG00000009405/ENSSSCG00000025751/ENSSSCG00000012783/ENSSSCG00000008247/ENSSSCG00000035686	PCK2/ACO2/SUCLA2/MDH1/IDH3G/SUCLG1/-	ssc:403165/ssc:396999/ssc:399540/ssc:396894/ssc:100525850/ssc:399539/ssc:397519	7
ssc04215	Apoptosis - multiple species	7/960	28/5078	0.268854	0.99993	ENSSSCG00000027529/ENSSSCG00000000769/ENSSSCG00000009799/ENSSSCG00000010380/ENSSSCG00000040486/ENSSSCG00000039882/ENSSSCG00000034012	BIRC3/BID/DIABLO/MAPK8/BIRC5/HTRA2/CASP3	ssc:100622590/ssc:594852/ssc:100155744/ssc:396610/ssc:397266/ssc:100512831/ssc:397244	7
ssc04964	Proximal tubule bicarbonate reclamation	5/960	19/5078	0.2824	0.99993	ENSSSCG00000016056/ENSSSCG00000002009/ENSSSCG00000015084/ENSSSCG00000025751/ENSSSCG00000017951	GLS/PCK2/FXYD2/MDH1/ATP1B2	ssc:399525/ssc:403165/ssc:541593/ssc:396894/ssc:100522212	5
ssc05416	Viral myocarditis	10/960	43/5078	0.286323	0.99993	ENSSSCG00000028355/ENSSSCG00000001229/ENSSSCG00000000769/ENSSSCG00000001455/ENSSSCG00000021944/ENSSSCG00000013655/ENSSSCG00000011877/ENSSSCG00000028148/ENSSSCG00000001457/ENSSSCG00000034012	ACTG1/-/BID/-/RAC2/ICAM1/CD86/DMD/SLA-DQB1/CASP3	ssc:397653/ssc:100037288/ssc:594852/ssc:100153386/ssc:100621675/ssc:396750/ssc:397441/ssc:497636/ssc:100037921/ssc:397244	10
ssc04217	Necroptosis	23/960	108/5078	0.296279	0.99993	ENSSSCG00000009633/ENSSSCG00000010995/ENSSSCG00000027529/ENSSSCG00000013022/ENSSSCG00000011997/ENSSSCG00000036080/ENSSSCG00000000769/ENSSSCG00000039307/ENSSSCG00000033673/ENSSSCG00000008222/ENSSSCG00000010320/ENSSSCG00000001404/ENSSSCG00000009327/ENSSSCG00000009178/ENSSSCG00000008496/ENSSSCG00000012999/ENSSSCG00000015801/ENSSSCG00000022815/ENSSSCG00000004636/ENSSSCG00000004737/ENSSSCG00000001701/…	-/CHMP5/BIRC3/PYGM/CHMP2B/-/BID/H2AFJ/SLC25A6/-/-/TNF/-/H2AFZ/EIF2AK2/CAPN1/TLR3/PYGB/TRPM7/PLA2G4B/-/MAPK8/-	ssc:100624226/ssc:100513035/ssc:100622590/ssc:733659/ssc:100516044/ssc:100155734/ssc:594852/ssc:100625850/ssc:403155/ssc:100522249/ssc:397659/ssc:397086/ssc:445521/ssc:100141311/ssc:397588/ssc:397027/ssc:100037937/ssc:100621536/ssc:100169932/ssc:100152927/ssc:396742/ssc:396610/ssc:100522011	23
ssc00480	Glutathione metabolism	9/960	39/5078	0.310251	0.99993	ENSSSCG00000027121/ENSSSCG00000032580/ENSSSCG00000010055/ENSSSCG00000021973/ENSSSCG00000006325/ENSSSCG00000005911/ENSSSCG00000033727/ENSSSCG00000032003/ENSSSCG00000007285	ODC1/MGST1/GGT5/GPX8/MGST3/OPLAH/GPX1/-/GGT7	ssc:414408/ssc:397567/ssc:100157523/ssc:100519691/ssc:733607/ssc:100515137/ssc:397403/ssc:100739163/ssc:100519401	9
ssc00010	Glycolysis / Gluconeogenesis	12/960	54/5078	0.315966	0.99993	ENSSSCG00000006324/ENSSSCG00000002873/ENSSSCG00000008486/ENSSSCG00000000694/ENSSSCG00000010517/ENSSSCG00000018044/ENSSSCG00000002009/ENSSSCG00000031174/ENSSSCG00000012440/ENSSSCG00000017904/ENSSSCG00000016720/ENSSSCG00000010435	ALDH9A1/GPI/GALM/-/-/ALDH3A1/PCK2/FBP1/PGK1/ENO3/PGAM2/MINPP1	ssc:100153809/ssc:397602/ssc:399536/ssc:396823/ssc:100154776/ssc:100526075/ssc:403165/ssc:397038/ssc:407608/ssc:692156/ssc:100188980/ssc:100152243	12
ssc05414	Dilated cardiomyopathy (DCM)	12/960	54/5078	0.315966	0.99993	ENSSSCG00000028355/ENSSSCG00000003017/ENSSSCG00000011441/ENSSSCG00000005316/ENSSSCG00000001404/ENSSSCG00000010816/ENSSSCG00000001988/ENSSSCG00000028148/ENSSSCG00000004570/ENSSSCG00000015402/ENSSSCG00000004961/ENSSSCG00000017578	ACTG1/TGFB1/TNNC1/TPM2/TNF/TGFB2/ADCY4/DMD/-/CACNA2D1/ITGA11/ITGA3	ssc:397653/ssc:397078/ssc:100156435/ssc:396693/ssc:397086/ssc:397084/ssc:100152067/ssc:497636/ssc:100037999/ssc:397377/ssc:100520350/ssc:100517053	12
ssc00650	Butanoate metabolism	5/960	20/5078	0.322842	0.99993	ENSSSCG00000009150/ENSSSCG00000008571/ENSSSCG00000007857/ENSSSCG00000009916/ENSSSCG00000026153	HADH/HADHA/ACSM3/ACADS/ACAT1	ssc:397604/ssc:397012/ssc:100512220/ssc:396932/ssc:100626793	5
ssc00120	Primary bile acid biosynthesis	3/960	11/5078	0.346237	0.99993	ENSSSCG00000007426/ENSSSCG00000027114/ENSSSCG00000001718	ACOT8/SCP2/CYP39A1	ssc:100157173/ssc:397439/ssc:100113410	3
ssc05310	Asthma	3/960	11/5078	0.346237	0.99993	ENSSSCG00000001455/ENSSSCG00000001404/ENSSSCG00000001457	-/TNF/SLA-DQB1	ssc:100153386/ssc:397086/ssc:100037921	3
ssc00511	Other glycan degradation	4/960	16/5078	0.358064	0.99993	ENSSSCG00000001881/ENSSSCG00000006522/ENSSSCG00000001927/ENSSSCG00000024119	MAN2C1/GBA/-/GLB1	ssc:100156538/ssc:449572/ssc:100142664/ssc:100624593	4
ssc00531	Glycosaminoglycan degradation	4/960	16/5078	0.358064	0.99993	ENSSSCG00000032262/ENSSSCG00000001927/ENSSSCG00000002645/ENSSSCG00000024119	IDUA/-/GALNS/GLB1	ssc:110262029/ssc:100142664/ssc:397000/ssc:100624593	4
ssc03040	Spliceosome	24/960	117/5078	0.362885	0.99993	ENSSSCG00000001400/ENSSSCG00000000058/ENSSSCG00000008756/ENSSSCG00000036293/ENSSSCG00000026644/ENSSSCG00000008587/ENSSSCG00000025653/ENSSSCG00000008484/ENSSSCG00000015867/ENSSSCG00000012703/ENSSSCG00000035578/ENSSSCG00000010058/ENSSSCG00000012639/ENSSSCG00000037602/ENSSSCG00000013107/ENSSSCG00000017033/ENSSSCG00000033500/ENSSSCG00000003701/ENSSSCG00000011684/ENSSSCG00000034314/ENSSSCG00000038900/…	DDX39B/SNU13/DHX15/SRSF10/DDX46/SF3B6/THOC1/SRSF7/-/RBMX/SF3B5/SNRPD3/THOC2/-/PRPF19/SLU7/SNRPD2/SNRPD1/U2SURP/LSM4/-/PHF5A/-/SMNDC1	ssc:448813/ssc:100155420/ssc:100517041/ssc:100625186/ssc:100626833/ssc:100521960/ssc:100625217/ssc:100518189/ssc:100157937/ssc:100158042/ssc:100520703/ssc:100153480/ssc:100154832/ssc:768116/ssc:100144769/ssc:100517791/ssc:100626720/ssc:100524872/ssc:100517309/ssc:110259317/ssc:102162880/ssc:110260628/ssc:100519318/ssc:100127466	24
ssc04120	Ubiquitin mediated proteolysis	24/960	117/5078	0.362885	0.99993	ENSSSCG00000027529/ENSSSCG00000035622/ENSSSCG00000037499/ENSSSCG00000016934/ENSSSCG00000026488/ENSSSCG00000017308/ENSSSCG00000011506/ENSSSCG00000033057/ENSSSCG00000034230/ENSSSCG00000035728/ENSSSCG00000008924/ENSSSCG00000029198/ENSSSCG00000035344/ENSSSCG00000027723/ENSSSCG00000013107/ENSSSCG00000039640/ENSSSCG00000029478/ENSSSCG00000022101/ENSSSCG00000006176/ENSSSCG00000003083/ENSSSCG00000013094/…	BIRC3/UBE2D3/NEDD4/ERCC8/UBE2E1/CDC27/-/ANAPC13/RBX1/-/UBA6/CUL5/UBE2S/-/PRPF19/CDC34/CUL4B/BRCA1/ELOC/CBLC/DDB1/UBE2L6/FBXO2/ANAPC2	ssc:100622590/ssc:780418/ssc:100514504/ssc:100524405/ssc:102160336/ssc:100517185/ssc:100153428/ssc:100415776/ssc:110260638/ssc:100620851/ssc:100512547/ssc:100525708/ssc:110261061/ssc:100517862/ssc:100144769/ssc:100620788/ssc:100513454/ssc:100049662/ssc:100153381/ssc:100511697/ssc:100522239/ssc:100514753/ssc:100511640/ssc:100621019	24
ssc00350	Tyrosine metabolism	6/960	26/5078	0.366753	0.99993	ENSSSCG00000022009/ENSSSCG00000018044/ENSSSCG00000010067/ENSSSCG00000017384/ENSSSCG00000002396/ENSSSCG00000003192	DDC/ALDH3A1/MIF/AOC2/GSTZ1/IL4I1	ssc:396857/ssc:100526075/ssc:397412/ssc:100520513/ssc:100626791/ssc:100522257	6
ssc00410	beta-Alanine metabolism	6/960	26/5078	0.366753	0.99993	ENSSSCG00000006324/ENSSSCG00000008571/ENSSSCG00000016049/ENSSSCG00000018044/ENSSSCG00000003776/ENSSSCG00000017384	ALDH9A1/HADHA/HIBCH/ALDH3A1/ACADM/AOC2	ssc:100153809/ssc:397012/ssc:100514687/ssc:100526075/ssc:397104/ssc:100520513	6
ssc03020	RNA polymerase	6/960	26/5078	0.366753	0.99993	ENSSSCG00000009310/ENSSSCG00000025571/ENSSSCG00000022507/ENSSSCG00000025298/ENSSSCG00000005347/ENSSSCG00000000063	-/POLR2G/POLR2H/TWISTNB/POLR1E/POLR3H	ssc:100627477/ssc:100620235/ssc:100628241/ssc:100517907/ssc:100156445/ssc:100157033	6
ssc04961	Endocrine and other factor-regulated calcium reabsorption	8/960	36/5078	0.368407	0.99993	ENSSSCG00000037131/ENSSSCG00000032312/ENSSSCG00000003256/ENSSSCG00000015084/ENSSSCG00000003106/ENSSSCG00000012836/ENSSSCG00000007056/ENSSSCG00000017951	CLTA/RAB11A/PRKCG/FXYD2/AP2S1/AP2A2/PLCB1/ATP1B2	ssc:100187581/ssc:595117/ssc:100518074/ssc:541593/ssc:100514408/ssc:100513262/ssc:100152679/ssc:100522212	8
ssc03015	mRNA surveillance pathway	16/960	77/5078	0.380712	0.99993	ENSSSCG00000001400/ENSSSCG00000034521/ENSSSCG00000002540/ENSSSCG00000014337/ENSSSCG00000038505/ENSSSCG00000003660/ENSSSCG00000008540/ENSSSCG00000012581/ENSSSCG00000004169/ENSSSCG00000005906/ENSSSCG00000006063/ENSSSCG00000014901/ENSSSCG00000026382/ENSSSCG00000031498/ENSSSCG00000003348/ENSSSCG00000003849	DDX39B/NUDT21/PPP2R5C/ETF1/MSI2/-/PPP1CB/NXT2/HBS1L/CPSF1/-/PCF11/PPP2R5E/PPP2R3C/-/-	ssc:448813/ssc:100625681/ssc:100620346/ssc:100520896/ssc:100737226/ssc:100515840/ssc:397378/ssc:100521422/ssc:100158211/ssc:100514403/ssc:100153958/ssc:100515845/ssc:100525377/ssc:110261574/ssc:100525522/ssc:100519318	16
ssc04350	TGF-beta signaling pathway	14/960	67/5078	0.385464	0.99993	ENSSSCG00000039514/ENSSSCG00000003017/ENSSSCG00000006145/ENSSSCG00000025270/ENSSSCG00000014319/ENSSSCG00000034230/ENSSSCG00000022080/ENSSSCG00000024669/ENSSSCG00000001404/ENSSSCG00000005382/ENSSSCG00000010816/ENSSSCG00000021893/ENSSSCG00000000271/ENSSSCG00000008645	ID3/TGFB1/E2F5/CHRD/SMAD5/RBX1/RHOA/-/TNF/TGFBR1/TGFB2/ROCK1/AMHR2/ID2	ssc:100626978/ssc:397078/ssc:100157957/ssc:100620350/ssc:100624262/ssc:110260638/ssc:396849/ssc:100623582/ssc:397086/ssc:396665/ssc:397084/ssc:397447/ssc:100154297/ssc:654298	14
ssc03320	PPAR signaling pathway	11/960	52/5078	0.392722	0.99993	ENSSSCG00000032213/ENSSSCG00000002009/ENSSSCG00000007435/ENSSSCG00000012583/ENSSSCG00000027114/ENSSSCG00000008724/ENSSSCG00000022364/ENSSSCG00000003776/ENSSSCG00000011250/ENSSSCG00000029226/ENSSSCG00000001474	DBI/PCK2/PLTP/ACSL4/SCP2/ACOX3/CPT1B/ACADM/ACAA1/-/RXRB	ssc:397212/ssc:403165/ssc:397527/ssc:448980/ssc:397439/ssc:100523005/ssc:399528/ssc:397104/ssc:100515577/ssc:396966/ssc:100156801	11
ssc04623	Cytosolic DNA-sensing pathway	8/960	37/5078	0.399775	0.99993	ENSSSCG00000009310/ENSSSCG00000022507/ENSSSCG00000014349/ENSSSCG00000003178/ENSSSCG00000017705/ENSSSCG00000015644/ENSSSCG00000040811/ENSSSCG00000000063	-/POLR2H/TMEM173/IRF3/CCL5/IKBKE/-/POLR3H	ssc:100627477/ssc:100628241/ssc:100217389/ssc:396656/ssc:396613/ssc:100519508/ssc:100522011/ssc:100157033	8
ssc05144	Malaria	7/960	32/5078	0.401886	0.99993	ENSSSCG00000003017/ENSSSCG00000013655/ENSSSCG00000001404/ENSSSCG00000010816/ENSSSCG00000024351/ENSSSCG00000008953/ENSSSCG00000006524	TGFB1/ICAM1/TNF/TGFB2/MET/CXCL8/THBS3	ssc:397078/ssc:396750/ssc:397086/ssc:397084/ssc:654328/ssc:396880/ssc:100155108	7
ssc04657	IL-17 signaling pathway	13/960	63/5078	0.411987	0.99993	ENSSSCG00000004624/ENSSSCG00000012967/ENSSSCG00000006588/ENSSSCG00000001404/ENSSSCG00000032693/ENSSSCG00000012203/ENSSSCG00000025308/ENSSSCG00000015644/ENSSSCG00000001701/ENSSSCG00000008953/ENSSSCG00000010380/ENSSSCG00000005638/ENSSSCG00000034012	-/FOSL1/S100A9/TNF/MAPK12/TAB3/IL17D/IKBKE/-/CXCL8/MAPK8/-/CASP3	ssc:396833/ssc:100525205/ssc:100127489/ssc:397086/ssc:574062/ssc:100517796/ssc:100738902/ssc:100519508/ssc:396742/ssc:396880/ssc:396610/ssc:100153501/ssc:397244	13
ssc04972	Pancreatic secretion	12/960	58/5078	0.415476	0.99993	ENSSSCG00000032312/ENSSSCG00000003459/ENSSSCG00000022080/ENSSSCG00000003256/ENSSSCG00000032595/ENSSSCG00000015084/ENSSSCG00000007056/ENSSSCG00000001988/ENSSSCG00000021475/ENSSSCG00000016626/ENSSSCG00000028671/ENSSSCG00000017951	RAB11A/CELA2A/RHOA/PRKCG/RAP1B/FXYD2/PLCB1/ADCY4/SLC4A2/CFTR/CEL/ATP1B2	ssc:595117/ssc:397197/ssc:396849/ssc:100518074/ssc:100152555/ssc:541593/ssc:100152679/ssc:100152067/ssc:397203/ssc:403154/ssc:100625953/ssc:100522212	12
ssc04962	Vasopressin-regulated water reabsorption	8/960	38/5078	0.431156	0.99993	ENSSSCG00000009904/ENSSSCG00000000444/ENSSSCG00000032312/ENSSSCG00000011233/ENSSSCG00000040513/ENSSSCG00000038383/ENSSSCG00000037653/ENSSSCG00000034395	DYNLL1/DCTN2/RAB11A/DYNC1LI1/AQP3/DYNC2LI1/RAB5A/CREB1	ssc:100157773/ssc:100515661/ssc:595117/ssc:100511779/ssc:100126235/ssc:100513078/ssc:100144499/ssc:100736562	8
ssc04960	Aldosterone-regulated sodium reabsorption	6/960	28/5078	0.44047	0.99993	ENSSSCG00000003256/ENSSSCG00000015084/ENSSSCG00000030413/ENSSSCG00000008038/ENSSSCG00000017951/ENSSSCG00000033740	PRKCG/FXYD2/PIK3CA/SLC9A3R2/ATP1B2/-	ssc:100518074/ssc:541593/ssc:100621789/ssc:100192448/ssc:100522212/ssc:397415	6
ssc04392	Hippo signaling pathway - multiple species	5/960	23/5078	0.445675	0.99993	ENSSSCG00000006074/ENSSSCG00000039221/ENSSSCG00000008952/ENSSSCG00000039166/ENSSSCG00000011407	STK3/MOB1A/RASSF6/WTIP/RASSF1	ssc:100524741/ssc:100738341/ssc:100525351/ssc:110261274/ssc:100516830	5
ssc05150	Staphylococcus aureus infection	5/960	23/5078	0.445675	0.99993	ENSSSCG00000001455/ENSSSCG00000013655/ENSSSCG00000013418/ENSSSCG00000013551/ENSSSCG00000001457	-/ICAM1/CFD/C3/SLA-DQB1	ssc:100153386/ssc:396750/ssc:396877/ssc:397072/ssc:100037921	5
ssc00515	Mannose type O-glycan biosynthesis	4/960	18/5078	0.451357	0.99993	ENSSSCG00000034059/ENSSSCG00000008175/ENSSSCG00000013266/ENSSSCG00000006360	ST3GAL3/CHST10/LARGE2/B4GALT3	ssc:396619/ssc:100520428/ssc:100517024/ssc:100154856	4
ssc05143	African trypanosomiasis	4/960	18/5078	0.451357	0.99993	ENSSSCG00000013655/ENSSSCG00000001404/ENSSSCG00000003256/ENSSSCG00000007056	ICAM1/TNF/PRKCG/PLCB1	ssc:396750/ssc:397086/ssc:100518074/ssc:100152679	4
ssc04141	Protein processing in endoplasmic reticulum	28/960	143/5078	0.451497	0.99993	ENSSSCG00000021988/ENSSSCG00000016017/ENSSSCG00000035622/ENSSSCG00000003155/ENSSSCG00000004908/ENSSSCG00000012784/ENSSSCG00000034131/ENSSSCG00000000084/ENSSSCG00000006501/ENSSSCG00000033295/ENSSSCG00000001436/ENSSSCG00000034230/ENSSSCG00000029608/ENSSSCG00000008496/ENSSSCG00000002050/ENSSSCG00000009502/ENSSSCG00000031602/ENSSSCG00000014040/ENSSSCG00000039830/ENSSSCG00000013510/ENSSSCG00000006193/…	TUSC3/DNAJC10/UBE2D3/PPP1R15A/LMAN1/SSR4/TXNDC5/ATF4/SSR2/EIF2S1/RNF5/RBX1/SEC62/EIF2AK2/DAD1/UGGT2/DNAJC5/LMAN2/-/UBXN6/-/CAPN1/BCAP31/ERP29/-/MAPK8/FBXO2/SEC61B	ssc:106504082/ssc:100523288/ssc:780418/ssc:100522679/ssc:100153007/ssc:100523300/ssc:100156354/ssc:100144302/ssc:100154318/ssc:100155472/ssc:100144528/ssc:110260638/ssc:100125961/ssc:397588/ssc:396984/ssc:100154594/ssc:100621635/ssc:397594/ssc:100627465/ssc:100524481/ssc:100151996/ssc:397027/ssc:100520774/ssc:100156625/ssc:396742/ssc:396610/ssc:100511640/ssc:100511362	28
ssc00592	alpha-Linolenic acid metabolism	3/960	13/5078	0.457597	0.99993	ENSSSCG00000008724/ENSSSCG00000011250/ENSSSCG00000004737	ACOX3/ACAA1/PLA2G4B	ssc:100523005/ssc:100515577/ssc:100152927	3
ssc04210	Apoptosis	22/960	112/5078	0.4587	0.99993	ENSSSCG00000009633/ENSSSCG00000035249/ENSSSCG00000028355/ENSSSCG00000000190/ENSSSCG00000014924/ENSSSCG00000027529/ENSSSCG00000000194/ENSSSCG00000001770/ENSSSCG00000022689/ENSSSCG00000000084/ENSSSCG00000000769/ENSSSCG00000033295/ENSSSCG00000001404/ENSSSCG00000040793/ENSSSCG00000038918/ENSSSCG00000030413/ENSSSCG00000009799/ENSSSCG00000012999/ENSSSCG00000010380/ENSSSCG00000040486/ENSSSCG00000039882/…	-/GADD45G/ACTG1/TUBA1B/CTSC/BIRC3/-/CTSH/GADD45B/ATF4/BID/EIF2S1/TNF/CTSD/CTSF/PIK3CA/DIABLO/CAPN1/MAPK8/BIRC5/HTRA2/CASP3	ssc:100624226/ssc:100152997/ssc:397653/ssc:100135051/ssc:100522387/ssc:100622590/ssc:100127131/ssc:396969/ssc:100621090/ssc:100144302/ssc:594852/ssc:100155472/ssc:397086/ssc:494568/ssc:100520004/ssc:100621789/ssc:100155744/ssc:397027/ssc:396610/ssc:397266/ssc:100512831/ssc:397244	22
ssc04390	Hippo signaling pathway	24/960	123/5078	0.467916	0.99993	ENSSSCG00000003342/ENSSSCG00000028355/ENSSSCG00000003017/ENSSSCG00000006074/ENSSSCG00000039221/ENSSSCG00000030361/ENSSSCG00000008540/ENSSSCG00000027206/ENSSSCG00000023329/ENSSSCG00000005584/ENSSSCG00000005382/ENSSSCG00000010816/ENSSSCG00000011745/ENSSSCG00000017265/ENSSSCG00000008952/ENSSSCG00000039010/ENSSSCG00000002287/ENSSSCG00000038694/ENSSSCG00000008645/ENSSSCG00000039166/ENSSSCG00000011833/…	DVL1/ACTG1/TGFB1/STK3/MOB1A/PRKCZ/PPP1CB/PARD6B/APC2/CRB2/TGFBR1/TGFB2/PRKCI/AXIN2/RASSF6/WNT7A/MPP5/CCND2/ID2/WTIP/DLG1/BIRC5/RASSF1/WNT9A	ssc:100525170/ssc:397653/ssc:397078/ssc:100524741/ssc:100738341/ssc:100533200/ssc:397378/ssc:100151957/ssc:100579172/ssc:100511431/ssc:396665/ssc:397084/ssc:100174945/ssc:100739604/ssc:100525351/ssc:100153445/ssc:100152635/ssc:397162/ssc:654298/ssc:110261274/ssc:100157729/ssc:397266/ssc:100516830/ssc:100512949	24
ssc00980	Metabolism of xenobiotics by cytochrome P450	7/960	34/5078	0.469127	0.99993	ENSSSCG00000032580/ENSSSCG00000006325/ENSSSCG00000018044/ENSSSCG00000032003/ENSSSCG00000003491/ENSSSCG00000010853/ENSSSCG00000033207	MGST1/MGST3/ALDH3A1/-/AKR7A2/EPHX1/SULT2A1	ssc:397567/ssc:733607/ssc:100526075/ssc:100739163/ssc:100511331/ssc:397639/ssc:641359	7
ssc04115	p53 signaling pathway	11/960	55/5078	0.471768	0.99993	ENSSSCG00000035249/ENSSSCG00000017024/ENSSSCG00000038420/ENSSSCG00000022689/ENSSSCG00000000769/ENSSSCG00000034864/ENSSSCG00000038694/ENSSSCG00000037015/ENSSSCG00000010214/ENSSSCG00000034012/ENSSSCG00000008040	GADD45G/CCNG1/PERP/GADD45B/BID/CHEK2/CCND2/SESN3/-/CASP3/TSC2	ssc:100152997/ssc:595110/ssc:100513507/ssc:100621090/ssc:594852/ssc:100192447/ssc:397162/ssc:100526065/ssc:100155762/ssc:397244/ssc:100505408	11
ssc04130	SNARE interactions in vesicular transport	6/960	29/5078	0.476781	0.99993	ENSSSCG00000038735/ENSSSCG00000004190/ENSSSCG00000029615/ENSSSCG00000015482/ENSSSCG00000016750/ENSSSCG00000002295	SNAP23/STX7/VAMP7/VAMP4/YKT6/VTI1B	ssc:100512755/ssc:100153196/ssc:100627083/ssc:100512732/ssc:100513964/ssc:404692	6
ssc04911	Insulin secretion	11/960	56/5078	0.497807	0.99993	ENSSSCG00000000084/ENSSSCG00000020927/ENSSSCG00000013897/ENSSSCG00000003256/ENSSSCG00000015084/ENSSSCG00000026330/ENSSSCG00000007056/ENSSSCG00000001988/ENSSSCG00000017951/ENSSSCG00000033740/ENSSSCG00000034395	ATF4/SLC2A2/RAB3A/PRKCG/FXYD2/GIP/PLCB1/ADCY4/ATP1B2/-/CREB1	ssc:100144302/ssc:397429/ssc:100144498/ssc:100518074/ssc:541593/ssc:100621117/ssc:100152679/ssc:100152067/ssc:100522212/ssc:397415/ssc:100736562	11
ssc00270	Cysteine and methionine metabolism	7/960	35/5078	0.502095	0.99993	ENSSSCG00000003789/ENSSSCG00000004392/ENSSSCG00000013756/ENSSSCG00000003139/ENSSSCG00000025751/ENSSSCG00000040779/ENSSSCG00000003192	CTH/-/MRI1/BCAT2/MDH1/-/IL4I1	ssc:733654/ssc:100155925/ssc:100525858/ssc:396841/ssc:396894/ssc:110256498/ssc:100522257	7
ssc04071	Sphingolipid signaling pathway	20/960	104/5078	0.506166	0.99993	ENSSSCG00000002540/ENSSSCG00000000769/ENSSSCG00000030361/ENSSSCG00000039336/ENSSSCG00000022080/ENSSSCG00000021944/ENSSSCG00000001404/ENSSSCG00000040793/ENSSSCG00000003256/ENSSSCG00000032693/ENSSSCG00000017912/ENSSSCG00000007056/ENSSSCG00000030413/ENSSSCG00000026382/ENSSSCG00000013595/ENSSSCG00000021893/ENSSSCG00000010380/ENSSSCG00000031498/ENSSSCG00000007874/ENSSSCG00000002512	PPP2R5C/BID/PRKCZ/GNA13/RHOA/RAC2/TNF/CTSD/PRKCG/MAPK12/PLD2/PLCB1/PIK3CA/PPP2R5E/CERS4/ROCK1/MAPK8/PPP2R3C/-/DEGS2	ssc:100620346/ssc:594852/ssc:100533200/ssc:100522824/ssc:396849/ssc:100621675/ssc:397086/ssc:494568/ssc:100518074/ssc:574062/ssc:414900/ssc:100152679/ssc:100621789/ssc:100525377/ssc:100127167/ssc:397447/ssc:396610/ssc:110261574/ssc:733619/ssc:100739329	20
ssc05146	Amoebiasis	13/960	67/5078	0.50805	0.99993	ENSSSCG00000003017/ENSSSCG00000015618/ENSSSCG00000001404/ENSSSCG00000003256/ENSSSCG00000010816/ENSSSCG00000005840/ENSSSCG00000007056/ENSSSCG00000030413/ENSSSCG00000004195/ENSSSCG00000013473/ENSSSCG00000008953/ENSSSCG00000034012/ENSSSCG00000037653	TGFB1/LAMB3/TNF/PRKCG/TGFB2/C8G/PLCB1/PIK3CA/ARG1/GNA15/CXCL8/CASP3/RAB5A	ssc:397078/ssc:100736655/ssc:397086/ssc:100518074/ssc:397084/ssc:100037955/ssc:100152679/ssc:100621789/ssc:397115/ssc:100518537/ssc:396880/ssc:397244/ssc:100144499	13
ssc05132	Salmonella infection	12/960	62/5078	0.51546	0.99993	ENSSSCG00000028355/ENSSSCG00000003468/ENSSSCG00000030260/ENSSSCG00000011552/ENSSSCG00000011233/ENSSSCG00000009821/ENSSSCG00000032693/ENSSSCG00000021893/ENSSSCG00000008953/ENSSSCG00000010380/ENSSSCG00000040811/ENSSSCG00000013779	ACTG1/PLEKHM2/PFN2/ARPC4/DYNC1LI1/ARPC3/MAPK12/ROCK1/CXCL8/MAPK8/-/PKN1	ssc:397653/ssc:100522681/ssc:100621523/ssc:100155875/ssc:100511779/ssc:100154518/ssc:574062/ssc:397447/ssc:396880/ssc:396610/ssc:100522011/ssc:100515528	12
ssc00563	Glycosylphosphatidylinositol (GPI)-anchor biosynthesis	5/960	25/5078	0.524596	0.99993	ENSSSCG00000007282/ENSSSCG00000038329/ENSSSCG00000016073/ENSSSCG00000012061/ENSSSCG00000021861	PIGU/PIGK/PGAP1/PIGP/PIGT	ssc:100154657/ssc:606750/ssc:100620753/ssc:100154885/ssc:100157171	5
ssc00760	Nicotinate and nicotinamide metabolism	5/960	25/5078	0.524596	0.99993	ENSSSCG00000018052/ENSSSCG00000028210/ENSSSCG00000031825/ENSSSCG00000015435/ENSSSCG00000014187	NT5M/NT5C/NAPRT/NAMPT/NUDT12	ssc:100513046/ssc:100526240/ssc:403161/ssc:595123/ssc:100512459	5
ssc04672	Intestinal immune network for IgA production	5/960	25/5078	0.524596	0.99993	ENSSSCG00000003017/ENSSSCG00000001455/ENSSSCG00000011877/ENSSSCG00000013593/ENSSSCG00000001457	TGFB1/-/CD86/-/SLA-DQB1	ssc:397078/ssc:100153386/ssc:397441/ssc:448799/ssc:100037921	5
ssc04918	Thyroid hormone synthesis	10/960	52/5078	0.532353	0.99993	ENSSSCG00000021973/ENSSSCG00000000084/ENSSSCG00000003256/ENSSSCG00000015084/ENSSSCG00000033727/ENSSSCG00000007056/ENSSSCG00000001988/ENSSSCG00000005948/ENSSSCG00000017951/ENSSSCG00000034395	GPX8/ATF4/PRKCG/FXYD2/GPX1/PLCB1/ADCY4/TG/ATP1B2/CREB1	ssc:100519691/ssc:100144302/ssc:100518074/ssc:541593/ssc:397403/ssc:100152679/ssc:100152067/ssc:100156471/ssc:100522212/ssc:100736562	10
ssc05321	Inflammatory bowel disease (IBD)	7/960	36/5078	0.534365	0.99993	ENSSSCG00000003017/ENSSSCG00000001455/ENSSSCG00000001404/ENSSSCG00000010816/ENSSSCG00000007816/ENSSSCG00000013894/ENSSSCG00000001457	TGFB1/-/TNF/TGFB2/IL21R/IL12RB1/SLA-DQB1	ssc:397078/ssc:100153386/ssc:397086/ssc:397084/ssc:100518723/ssc:100271900/ssc:100037921	7
ssc00340	Histidine metabolism	4/960	20/5078	0.539806	0.99993	ENSSSCG00000006324/ENSSSCG00000018044/ENSSSCG00000027926/ENSSSCG00000005271	ALDH9A1/ALDH3A1/FTCD/CARNMT1	ssc:100153809/ssc:100526075/ssc:397517/ssc:100518712	4
ssc04136	Autophagy - other	6/960	31/5078	0.547001	0.99993	ENSSSCG00000002707/ENSSSCG00000017936/ENSSSCG00000004370/ENSSSCG00000012382/ENSSSCG00000003749/ENSSSCG00000033912	GABARAPL2/GABARAP/ATG5/-/PIK3C3/ATG12	ssc:100521968/ssc:100462752/ssc:100739102/ssc:100154214/ssc:503700/ssc:100462745	6
ssc04530	Tight junction	25/960	133/5078	0.548787	0.99993	ENSSSCG00000018007/ENSSSCG00000028355/ENSSSCG00000000190/ENSSSCG00000036317/ENSSSCG00000000633/ENSSSCG00000037499/ENSSSCG00000000194/ENSSSCG00000003691/ENSSSCG00000026571/ENSSSCG00000030361/ENSSSCG00000027206/ENSSSCG00000022080/ENSSSCG00000012071/ENSSSCG00000007557/ENSSSCG00000011745/ENSSSCG00000015710/ENSSSCG00000014292/ENSSSCG00000006564/ENSSSCG00000002287/ENSSSCG00000021893/ENSSSCG00000039506/…	MYH3/ACTG1/TUBA1B/VASP/YBX3/NEDD4/-/MYL12A/RAB8B/PRKCZ/PARD6B/RHOA/-/MICALL2/PRKCI/ACTR3/HSPA4/RAB13/MPP5/ROCK1/-/MAPK8/CLDN4/CFTR/DLG1	ssc:396711/ssc:397653/ssc:100135051/ssc:110261011/ssc:100518125/ssc:100514504/ssc:100127131/ssc:414399/ssc:100153972/ssc:100533200/ssc:100151957/ssc:396849/ssc:100517006/ssc:100523596/ssc:100174945/ssc:396738/ssc:100524853/ssc:100154707/ssc:100152635/ssc:397447/ssc:100520244/ssc:396610/ssc:733578/ssc:403154/ssc:100157729	25
ssc01524	Platinum drug resistance	11/960	58/5078	0.548801	0.99993	ENSSSCG00000027529/ENSSSCG00000032580/ENSSSCG00000006325/ENSSSCG00000000769/ENSSSCG00000011213/ENSSSCG00000032003/ENSSSCG00000030413/ENSSSCG00000022101/ENSSSCG00000012437/ENSSSCG00000040486/ENSSSCG00000034012	BIRC3/MGST1/MGST3/BID/TOP2B/-/PIK3CA/BRCA1/ATP7A/BIRC5/CASP3	ssc:100622590/ssc:397567/ssc:733607/ssc:594852/ssc:100156319/ssc:100739163/ssc:100621789/ssc:100049662/ssc:397159/ssc:397266/ssc:397244	11
ssc04216	Ferroptosis	7/960	37/5078	0.565769	0.99993	ENSSSCG00000012173/ENSSSCG00000011700/ENSSSCG00000011848/ENSSSCG00000012583/ENSSSCG00000007281/ENSSSCG00000004370/ENSSSCG00000010320	SAT1/CP/TFRC/ACSL4/MAP1LC3A/ATG5/-	ssc:397645/ssc:406870/ssc:397062/ssc:448980/ssc:100322893/ssc:100739102/ssc:397659	7
ssc04110	Cell cycle	21/960	113/5078	0.573851	0.99993	ENSSSCG00000035249/ENSSSCG00000017308/ENSSSCG00000003017/ENSSSCG00000012642/ENSSSCG00000006145/ENSSSCG00000022689/ENSSSCG00000033057/ENSSSCG00000034230/ENSSSCG00000035728/ENSSSCG00000040461/ENSSSCG00000004432/ENSSSCG00000036256/ENSSSCG00000010816/ENSSSCG00000034864/ENSSSCG00000010625/ENSSSCG00000011652/ENSSSCG00000038694/ENSSSCG00000032828/ENSSSCG00000010214/ENSSSCG00000020870/ENSSSCG00000004466	GADD45G/CDC27/TGFB1/STAG2/E2F5/GADD45B/ANAPC13/RBX1/-/-/HDAC2/MAD2L1/TGFB2/CHEK2/SMC3/STAG1/CCND2/ANAPC2/-/-/TTK	ssc:100152997/ssc:100517185/ssc:397078/ssc:100154944/ssc:100157957/ssc:100621090/ssc:100415776/ssc:110260638/ssc:100620851/ssc:110259225/ssc:100156170/ssc:100523455/ssc:397084/ssc:100192447/ssc:100151864/ssc:100525610/ssc:397162/ssc:100621019/ssc:100155762/ssc:100192446/ssc:100157649	21
ssc03060	Protein export	4/960	21/5078	0.581207	0.99993	ENSSSCG00000029183/ENSSSCG00000029608/ENSSSCG00000013322/ENSSSCG00000038914	SEC11A/SEC62/-/SEC61B	ssc:100622744/ssc:100125961/ssc:100514893/ssc:100511362	4
ssc04966	Collecting duct acid secretion	4/960	21/5078	0.581207	0.99993	ENSSSCG00000000767/ENSSSCG00000008056/ENSSSCG00000016577/ENSSSCG00000012890	ATP6V1E1/-/ATP6V1F/TCIRG1	ssc:100156112/ssc:100518959/ssc:100518811/ssc:100521769	4
ssc04930	Type II diabetes mellitus	8/960	43/5078	0.582028	0.99993	ENSSSCG00000030361/ENSSSCG00000020927/ENSSSCG00000001404/ENSSSCG00000000910/ENSSSCG00000030413/ENSSSCG00000010380/ENSSSCG00000034820/ENSSSCG00000033740	PRKCZ/SLC2A2/TNF/CRADD/PIK3CA/MAPK8/MAFA/-	ssc:100533200/ssc:397429/ssc:397086/ssc:100037966/ssc:100621789/ssc:396610/ssc:100627724/ssc:397415	8
ssc00533	Glycosaminoglycan biosynthesis - keratan sulfate	2/960	10/5078	0.590449	0.99993	ENSSSCG00000034059/ENSSSCG00000006360	ST3GAL3/B4GALT3	ssc:396619/ssc:100154856	2
ssc03420	Nucleotide excision repair	7/960	38/5078	0.596166	0.99993	ENSSSCG00000016934/ENSSSCG00000023886/ENSSSCG00000034230/ENSSSCG00000013367/ENSSSCG00000029478/ENSSSCG00000013094/ENSSSCG00000039929	ERCC8/-/RBX1/GTF2H1/CUL4B/DDB1/ERCC2	ssc:100524405/ssc:100624116/ssc:110260638/ssc:100525504/ssc:100513454/ssc:100522239/ssc:100049685	7
ssc03440	Homologous recombination	7/960	38/5078	0.596166	0.99993	ENSSSCG00000024419/ENSSSCG00000023886/ENSSSCG00000031073/ENSSSCG00000021966/ENSSSCG00000006127/ENSSSCG00000022101/ENSSSCG00000009234	-/-/-/TOPBP1/NBN/BRCA1/ABRAXAS1	ssc:100621518/ssc:100624116/ssc:100620886/ssc:100626645/ssc:100153233/ssc:100049662/ssc:100524450	7
ssc00052	Galactose metabolism	5/960	27/5078	0.598197	0.99993	ENSSSCG00000008486/ENSSSCG00000010969/ENSSSCG00000011735/ENSSSCG00000017156/ENSSSCG00000024119	GALM/GALT/SI/GAA/GLB1	ssc:399536/ssc:100623908/ssc:100623884/ssc:100526132/ssc:100624593	5
ssc05168	Herpes simplex infection	24/960	131/5078	0.604612	0.99993	ENSSSCG00000006954/ENSSSCG00000033262/ENSSSCG00000001414/ENSSSCG00000001229/ENSSSCG00000022774/ENSSSCG00000025618/ENSSSCG00000008484/ENSSSCG00000001455/ENSSSCG00000033295/ENSSSCG00000008540/ENSSSCG00000012278/ENSSSCG00000001554/ENSSSCG00000001404/ENSSSCG00000008496/ENSSSCG00000039640/ENSSSCG00000003178/ENSSSCG00000017705/ENSSSCG00000015801/ENSSSCG00000015644/ENSSSCG00000010380/ENSSSCG00000013551/…	EEF1D/CD74/-/-/NOP53/TAP1/SRSF7/-/EIF2S1/PPP1CB/CFP/SRPK1/TNF/EIF2AK2/CDC34/IRF3/CCL5/TLR3/IKBKE/MAPK8/C3/SLA-DQB1/-/CASP3	ssc:100737048/ssc:396660/ssc:397211/ssc:100037288/ssc:100624752/ssc:733649/ssc:100518189/ssc:100153386/ssc:100155472/ssc:397378/ssc:100522293/ssc:100155422/ssc:397086/ssc:397588/ssc:100620788/ssc:396656/ssc:396613/ssc:100037937/ssc:100519508/ssc:396610/ssc:397072/ssc:100037921/ssc:100155762/ssc:397244	24
ssc00220	Arginine biosynthesis	3/960	16/5078	0.606675	0.99993	ENSSSCG00000016056/ENSSSCG00000004195/ENSSSCG00000023325	GLS/ARG1/-	ssc:399525/ssc:397115/ssc:396930	3
ssc04727	GABAergic synapse	10/960	55/5078	0.609443	0.99993	ENSSSCG00000002707/ENSSSCG00000016056/ENSSSCG00000037964/ENSSSCG00000017936/ENSSSCG00000001242/ENSSSCG00000028092/ENSSSCG00000007669/ENSSSCG00000003256/ENSSSCG00000001988/ENSSSCG00000025981	GABARAPL2/GLS/GNG10/GABARAP/GABBR1/GNG2/GNB2/PRKCG/ADCY4/SLC38A5	ssc:100521968/ssc:399525/ssc:100515992/ssc:100462752/ssc:100141417/ssc:102165618/ssc:100516546/ssc:100518074/ssc:100152067/ssc:100627516	10
ssc00601	Glycosphingolipid biosynthesis - lacto and neolacto series	4/960	22/5078	0.620378	0.99993	ENSSSCG00000034059/ENSSSCG00000015232/ENSSSCG00000026962/ENSSSCG00000006360	ST3GAL3/ST3GAL4/A4GALT/B4GALT3	ssc:396619/ssc:396602/ssc:100524987/ssc:100154856	4
ssc04933	AGE-RAGE signaling pathway in diabetic complications	15/960	83/5078	0.622015	0.99993	ENSSSCG00000017338/ENSSSCG00000003017/ENSSSCG00000030361/ENSSSCG00000027550/ENSSSCG00000013655/ENSSSCG00000001404/ENSSSCG00000005382/ENSSSCG00000032693/ENSSSCG00000010816/ENSSSCG00000007056/ENSSSCG00000030413/ENSSSCG00000008953/ENSSSCG00000010380/ENSSSCG00000034012/ENSSSCG00000013037	PLCD3/TGFB1/PRKCZ/PLCD1/ICAM1/TNF/TGFBR1/MAPK12/TGFB2/PLCB1/PIK3CA/CXCL8/MAPK8/CASP3/VEGFB	ssc:100521111/ssc:397078/ssc:100533200/ssc:100627099/ssc:396750/ssc:397086/ssc:396665/ssc:574062/ssc:397084/ssc:100152679/ssc:100621789/ssc:396880/ssc:396610/ssc:397244/ssc:100521837	15
ssc05142	Chagas disease (American trypanosomiasis)	15/960	83/5078	0.622015	0.99993	ENSSSCG00000003017/ENSSSCG00000015094/ENSSSCG00000001404/ENSSSCG00000017296/ENSSSCG00000012795/ENSSSCG00000005382/ENSSSCG00000032693/ENSSSCG00000010816/ENSSSCG00000007056/ENSSSCG00000030413/ENSSSCG00000017705/ENSSSCG00000013473/ENSSSCG00000008953/ENSSSCG00000010380/ENSSSCG00000013551	TGFB1/CD3G/TNF/ACE/IRAK1/TGFBR1/MAPK12/TGFB2/PLCB1/PIK3CA/CCL5/GNA15/CXCL8/MAPK8/C3	ssc:397078/ssc:494013/ssc:397086/ssc:613133/ssc:396606/ssc:396665/ssc:574062/ssc:397084/ssc:100152679/ssc:100621789/ssc:396613/ssc:100518537/ssc:396880/ssc:396610/ssc:397072	15
ssc05034	Alcoholism	17/960	95/5078	0.641691	0.99993	ENSSSCG00000017121/ENSSSCG00000037964/ENSSSCG00000022009/ENSSSCG00000000084/ENSSSCG00000036080/ENSSSCG00000039307/ENSSSCG00000008540/ENSSSCG00000015952/ENSSSCG00000023971/ENSSSCG00000028092/ENSSSCG00000007669/ENSSSCG00000009178/ENSSSCG00000004432/ENSSSCG00000038945/ENSSSCG00000028031/ENSSSCG00000034136/ENSSSCG00000034395	SLC6A3/GNG10/DDC/ATF4/-/H2AFJ/PPP1CB/HAT1/H3F3A/GNG2/GNB2/H2AFZ/HDAC2/HIST1H3E/HDAC11/-/CREB1	ssc:100521346/ssc:100515992/ssc:396857/ssc:100144302/ssc:100155734/ssc:100625850/ssc:397378/ssc:100622317/ssc:100521680/ssc:102165618/ssc:100516546/ssc:100141311/ssc:100156170/ssc:100154511/ssc:100515581/ssc:100158117/ssc:100736562	17
ssc00380	Tryptophan metabolism	6/960	34/5078	0.643435	0.99993	ENSSSCG00000006324/ENSSSCG00000009150/ENSSSCG00000008571/ENSSSCG00000022009/ENSSSCG00000026153/ENSSSCG00000003192	ALDH9A1/HADH/HADHA/DDC/ACAT1/IL4I1	ssc:100153809/ssc:397604/ssc:397012/ssc:396857/ssc:100626793/ssc:100522257	6
ssc04922	Glucagon signaling pathway	14/960	79/5078	0.651962	0.99993	ENSSSCG00000013022/ENSSSCG00000010517/ENSSSCG00000007788/ENSSSCG00000000084/ENSSSCG00000002009/ENSSSCG00000020927/ENSSSCG00000035037/ENSSSCG00000008398/ENSSSCG00000016720/ENSSSCG00000022364/ENSSSCG00000007056/ENSSSCG00000022815/ENSSSCG00000003189/ENSSSCG00000034395	PYGM/-/PHKG2/ATF4/PCK2/SLC2A2/-/PPP4R3B/PGAM2/CPT1B/PLCB1/PYGB/PRMT1/CREB1	ssc:733659/ssc:100154776/ssc:100310801/ssc:100144302/ssc:403165/ssc:397429/ssc:100621265/ssc:100512224/ssc:100188980/ssc:399528/ssc:100152679/ssc:100621536/ssc:100286877/ssc:100736562	14
ssc00230	Purine metabolism	26/960	145/5078	0.653068	0.99993	ENSSSCG00000010315/ENSSSCG00000012116/ENSSSCG00000010981/ENSSSCG00000026055/ENSSSCG00000018052/ENSSSCG00000037334/ENSSSCG00000009310/ENSSSCG00000029388/ENSSSCG00000025571/ENSSSCG00000028210/ENSSSCG00000022507/ENSSSCG00000017591/ENSSSCG00000031882/ENSSSCG00000001493/ENSSSCG00000023924/ENSSSCG00000006294/ENSSSCG00000012560/ENSSSCG00000025298/ENSSSCG00000002650/ENSSSCG00000005347/ENSSSCG00000001988/…	ADK/PRPS2/NUDT2/PRIM1/NT5M/ADSSL1/-/PDE2A/POLR2G/NT5C/POLR2H/NME2/PNPT1/PRIM2/PDE1A/NME7/PRPS1/TWISTNB/APRT/POLR1E/ADCY4/NUDT5/GUCY2D/NUDT16/HDDC3/POLR3H	ssc:100154626/ssc:100510993/ssc:397577/ssc:100157576/ssc:100513046/ssc:100048943/ssc:100627477/ssc:100737701/ssc:100620235/ssc:100526240/ssc:100628241/ssc:733683/ssc:100642182/ssc:100156829/ssc:100152819/ssc:100152763/ssc:100517744/ssc:100517907/ssc:100622001/ssc:100156445/ssc:100152067/ssc:100511529/ssc:100625536/ssc:100152693/ssc:100153189/ssc:100157033	26
ssc05014	Amyotrophic lateral sclerosis (ALS)	7/960	40/5078	0.653487	0.99993	ENSSSCG00000000769/ENSSSCG00000000195/ENSSSCG00000001404/ENSSSCG00000032693/ENSSSCG00000012934/ENSSSCG00000034012/ENSSSCG00000037653	BID/PRPH/TNF/MAPK12/CCS/CASP3/RAB5A	ssc:594852/ssc:100152434/ssc:397086/ssc:574062/ssc:414913/ssc:397244/ssc:100144499	7
ssc05032	Morphine addiction	10/960	57/5078	0.657158	0.99993	ENSSSCG00000012918/ENSSSCG00000037964/ENSSSCG00000029388/ENSSSCG00000001242/ENSSSCG00000028092/ENSSSCG00000023924/ENSSSCG00000007669/ENSSSCG00000003256/ENSSSCG00000017918/ENSSSCG00000001988	GRK2/GNG10/PDE2A/GABBR1/GNG2/PDE1A/GNB2/PRKCG/ARRB2/ADCY4	ssc:100513842/ssc:100515992/ssc:100737701/ssc:100141417/ssc:102165618/ssc:100152819/ssc:100516546/ssc:100518074/ssc:100170767/ssc:100152067	10
ssc00500	Starch and sucrose metabolism	5/960	29/5078	0.664924	0.99993	ENSSSCG00000002873/ENSSSCG00000013022/ENSSSCG00000011735/ENSSSCG00000022815/ENSSSCG00000017156	GPI/PYGM/SI/PYGB/GAA	ssc:397602/ssc:733659/ssc:100623884/ssc:100621536/ssc:100526132	5
ssc00982	Drug metabolism - cytochrome P450	5/960	29/5078	0.664924	0.99993	ENSSSCG00000032580/ENSSSCG00000006325/ENSSSCG00000018044/ENSSSCG00000015266/ENSSSCG00000032003	MGST1/MGST3/ALDH3A1/FMO4/-	ssc:397567/ssc:733607/ssc:100526075/ssc:100621718/ssc:100739163	5
ssc04659	Th17 cell differentiation	14/960	80/5078	0.671463	0.99993	ENSSSCG00000003017/ENSSSCG00000016916/ENSSSCG00000001455/ENSSSCG00000005096/ENSSSCG00000015094/ENSSSCG00000005382/ENSSSCG00000032693/ENSSSCG00000007816/ENSSSCG00000025308/ENSSSCG00000013894/ENSSSCG00000001701/ENSSSCG00000010380/ENSSSCG00000001474/ENSSSCG00000001457	TGFB1/IL6ST/-/HIF1A/CD3G/TGFBR1/MAPK12/IL21R/IL17D/IL12RB1/-/MAPK8/RXRB/SLA-DQB1	ssc:397078/ssc:100037294/ssc:100153386/ssc:396696/ssc:494013/ssc:396665/ssc:574062/ssc:100518723/ssc:100738902/ssc:100271900/ssc:396742/ssc:396610/ssc:100156801/ssc:100037921	14
ssc05230	Central carbon metabolism in cancer	9/960	52/5078	0.67153	0.99993	ENSSSCG00000016056/ENSSSCG00000010517/ENSSSCG00000020927/ENSSSCG00000015958/ENSSSCG00000005096/ENSSSCG00000016720/ENSSSCG00000030413/ENSSSCG00000024351/ENSSSCG00000024018	GLS/-/SLC2A2/-/HIF1A/PGAM2/PIK3CA/MET/SLC16A3	ssc:399525/ssc:100154776/ssc:397429/ssc:100286871/ssc:396696/ssc:100188980/ssc:100621789/ssc:654328/ssc:100158243	9
ssc00565	Ether lipid metabolism	6/960	35/5078	0.672678	0.99993	ENSSSCG00000002235/ENSSSCG00000017116/ENSSSCG00000014004/ENSSSCG00000017912/ENSSSCG00000004737/ENSSSCG00000029070	LPCAT4/LPCAT1/-/PLD2/PLA2G4B/PAFAH1B3	ssc:100152542/ssc:100217397/ssc:100233200/ssc:414900/ssc:100152927/ssc:100514845	6
ssc00590	Arachidonic acid metabolism	7/960	41/5078	0.680245	0.99993	ENSSSCG00000010055/ENSSSCG00000005688/ENSSSCG00000021973/ENSSSCG00000033727/ENSSSCG00000004737/ENSSSCG00000022655/ENSSSCG00000009666	GGT5/PTGES/GPX8/GPX1/PLA2G4B/PTGES2/EPHX2	ssc:100157523/ssc:654407/ssc:100519691/ssc:397403/ssc:100152927/ssc:100155133/ssc:414425	7
ssc05167	Kaposi's sarcoma-associated herpesvirus infection	24/960	136/5078	0.68218	0.99993	ENSSSCG00000002707/ENSSSCG00000001229/ENSSSCG00000037964/ENSSSCG00000000769/ENSSSCG00000016916/ENSSSCG00000017936/ENSSSCG00000005096/ENSSSCG00000013655/ENSSSCG00000028092/ENSSSCG00000018033/ENSSSCG00000007669/ENSSSCG00000008496/ENSSSCG00000032693/ENSSSCG00000011877/ENSSSCG00000003749/ENSSSCG00000030413/ENSSSCG00000003178/ENSSSCG00000015801/ENSSSCG00000015644/ENSSSCG00000008953/ENSSSCG00000010380/…	GABARAPL2/-/GNG10/BID/IL6ST/GABARAP/HIF1A/ICAM1/GNG2/-/GNB2/EIF2AK2/MAPK12/CD86/PIK3C3/PIK3CA/IRF3/TLR3/IKBKE/CXCL8/MAPK8/C3/CASP3/CREB1	ssc:100521968/ssc:100037288/ssc:100515992/ssc:594852/ssc:100037294/ssc:100462752/ssc:396696/ssc:396750/ssc:102165618/ssc:100125968/ssc:100516546/ssc:397588/ssc:574062/ssc:397441/ssc:503700/ssc:100621789/ssc:396656/ssc:100037937/ssc:100519508/ssc:396880/ssc:396610/ssc:397072/ssc:397244/ssc:100736562	24
ssc05164	Influenza A	20/960	114/5078	0.683591	0.99993	ENSSSCG00000009633/ENSSSCG00000028355/ENSSSCG00000001400/ENSSSCG00000001455/ENSSSCG00000033295/ENSSSCG00000033673/ENSSSCG00000012581/ENSSSCG00000013655/ENSSSCG00000001404/ENSSSCG00000008496/ENSSSCG00000032693/ENSSSCG00000030413/ENSSSCG00000003178/ENSSSCG00000017705/ENSSSCG00000015801/ENSSSCG00000015644/ENSSSCG00000008953/ENSSSCG00000010380/ENSSSCG00000040811/ENSSSCG00000001457	-/ACTG1/DDX39B/-/EIF2S1/SLC25A6/NXT2/ICAM1/TNF/EIF2AK2/MAPK12/PIK3CA/IRF3/CCL5/TLR3/IKBKE/CXCL8/MAPK8/-/SLA-DQB1	ssc:100624226/ssc:397653/ssc:448813/ssc:100153386/ssc:100155472/ssc:403155/ssc:100521422/ssc:396750/ssc:397086/ssc:397588/ssc:574062/ssc:100621789/ssc:396656/ssc:396613/ssc:100037937/ssc:100519508/ssc:396880/ssc:396610/ssc:100522011/ssc:100037921	20
ssc04261	Adrenergic signaling in cardiomyocytes	18/960	103/5078	0.685041	0.99993	ENSSSCG00000002540/ENSSSCG00000000084/ENSSSCG00000008540/ENSSSCG00000023267/ENSSSCG00000017307/ENSSSCG00000011441/ENSSSCG00000005316/ENSSSCG00000032693/ENSSSCG00000015084/ENSSSCG00000023526/ENSSSCG00000007056/ENSSSCG00000001988/ENSSSCG00000026382/ENSSSCG00000004570/ENSSSCG00000017951/ENSSSCG00000031498/ENSSSCG00000015402/ENSSSCG00000034395	PPP2R5C/ATF4/PPP1CB/SCN1B/MYL4/TNNC1/TPM2/MAPK12/FXYD2/RAPGEF3/PLCB1/ADCY4/PPP2R5E/-/ATP1B2/PPP2R3C/CACNA2D1/CREB1	ssc:100620346/ssc:100144302/ssc:397378/ssc:100736963/ssc:100516998/ssc:100156435/ssc:396693/ssc:574062/ssc:541593/ssc:100620989/ssc:100152679/ssc:100152067/ssc:100525377/ssc:100037999/ssc:100522212/ssc:110261574/ssc:397377/ssc:100736562	18
ssc04610	Complement and coagulation cascades	8/960	47/5078	0.687561	0.99993	ENSSSCG00000032434/ENSSSCG00000013252/ENSSSCG00000025463/ENSSSCG00000009668/ENSSSCG00000005840/ENSSSCG00000013418/ENSSSCG00000013551/ENSSSCG00000029503	PLAUR/F2/PROS1/CLU/C8G/CFD/C3/F7	ssc:100521017/ssc:100144442/ssc:397388/ssc:397025/ssc:100037955/ssc:396877/ssc:397072/ssc:733661	8
ssc05203	Viral carcinogenesis	25/960	142/5078	0.689215	0.99993	ENSSSCG00000012252/ENSSSCG00000001229/ENSSSCG00000000084/ENSSSCG00000016916/ENSSSCG00000022080/ENSSSCG00000013367/ENSSSCG00000004432/ENSSSCG00000008496/ENSSSCG00000030413/ENSSSCG00000029425/ENSSSCG00000003178/ENSSSCG00000022155/ENSSSCG00000013094/ENSSSCG00000004583/ENSSSCG00000028031/ENSSSCG00000038694/ENSSSCG00000010580/ENSSSCG00000011833/ENSSSCG00000013551/ENSSSCG00000001661/ENSSSCG00000010214/…	DDX3X/-/ATF4/IL6ST/RHOA/GTF2H1/HDAC2/EIF2AK2/PIK3CA/MRPS18B/IRF3/RBPJ/DDB1/-/HDAC11/CCND2/NFKB2/DLG1/C3/SRF/-/CASP3/HPN/-/CREB1	ssc:100515940/ssc:100037288/ssc:100144302/ssc:100037294/ssc:396849/ssc:100525504/ssc:100156170/ssc:397588/ssc:100621789/ssc:100144465/ssc:396656/ssc:100518262/ssc:100522239/ssc:100521701/ssc:100515581/ssc:397162/ssc:100153829/ssc:100157729/ssc:397072/ssc:100155958/ssc:100155762/ssc:397244/ssc:100624088/ssc:100158117/ssc:100736562	25
ssc00604	Glycosphingolipid biosynthesis - ganglio series	2/960	12/5078	0.693129	0.99993	ENSSSCG00000001927/ENSSSCG00000024119	-/GLB1	ssc:100142664/ssc:100624593	2
ssc04742	Taste transduction	5/960	30/5078	0.695435	0.99993	ENSSSCG00000001242/ENSSSCG00000023924/ENSSSCG00000039973/ENSSSCG00000001988/ENSSSCG00000029468	GABBR1/PDE1A/TAS1R2/ADCY4/P2RX3	ssc:100141417/ssc:100152819/ssc:100913086/ssc:100152067/ssc:503656	5
ssc04060	Cytokine-cytokine receptor interaction	22/960	127/5078	0.712392	0.99993	ENSSSCG00000038671/ENSSSCG00000003017/ENSSSCG00000027130/ENSSSCG00000016916/ENSSSCG00000040188/ENSSSCG00000014310/ENSSSCG00000001404/ENSSSCG00000005382/ENSSSCG00000010816/ENSSSCG00000040725/ENSSSCG00000017920/ENSSSCG00000017705/ENSSSCG00000007816/ENSSSCG00000025308/ENSSSCG00000024351/ENSSSCG00000013894/ENSSSCG00000000271/ENSSSCG00000013593/ENSSSCG00000008953/ENSSSCG00000016322/ENSSSCG00000013037/…	TNFRSF6B/TGFB1/TNFRSF12A/IL6ST/TNFSF12/CXCL14/TNF/TGFBR1/TGFB2/IL11/-/CCL5/IL21R/IL17D/MET/IL12RB1/AMHR2/-/CXCL8/ACKR3/VEGFB/KITLG	ssc:110257499/ssc:397078/ssc:100217390/ssc:100037294/ssc:100127163/ssc:494467/ssc:397086/ssc:396665/ssc:397084/ssc:110261056/ssc:396735/ssc:396613/ssc:100518723/ssc:100738902/ssc:654328/ssc:100271900/ssc:100154297/ssc:448799/ssc:396880/ssc:100515346/ssc:100521837/ssc:397509	22
ssc00250	Alanine, aspartate and glutamate metabolism	5/960	31/5078	0.72398	0.99993	ENSSSCG00000016056/ENSSSCG00000037334/ENSSSCG00000024752/ENSSSCG00000015340/ENSSSCG00000003192	GLS/ADSSL1/ALDH4A1/ASNS/IL4I1	ssc:399525/ssc:100048943/ssc:100820830/ssc:100312961/ssc:100522257	5
ssc04913	Ovarian steroidogenesis	5/960	31/5078	0.72398	0.99993	ENSSSCG00000006337/ENSSSCG00000038221/ENSSSCG00000001988/ENSSSCG00000004737/ENSSSCG00000033740	HSD17B7/HSD17B2/ADCY4/PLA2G4B/-	ssc:100155418/ssc:100312973/ssc:100152067/ssc:100152927/ssc:397415	5
ssc05031	Amphetamine addiction	7/960	43/5078	0.729699	0.99993	ENSSSCG00000038965/ENSSSCG00000017121/ENSSSCG00000022009/ENSSSCG00000000084/ENSSSCG00000008540/ENSSSCG00000003256/ENSSSCG00000034395	ARC/SLC6A3/DDC/ATF4/PPP1CB/PRKCG/CREB1	ssc:110260202/ssc:100521346/ssc:396857/ssc:100144302/ssc:397378/ssc:100518074/ssc:100736562	7
ssc04550	Signaling pathways regulating pluripotency of stem cells	18/960	106/5078	0.732794	0.99993	ENSSSCG00000003342/ENSSSCG00000039514/ENSSSCG00000011081/ENSSSCG00000011746/ENSSSCG00000016916/ENSSSCG00000036083/ENSSSCG00000014319/ENSSSCG00000023329/ENSSSCG00000032693/ENSSSCG00000030413/ENSSSCG00000017265/ENSSSCG00000029983/ENSSSCG00000016395/ENSSSCG00000012774/ENSSSCG00000039010/ENSSSCG00000008645/ENSSSCG00000039198/ENSSSCG00000024671	DVL1/ID3/-/SKIL/IL6ST/-/SMAD5/APC2/MAPK12/PIK3CA/AXIN2/PCGF3/RIF1/DUSP9/WNT7A/ID2/PCGF2/WNT9A	ssc:100525170/ssc:100626978/ssc:100520800/ssc:100153567/ssc:100037294/ssc:100522283/ssc:100624262/ssc:100579172/ssc:574062/ssc:100621789/ssc:100739604/ssc:100513214/ssc:100622500/ssc:100519006/ssc:100153445/ssc:654298/ssc:100628192/ssc:100512949	18
ssc04620	Toll-like receptor signaling pathway	12/960	72/5078	0.732794	0.99993	ENSSSCG00000006175/ENSSSCG00000001404/ENSSSCG00000012795/ENSSSCG00000032693/ENSSSCG00000011877/ENSSSCG00000030413/ENSSSCG00000003178/ENSSSCG00000017705/ENSSSCG00000015801/ENSSSCG00000015644/ENSSSCG00000008953/ENSSSCG00000010380	LY96/TNF/IRAK1/MAPK12/CD86/PIK3CA/IRF3/CCL5/TLR3/IKBKE/CXCL8/MAPK8	ssc:100125555/ssc:397086/ssc:396606/ssc:574062/ssc:397441/ssc:100621789/ssc:396656/ssc:396613/ssc:100037937/ssc:100519508/ssc:396880/ssc:396610	12
ssc00561	Glycerolipid metabolism	8/960	49/5078	0.733519	0.99993	ENSSSCG00000006324/ENSSSCG00000014004/ENSSSCG00000038494/ENSSSCG00000024134/ENSSSCG00000007359/ENSSSCG00000004033/ENSSSCG00000028671/ENSSSCG00000015755	ALDH9A1/-/LPIN2/MGLL/LPIN3/AGPAT4/CEL/AGPAT5	ssc:100153809/ssc:100233200/ssc:100187579/ssc:100233193/ssc:100170771/ssc:100156632/ssc:100625953/ssc:100233172	8
ssc05217	Basal cell carcinoma	8/960	49/5078	0.733519	0.99993	ENSSSCG00000035249/ENSSSCG00000003342/ENSSSCG00000022689/ENSSSCG00000023329/ENSSSCG00000031977/ENSSSCG00000017265/ENSSSCG00000039010/ENSSSCG00000024671	GADD45G/DVL1/GADD45B/APC2/PTCH2/AXIN2/WNT7A/WNT9A	ssc:100152997/ssc:100525170/ssc:100621090/ssc:100579172/ssc:100623280/ssc:100739604/ssc:100153445/ssc:100512949	8
ssc04640	Hematopoietic cell lineage	9/960	55/5078	0.737626	0.99993	ENSSSCG00000022230/ENSSSCG00000011848/ENSSSCG00000001455/ENSSSCG00000015094/ENSSSCG00000001404/ENSSSCG00000040725/ENSSSCG00000001457/ENSSSCG00000017578/ENSSSCG00000035495	CD9/TFRC/-/CD3G/TNF/IL11/SLA-DQB1/ITGA3/KITLG	ssc:397067/ssc:397062/ssc:100153386/ssc:494013/ssc:397086/ssc:110261056/ssc:100037921/ssc:100517053/ssc:397509	9
ssc05030	Cocaine addiction	6/960	38/5078	0.750803	0.99993	ENSSSCG00000017121/ENSSSCG00000022009/ENSSSCG00000000084/ENSSSCG00000024070/ENSSSCG00000035402/ENSSSCG00000034395	SLC6A3/DDC/ATF4/CDK5/RGS9/CREB1	ssc:100521346/ssc:396857/ssc:100144302/ssc:733700/ssc:102166057/ssc:100736562	6
ssc04218	Cellular senescence	22/960	130/5078	0.753769	0.99993	ENSSSCG00000035249/ENSSSCG00000003017/ENSSSCG00000001229/ENSSSCG00000006145/ENSSSCG00000022689/ENSSSCG00000033673/ENSSSCG00000008540/ENSSSCG00000010320/ENSSSCG00000003183/ENSSSCG00000021310/ENSSSCG00000006127/ENSSSCG00000005382/ENSSSCG00000032693/ENSSSCG00000010816/ENSSSCG00000034864/ENSSSCG00000030413/ENSSSCG00000012999/ENSSSCG00000004636/ENSSSCG00000038694/ENSSSCG00000008953/ENSSSCG00000010214/…	GADD45G/TGFB1/-/E2F5/GADD45B/SLC25A6/PPP1CB/-/RRAS/-/NBN/TGFBR1/MAPK12/TGFB2/CHEK2/PIK3CA/CAPN1/TRPM7/CCND2/CXCL8/-/TSC2	ssc:100152997/ssc:397078/ssc:100037288/ssc:100157957/ssc:100621090/ssc:403155/ssc:397378/ssc:397659/ssc:100516558/ssc:100738197/ssc:100153233/ssc:396665/ssc:574062/ssc:397084/ssc:100192447/ssc:100621789/ssc:397027/ssc:100169932/ssc:397162/ssc:396880/ssc:100155762/ssc:100505408	22
ssc04670	Leukocyte transendothelial migration	13/960	79/5078	0.754903	0.99993	ENSSSCG00000028355/ENSSSCG00000036317/ENSSSCG00000003691/ENSSSCG00000022080/ENSSSCG00000021944/ENSSSCG00000013655/ENSSSCG00000003256/ENSSSCG00000032595/ENSSSCG00000032693/ENSSSCG00000023526/ENSSSCG00000030413/ENSSSCG00000021893/ENSSSCG00000007718	ACTG1/VASP/MYL12A/RHOA/RAC2/ICAM1/PRKCG/RAP1B/MAPK12/RAPGEF3/PIK3CA/ROCK1/CLDN4	ssc:397653/ssc:110261011/ssc:414399/ssc:396849/ssc:100621675/ssc:396750/ssc:100518074/ssc:100152555/ssc:574062/ssc:100620989/ssc:100621789/ssc:397447/ssc:733578	13
ssc00790	Folate biosynthesis	3/960	20/5078	0.758623	0.99993	ENSSSCG00000031117/ENSSSCG00000010275/ENSSSCG00000008309	-/PCBD1/-	ssc:100525912/ssc:100155605/ssc:100521367	3
ssc04950	Maturity onset diabetes of the young	3/960	20/5078	0.758623	0.99993	ENSSSCG00000020927/ENSSSCG00000034820/ENSSSCG00000033740	SLC2A2/MAFA/-	ssc:397429/ssc:100627724/ssc:397415	3
ssc04728	Dopaminergic synapse	16/960	97/5078	0.767619	0.99993	ENSSSCG00000002540/ENSSSCG00000017121/ENSSSCG00000037964/ENSSSCG00000022009/ENSSSCG00000000084/ENSSSCG00000008540/ENSSSCG00000028092/ENSSSCG00000007669/ENSSSCG00000011027/ENSSSCG00000003256/ENSSSCG00000032693/ENSSSCG00000007056/ENSSSCG00000026382/ENSSSCG00000010380/ENSSSCG00000031498/ENSSSCG00000034395	PPP2R5C/SLC6A3/GNG10/DDC/ATF4/PPP1CB/GNG2/GNB2/KIF5B/PRKCG/MAPK12/PLCB1/PPP2R5E/MAPK8/PPP2R3C/CREB1	ssc:100620346/ssc:100521346/ssc:100515992/ssc:396857/ssc:100144302/ssc:397378/ssc:102165618/ssc:100516546/ssc:595132/ssc:100518074/ssc:574062/ssc:100152679/ssc:100525377/ssc:396610/ssc:110261574/ssc:100736562	16
ssc05210	Colorectal cancer	13/960	80/5078	0.771093	0.99993	ENSSSCG00000035249/ENSSSCG00000003017/ENSSSCG00000022689/ENSSSCG00000022080/ENSSSCG00000021944/ENSSSCG00000023329/ENSSSCG00000005382/ENSSSCG00000010816/ENSSSCG00000030413/ENSSSCG00000017265/ENSSSCG00000010380/ENSSSCG00000040486/ENSSSCG00000034012	GADD45G/TGFB1/GADD45B/RHOA/RAC2/APC2/TGFBR1/TGFB2/PIK3CA/AXIN2/MAPK8/BIRC5/CASP3	ssc:100152997/ssc:397078/ssc:100621090/ssc:396849/ssc:100621675/ssc:100579172/ssc:396665/ssc:397084/ssc:100621789/ssc:100739604/ssc:396610/ssc:397266/ssc:397244	13
ssc00600	Sphingolipid metabolism	6/960	39/5078	0.773597	0.99993	ENSSSCG00000038763/ENSSSCG00000006522/ENSSSCG00000014004/ENSSSCG00000013595/ENSSSCG00000024119/ENSSSCG00000002512	CERK/GBA/-/CERS4/GLB1/DEGS2	ssc:110260834/ssc:449572/ssc:100233200/ssc:100127167/ssc:100624593/ssc:100739329	6
ssc04979	Cholesterol metabolism	6/960	39/5078	0.773597	0.99993	ENSSSCG00000007514/ENSSSCG00000002366/ENSSSCG00000003088/ENSSSCG00000007435/ENSSSCG00000000033/ENSSSCG00000010320	VAPB/NPC2/APOE/PLTP/TSPO/-	ssc:100144536/ssc:397410/ssc:397576/ssc:397527/ssc:396592/ssc:397659	6
ssc00520	Amino sugar and nucleotide sugar metabolism	7/960	45/5078	0.773609	0.99993	ENSSSCG00000002873/ENSSSCG00000008808/ENSSSCG00000010969/ENSSSCG00000000061/ENSSSCG00000001927/ENSSSCG00000000994/ENSSSCG00000020677	GPI/GNPDA2/GALT/PMM1/-/GMDS/CYB5RL	ssc:397602/ssc:100516092/ssc:100623908/ssc:100151790/ssc:100142664/ssc:100520846/ssc:100622386	7
ssc05140	Leishmaniasis	8/960	51/5078	0.774639	0.99993	ENSSSCG00000003017/ENSSSCG00000001455/ENSSSCG00000001404/ENSSSCG00000012795/ENSSSCG00000032693/ENSSSCG00000010816/ENSSSCG00000013551/ENSSSCG00000001457	TGFB1/-/TNF/IRAK1/MAPK12/TGFB2/C3/SLA-DQB1	ssc:397078/ssc:100153386/ssc:397086/ssc:396606/ssc:574062/ssc:397084/ssc:397072/ssc:100037921	8
ssc04978	Mineral absorption	5/960	33/5078	0.775173	0.99993	ENSSSCG00000021581/ENSSSCG00000015084/ENSSSCG00000005905/ENSSSCG00000004636/ENSSSCG00000017951	CLCN2/FXYD2/SLC39A4/TRPM7/ATP1B2	ssc:397147/ssc:541593/ssc:100156896/ssc:100169932/ssc:100522212	5
ssc04066	HIF-1 signaling pathway	13/960	82/5078	0.801219	0.99993	ENSSSCG00000005169/ENSSSCG00000000694/ENSSSCG00000011848/ENSSSCG00000028420/ENSSSCG00000013448/ENSSSCG00000015958/ENSSSCG00000034230/ENSSSCG00000005096/ENSSSCG00000017904/ENSSSCG00000003256/ENSSSCG00000030413/ENSSSCG00000006176/ENSSSCG00000033740	-/-/TFRC/EIF4E/MKNK2/-/RBX1/HIF1A/ENO3/PRKCG/PIK3CA/ELOC/-	ssc:100038023/ssc:396823/ssc:397062/ssc:100038030/ssc:100517077/ssc:100286871/ssc:110260638/ssc:396696/ssc:692156/ssc:100518074/ssc:100621789/ssc:100153381/ssc:397415	13
ssc05161	Hepatitis B	18/960	111/5078	0.801674	0.99993	ENSSSCG00000012252/ENSSSCG00000003017/ENSSSCG00000000084/ENSSSCG00000001404/ENSSSCG00000003256/ENSSSCG00000005382/ENSSSCG00000010816/ENSSSCG00000030413/ENSSSCG00000003178/ENSSSCG00000013094/ENSSSCG00000015801/ENSSSCG00000015644/ENSSSCG00000037310/ENSSSCG00000008953/ENSSSCG00000010380/ENSSSCG00000040486/ENSSSCG00000034012/ENSSSCG00000034395	DDX3X/TGFB1/ATF4/TNF/PRKCG/TGFBR1/TGFB2/PIK3CA/IRF3/DDB1/TLR3/IKBKE/ATP6AP1/CXCL8/MAPK8/BIRC5/CASP3/CREB1	ssc:100515940/ssc:397078/ssc:100144302/ssc:397086/ssc:100518074/ssc:396665/ssc:397084/ssc:100621789/ssc:396656/ssc:100522239/ssc:100037937/ssc:100519508/ssc:102159115/ssc:396880/ssc:396610/ssc:397266/ssc:397244/ssc:100736562	18
ssc04114	Oocyte meiosis	15/960	94/5078	0.806034	0.99993	ENSSSCG00000002540/ENSSSCG00000017308/ENSSSCG00000033057/ENSSSCG00000008540/ENSSSCG00000034230/ENSSSCG00000035728/ENSSSCG00000032693/ENSSSCG00000036256/ENSSSCG00000001988/ENSSSCG00000010625/ENSSSCG00000026382/ENSSSCG00000032828/ENSSSCG00000010214/ENSSSCG00000010606/ENSSSCG00000033740	PPP2R5C/CDC27/ANAPC13/PPP1CB/RBX1/-/MAPK12/MAD2L1/ADCY4/SMC3/PPP2R5E/ANAPC2/-/SLK/-	ssc:100620346/ssc:100517185/ssc:100415776/ssc:397378/ssc:110260638/ssc:100620851/ssc:574062/ssc:100523455/ssc:100152067/ssc:100151864/ssc:100525377/ssc:100621019/ssc:100155762/ssc:100156642/ssc:397415	15
ssc00603	Glycosphingolipid biosynthesis - globo and isoglobo series	2/960	15/5078	0.806418	0.99993	ENSSSCG00000001927/ENSSSCG00000026962	-/A4GALT	ssc:100142664/ssc:100524987	2
ssc00770	Pantothenate and CoA biosynthesis	2/960	15/5078	0.806418	0.99993	ENSSSCG00000004179/ENSSSCG00000003139	VNN2/BCAT2	ssc:100153984/ssc:396841	2
ssc05211	Renal cell carcinoma	9/960	59/5078	0.810773	0.99993	ENSSSCG00000003017/ENSSSCG00000034230/ENSSSCG00000005096/ENSSSCG00000012287/ENSSSCG00000032595/ENSSSCG00000010816/ENSSSCG00000030413/ENSSSCG00000006176/ENSSSCG00000024351	TGFB1/RBX1/HIF1A/TFE3/RAP1B/TGFB2/PIK3CA/ELOC/MET	ssc:397078/ssc:110260638/ssc:396696/ssc:100511298/ssc:100152555/ssc:397084/ssc:100621789/ssc:100153381/ssc:654328	9
ssc04976	Bile secretion	8/960	53/5078	0.810946	0.99993	ENSSSCG00000027796/ENSSSCG00000015084/ENSSSCG00000001988/ENSSSCG00000021475/ENSSSCG00000016626/ENSSSCG00000010853/ENSSSCG00000017951/ENSSSCG00000033207	SLC22A7/FXYD2/ADCY4/SLC4A2/CFTR/EPHX1/ATP1B2/SULT2A1	ssc:733693/ssc:541593/ssc:100152067/ssc:397203/ssc:403154/ssc:397639/ssc:100522212/ssc:641359	8
ssc04914	Progesterone-mediated oocyte maturation	12/960	77/5078	0.813563	0.99993	ENSSSCG00000017308/ENSSSCG00000033057/ENSSSCG00000035728/ENSSSCG00000032693/ENSSSCG00000036256/ENSSSCG00000030413/ENSSSCG00000001988/ENSSSCG00000001701/ENSSSCG00000010380/ENSSSCG00000032828/ENSSSCG00000010214/ENSSSCG00000033740	CDC27/ANAPC13/-/MAPK12/MAD2L1/PIK3CA/ADCY4/-/MAPK8/ANAPC2/-/-	ssc:100517185/ssc:100415776/ssc:100620851/ssc:574062/ssc:100523455/ssc:100621789/ssc:100152067/ssc:396742/ssc:396610/ssc:100621019/ssc:100155762/ssc:397415	12
ssc05418	Fluid shear stress and atherosclerosis	18/960	113/5078	0.825401	0.99993	ENSSSCG00000028355/ENSSSCG00000005453/ENSSSCG00000032580/ENSSSCG00000017212/ENSSSCG00000000144/ENSSSCG00000016364/ENSSSCG00000006325/ENSSSCG00000030361/ENSSSCG00000022080/ENSSSCG00000021944/ENSSSCG00000013655/ENSSSCG00000001404/ENSSSCG00000032693/ENSSSCG00000032003/ENSSSCG00000030413/ENSSSCG00000001701/ENSSSCG00000010380/ENSSSCG00000035795	ACTG1/-/MGST1/SUMO2/-/GPC1/MGST3/PRKCZ/RHOA/RAC2/ICAM1/TNF/MAPK12/-/PIK3CA/-/MAPK8/SUMO3	ssc:397653/ssc:397581/ssc:397567/ssc:100127140/ssc:100158080/ssc:100525965/ssc:733607/ssc:100533200/ssc:396849/ssc:100621675/ssc:396750/ssc:397086/ssc:574062/ssc:100739163/ssc:100621789/ssc:396742/ssc:396610/ssc:100624225	18
ssc05204	Chemical carcinogenesis	6/960	42/5078	0.832559	0.99993	ENSSSCG00000032580/ENSSSCG00000006325/ENSSSCG00000018044/ENSSSCG00000032003/ENSSSCG00000010853/ENSSSCG00000033207	MGST1/MGST3/ALDH3A1/-/EPHX1/SULT2A1	ssc:397567/ssc:733607/ssc:100526075/ssc:100739163/ssc:397639/ssc:641359	6
ssc04744	Phototransduction	2/960	16/5078	0.834953	0.99993	ENSSSCG00000035402/ENSSSCG00000025345	RGS9/GUCY2D	ssc:102166057/ssc:100625536	2
ssc01523	Antifolate resistance	3/960	23/5078	0.83832	0.99993	ENSSSCG00000031117/ENSSSCG00000001404/ENSSSCG00000007874	-/TNF/-	ssc:100525912/ssc:397086/ssc:733619	3
ssc05166	HTLV-I infection	34/960	206/5078	0.83869	0.99993	ENSSSCG00000003342/ENSSSCG00000012967/ENSSSCG00000013237/ENSSSCG00000017308/ENSSSCG00000003017/ENSSSCG00000001229/ENSSSCG00000038948/ENSSSCG00000000084/ENSSSCG00000001455/ENSSSCG00000033673/ENSSSCG00000000033/ENSSSCG00000035728/ENSSSCG00000015094/ENSSSCG00000013655/ENSSSCG00000010320/ENSSSCG00000001404/ENSSSCG00000003183/ENSSSCG00000023329/ENSSSCG00000005382/ENSSSCG00000036256/ENSSSCG00000010816/…	DVL1/FOSL1/SPI1/CDC27/TGFB1/-/ETS2/ATF4/-/SLC25A6/TSPO/-/CD3G/ICAM1/-/TNF/RRAS/APC2/TGFBR1/MAD2L1/TGFB2/CHEK2/PIK3CA/ADCY4/NFYB/WNT7A/CCND2/NFKB2/DLG1/SRF/ANAPC2/SLA-DQB1/WNT9A/CREB1	ssc:100525170/ssc:100525205/ssc:414912/ssc:100517185/ssc:397078/ssc:100037288/ssc:100154449/ssc:100144302/ssc:100153386/ssc:403155/ssc:396592/ssc:100620851/ssc:494013/ssc:396750/ssc:397659/ssc:397086/ssc:100516558/ssc:100579172/ssc:396665/ssc:100523455/ssc:397084/ssc:100192447/ssc:100621789/ssc:100152067/ssc:100157587/ssc:100153445/ssc:397162/ssc:100153829/ssc:100157729/ssc:100155958/ssc:10062101…	34
ssc04520	Adherens junction	9/960	61/5078	0.841048	0.99993	ENSSSCG00000032613/ENSSSCG00000028355/ENSSSCG00000001414/ENSSSCG00000017142/ENSSSCG00000022080/ENSSSCG00000021944/ENSSSCG00000005382/ENSSSCG00000024351/ENSSSCG00000003757	SNAI1/ACTG1/-/BAIAP2/RHOA/RAC2/TGFBR1/MET/SSX2IP	ssc:396583/ssc:397653/ssc:397211/ssc:100513228/ssc:396849/ssc:100621675/ssc:396665/ssc:654328/ssc:100522497	9
ssc00140	Steroid hormone biosynthesis	4/960	30/5078	0.846162	0.99993	ENSSSCG00000023280/ENSSSCG00000006337/ENSSSCG00000001476/ENSSSCG00000038221	SULT2B1/HSD17B7/HSD17B8/HSD17B2	ssc:100626471/ssc:100155418/ssc:100154372/ssc:100312973	4
ssc04330	Notch signaling pathway	6/960	43/5078	0.849239	0.99993	ENSSSCG00000003342/ENSSSCG00000027516/ENSSSCG00000040385/ENSSSCG00000030209/ENSSSCG00000004432/ENSSSCG00000022155	DVL1/CIR1/RFNG/MFNG/HDAC2/RBPJ	ssc:100525170/ssc:100511415/ssc:110255925/ssc:102161832/ssc:100156170/ssc:100518262	6
ssc05145	Toxoplasmosis	13/960	86/5078	0.852651	0.99993	ENSSSCG00000027529/ENSSSCG00000003017/ENSSSCG00000001455/ENSSSCG00000006175/ENSSSCG00000015618/ENSSSCG00000010330/ENSSSCG00000001404/ENSSSCG00000012795/ENSSSCG00000032693/ENSSSCG00000010816/ENSSSCG00000010380/ENSSSCG00000001457/ENSSSCG00000034012	BIRC3/TGFB1/-/LY96/LAMB3/PPIF/TNF/IRAK1/MAPK12/TGFB2/MAPK8/SLA-DQB1/CASP3	ssc:100622590/ssc:397078/ssc:100153386/ssc:100125555/ssc:100736655/ssc:100152612/ssc:397086/ssc:396606/ssc:574062/ssc:397084/ssc:396610/ssc:100037921/ssc:397244	13
ssc04666	Fc gamma R-mediated phagocytosis	11/960	74/5078	0.852697	0.99993	ENSSSCG00000036317/ENSSSCG00000011552/ENSSSCG00000009821/ENSSSCG00000021944/ENSSSCG00000001959/ENSSSCG00000014004/ENSSSCG00000003256/ENSSSCG00000017912/ENSSSCG00000030378/ENSSSCG00000030413/ENSSSCG00000024136	VASP/ARPC4/ARPC3/RAC2/CFL2/-/PRKCG/PLD2/LIMK1/PIK3CA/AMPH	ssc:110261011/ssc:100155875/ssc:100154518/ssc:100621675/ssc:497233/ssc:100233200/ssc:100518074/ssc:414900/ssc:100627618/ssc:100621789/ssc:100626324	11
ssc04310	Wnt signaling pathway	18/960	116/5078	0.856994	0.99993	ENSSSCG00000003342/ENSSSCG00000012967/ENSSSCG00000001414/ENSSSCG00000034230/ENSSSCG00000014982/ENSSSCG00000022080/ENSSSCG00000011620/ENSSSCG00000021944/ENSSSCG00000036868/ENSSSCG00000023329/ENSSSCG00000003256/ENSSSCG00000007056/ENSSSCG00000017265/ENSSSCG00000011760/ENSSSCG00000039010/ENSSSCG00000038694/ENSSSCG00000010380/ENSSSCG00000024671	DVL1/FOSL1/-/RBX1/MMP7/RHOA/RUVBL1/RAC2/CTNNBIP1/APC2/PRKCG/PLCB1/AXIN2/TBL1XR1/WNT7A/CCND2/MAPK8/WNT9A	ssc:100525170/ssc:100525205/ssc:397211/ssc:110260638/ssc:397411/ssc:396849/ssc:100518219/ssc:100621675/ssc:100627651/ssc:100579172/ssc:100518074/ssc:100152679/ssc:100739604/ssc:100522831/ssc:100153445/ssc:397162/ssc:396610/ssc:100512949	18
ssc04740	Olfactory transduction	6/960	44/5078	0.864537	0.99993	ENSSSCG00000012918/ENSSSCG00000029388/ENSSSCG00000023924/ENSSSCG00000017918/ENSSSCG00000025345/ENSSSCG00000037241	GRK2/PDE2A/PDE1A/ARRB2/GUCY2D/RGS2	ssc:100513842/ssc:100737701/ssc:100152819/ssc:100170767/ssc:100625536/ssc:733670	6
ssc04611	Platelet activation	16/960	105/5078	0.864826	0.99993	ENSSSCG00000028355/ENSSSCG00000036317/ENSSSCG00000003691/ENSSSCG00000038735/ENSSSCG00000030361/ENSSSCG00000008540/ENSSSCG00000039336/ENSSSCG00000022080/ENSSSCG00000032595/ENSSSCG00000032693/ENSSSCG00000011745/ENSSSCG00000007056/ENSSSCG00000030413/ENSSSCG00000001988/ENSSSCG00000004737/ENSSSCG00000021893	ACTG1/VASP/MYL12A/SNAP23/PRKCZ/PPP1CB/GNA13/RHOA/RAP1B/MAPK12/PRKCI/PLCB1/PIK3CA/ADCY4/PLA2G4B/ROCK1	ssc:397653/ssc:110261011/ssc:414399/ssc:100512755/ssc:100533200/ssc:397378/ssc:100522824/ssc:396849/ssc:100152555/ssc:574062/ssc:100174945/ssc:100152679/ssc:100621789/ssc:100152067/ssc:100152927/ssc:397447	16
ssc05100	Bacterial invasion of epithelial cells	10/960	69/5078	0.865661	0.99993	ENSSSCG00000028355/ENSSSCG00000037131/ENSSSCG00000011552/ENSSSCG00000009821/ENSSSCG00000030197/ENSSSCG00000022080/ENSSSCG00000002786/ENSSSCG00000030413/ENSSSCG00000003083/ENSSSCG00000024351	ACTG1/CLTA/ARPC4/ARPC3/CD2AP/RHOA/ELMO3/PIK3CA/CBLC/MET	ssc:397653/ssc:100187581/ssc:100155875/ssc:100154518/ssc:100154585/ssc:396849/ssc:100522492/ssc:100621789/ssc:100511697/ssc:654328	10
ssc00310	Lysine degradation	7/960	51/5078	0.873528	0.99993	ENSSSCG00000006324/ENSSSCG00000009150/ENSSSCG00000008571/ENSSSCG00000011689/ENSSSCG00000026153/ENSSSCG00000028879/ENSSSCG00000013883	ALDH9A1/HADH/HADHA/PLOD2/ACAT1/PLOD3/COLGALT1	ssc:100153809/ssc:397604/ssc:397012/ssc:641354/ssc:100626793/ssc:100624420/ssc:100517457	7
ssc05202	Transcriptional misregulation in cancer	20/960	130/5078	0.877166	0.99993	ENSSSCG00000035249/ENSSSCG00000001709/ENSSSCG00000013237/ENSSSCG00000011081/ENSSSCG00000017379/ENSSSCG00000022689/ENSSSCG00000040727/ENSSSCG00000023971/ENSSSCG00000012287/ENSSSCG00000004432/ENSSSCG00000011877/ENSSSCG00000038945/ENSSSCG00000024351/ENSSSCG00000038694/ENSSSCG00000008953/ENSSSCG00000008645/ENSSSCG00000008029/ENSSSCG00000001474/ENSSSCG00000040162/ENSSSCG00000005166	GADD45G/SUPT3H/SPI1/-/ETV4/GADD45B/ASPSCR1/H3F3A/TFE3/HDAC2/CD86/HIST1H3E/MET/CCND2/CXCL8/ID2/BAIAP3/RXRB/NUPR1/MLLT3	ssc:100152997/ssc:100154712/ssc:414912/ssc:100520800/ssc:100516755/ssc:100621090/ssc:110255923/ssc:100521680/ssc:100511298/ssc:100156170/ssc:397441/ssc:100154511/ssc:654328/ssc:397162/ssc:396880/ssc:654298/ssc:100515258/ssc:100156801/ssc:110260086/ssc:100524063	20
ssc00061	Fatty acid biosynthesis	1/960	10/5078	0.877245	0.99993	ENSSSCG00000012583	ACSL4	ssc:448980	1
ssc03460	Fanconi anemia pathway	6/960	45/5078	0.878526	0.99993	ENSSSCG00000008022/ENSSSCG00000023886/ENSSSCG00000003403/ENSSSCG00000004529/ENSSSCG00000003820/ENSSSCG00000022101	TELO2/-/CENPS/POLI/USP1/BRCA1	ssc:100514221/ssc:100624116/ssc:100522376/ssc:100525374/ssc:100523071/ssc:100049662	6
ssc05412	Arrhythmogenic right ventricular cardiomyopathy (ARVC)	6/960	45/5078	0.878526	0.99993	ENSSSCG00000028355/ENSSSCG00000028148/ENSSSCG00000022739/ENSSSCG00000015402/ENSSSCG00000004961/ENSSSCG00000017578	ACTG1/DMD/DSG2/CACNA2D1/ITGA11/ITGA3	ssc:397653/ssc:497636/ssc:100625833/ssc:397377/ssc:100520350/ssc:100517053	6
ssc05216	Thyroid cancer	4/960	32/5078	0.880507	0.99993	ENSSSCG00000035249/ENSSSCG00000022689/ENSSSCG00000015576/ENSSSCG00000001474	GADD45G/GADD45B/TPR/RXRB	ssc:100152997/ssc:100621090/ssc:100520507/ssc:100156801	4
ssc04926	Relaxin signaling pathway	16/960	107/5078	0.883365	0.99993	ENSSSCG00000003017/ENSSSCG00000037964/ENSSSCG00000000084/ENSSSCG00000030361/ENSSSCG00000028092/ENSSSCG00000007669/ENSSSCG00000005382/ENSSSCG00000032693/ENSSSCG00000017918/ENSSSCG00000007056/ENSSSCG00000030413/ENSSSCG00000001988/ENSSSCG00000013473/ENSSSCG00000010380/ENSSSCG00000013037/ENSSSCG00000034395	TGFB1/GNG10/ATF4/PRKCZ/GNG2/GNB2/TGFBR1/MAPK12/ARRB2/PLCB1/PIK3CA/ADCY4/GNA15/MAPK8/VEGFB/CREB1	ssc:397078/ssc:100515992/ssc:100144302/ssc:100533200/ssc:102165618/ssc:100516546/ssc:396665/ssc:574062/ssc:100170767/ssc:100152679/ssc:100621789/ssc:100152067/ssc:100518537/ssc:396610/ssc:100521837/ssc:100736562	16
ssc05165	Human papillomavirus infection	39/960	241/5078	0.884509	0.99993	ENSSSCG00000003342/ENSSSCG00000040575/ENSSSCG00000002540/ENSSSCG00000040385/ENSSSCG00000001229/ENSSSCG00000030209/ENSSSCG00000030361/ENSSSCG00000027206/ENSSSCG00000017982/ENSSSCG00000015618/ENSSSCG00000001404/ENSSSCG00000023329/ENSSSCG00000004432/ENSSSCG00000008496/ENSSSCG00000011745/ENSSSCG00000030413/ENSSSCG00000017265/ENSSSCG00000003178/ENSSSCG00000022155/ENSSSCG00000026382/ENSSSCG00000028031/…	DVL1/ISG15/PPP2R5C/RFNG/-/MFNG/PRKCZ/PARD6B/HES7/LAMB3/TNF/APC2/HDAC2/EIF2AK2/PRKCI/PIK3CA/AXIN2/IRF3/RBPJ/PPP2R5E/HDAC11/TLR3/BCAP31/WNT7A/IKBKE/MPP5/CCND2/HES2/TCIRG1/THBS3/DLG1/PPP2R3C/WNT9A/ITGA11/CASP3/HES6/ITGA3/TSC2/CREB1	ssc:100525170/ssc:100145895/ssc:100620346/ssc:110255925/ssc:100037288/ssc:102161832/ssc:100533200/ssc:100151957/ssc:100620745/ssc:100736655/ssc:397086/ssc:100579172/ssc:100156170/ssc:397588/ssc:100174945/ssc:100621789/ssc:100739604/ssc:396656/ssc:100518262/ssc:100525377/ssc:100515581/ssc:100037937/ssc:100520774/ssc:100153445/ssc:100519508/ssc:100152635/ssc:397162/ssc:100515666/ssc:100521769/ssc:1…	39
ssc05162	Measles	13/960	90/5078	0.893129	0.99993	ENSSSCG00000009633/ENSSSCG00000001414/ENSSSCG00000006016/ENSSSCG00000029724/ENSSSCG00000033295/ENSSSCG00000015094/ENSSSCG00000008496/ENSSSCG00000012795/ENSSSCG00000013579/ENSSSCG00000030413/ENSSSCG00000003178/ENSSSCG00000015644/ENSSSCG00000038694	-/-/EIF3H/RACK1/EIF2S1/CD3G/EIF2AK2/IRAK1/CD209/PIK3CA/IRF3/IKBKE/CCND2	ssc:100624226/ssc:397211/ssc:100522801/ssc:397605/ssc:100155472/ssc:494013/ssc:397588/ssc:396606/ssc:100170134/ssc:100621789/ssc:396656/ssc:100519508/ssc:397162	13
ssc03030	DNA replication	4/960	33/5078	0.895036	0.99993	ENSSSCG00000026055/ENSSSCG00000023886/ENSSSCG00000010240/ENSSSCG00000001493	PRIM1/-/DNA2/PRIM2	ssc:100157576/ssc:100624116/ssc:100153906/ssc:100156829	4
ssc04064	NF-kappa B signaling pathway	10/960	72/5078	0.897597	0.99993	ENSSSCG00000027529/ENSSSCG00000001414/ENSSSCG00000006175/ENSSSCG00000034390/ENSSSCG00000013655/ENSSSCG00000001404/ENSSSCG00000012795/ENSSSCG00000012203/ENSSSCG00000010580/ENSSSCG00000008953	BIRC3/-/LY96/CARD11/ICAM1/TNF/IRAK1/TAB3/NFKB2/CXCL8	ssc:100622590/ssc:397211/ssc:100125555/ssc:110259837/ssc:396750/ssc:397086/ssc:396606/ssc:100517796/ssc:100153829/ssc:396880	10
ssc05033	Nicotine addiction	2/960	19/5078	0.89913	0.99993	ENSSSCG00000003170/ENSSSCG00000023338	SLC17A7/CHRNA6	ssc:100514772/ssc:100622106	2
ssc00053	Ascorbate and aldarate metabolism	1/960	11/5078	0.900498	0.99993	ENSSSCG00000006324	ALDH9A1	ssc:100153809	1
ssc00130	Ubiquinone and other terpenoid-quinone biosynthesis	1/960	11/5078	0.900498	0.99993	ENSSSCG00000009903	COQ5	ssc:100157055	1
ssc04931	Insulin resistance	14/960	97/5078	0.900797	0.99993	ENSSSCG00000013022/ENSSSCG00000002009/ENSSSCG00000030361/ENSSSCG00000008540/ENSSSCG00000020927/ENSSSCG00000001404/ENSSSCG00000022364/ENSSSCG00000005672/ENSSSCG00000032977/ENSSSCG00000030413/ENSSSCG00000022815/ENSSSCG00000010380/ENSSSCG00000033740/ENSSSCG00000034395	PYGM/PCK2/PRKCZ/PPP1CB/SLC2A2/TNF/CPT1B/PTPA/PPP1R3E/PIK3CA/PYGB/MAPK8/-/CREB1	ssc:733659/ssc:403165/ssc:100533200/ssc:397378/ssc:397429/ssc:397086/ssc:399528/ssc:100157517/ssc:106504470/ssc:100621789/ssc:100621536/ssc:396610/ssc:397415/ssc:100736562	14
ssc04971	Gastric acid secretion	6/960	47/5078	0.902877	0.99993	ENSSSCG00000003256/ENSSSCG00000007056/ENSSSCG00000001988/ENSSSCG00000021475/ENSSSCG00000016626/ENSSSCG00000017951	PRKCG/PLCB1/ADCY4/SLC4A2/CFTR/ATP1B2	ssc:100518074/ssc:100152679/ssc:100152067/ssc:397203/ssc:403154/ssc:100522212	6
ssc02010	ABC transporters	4/960	34/5078	0.907989	0.99993	ENSSSCG00000025618/ENSSSCG00000017255/ENSSSCG00000016626/ENSSSCG00000007874	TAP1/ABCA5/CFTR/-	ssc:733649/ssc:100520049/ssc:403154/ssc:733619	4
ssc04910	Insulin signaling pathway	18/960	123/5078	0.913588	0.99993	ENSSSCG00000005169/ENSSSCG00000013022/ENSSSCG00000028420/ENSSSCG00000007788/ENSSSCG00000013448/ENSSSCG00000002009/ENSSSCG00000030361/ENSSSCG00000008540/ENSSSCG00000031174/ENSSSCG00000000910/ENSSSCG00000032977/ENSSSCG00000011745/ENSSSCG00000030413/ENSSSCG00000003083/ENSSSCG00000022815/ENSSSCG00000010380/ENSSSCG00000033740/ENSSSCG00000008040	-/PYGM/EIF4E/PHKG2/MKNK2/PCK2/PRKCZ/PPP1CB/FBP1/CRADD/PPP1R3E/PRKCI/PIK3CA/CBLC/PYGB/MAPK8/-/TSC2	ssc:100038023/ssc:733659/ssc:100038030/ssc:100310801/ssc:100517077/ssc:403165/ssc:100533200/ssc:397378/ssc:397038/ssc:100037966/ssc:106504470/ssc:100174945/ssc:100621789/ssc:100511697/ssc:100621536/ssc:396610/ssc:397415/ssc:100505408	18
ssc00900	Terpenoid backbone biosynthesis	2/960	20/5078	0.914742	0.99993	ENSSSCG00000031680/ENSSSCG00000026153	GGPS1/ACAT1	ssc:100739526/ssc:100626793	2
ssc05223	Non-small cell lung cancer	7/960	55/5078	0.917365	0.99993	ENSSSCG00000035249/ENSSSCG00000022689/ENSSSCG00000003256/ENSSSCG00000030413/ENSSSCG00000001474/ENSSSCG00000011407/ENSSSCG00000008467	GADD45G/GADD45B/PRKCG/PIK3CA/RXRB/RASSF1/EML4	ssc:100152997/ssc:100621090/ssc:100518074/ssc:100621789/ssc:100156801/ssc:100516830/ssc:100515021	7
ssc03450	Non-homologous end-joining	1/960	12/5078	0.91935	0.99993	ENSSSCG00000014136	VCAN	ssc:100514895	1
ssc04614	Renin-angiotensin system	1/960	12/5078	0.91935	0.99993	ENSSSCG00000017296	ACE	ssc:613133	1
ssc03022	Basal transcription factors	4/960	35/5078	0.919503	0.99993	ENSSSCG00000006000/ENSSSCG00000013367/ENSSSCG00000004583/ENSSSCG00000039929	TAF2/GTF2H1/-/ERCC2	ssc:100155674/ssc:100525504/ssc:100521701/ssc:100049685	4
ssc04810	Regulation of actin cytoskeleton	23/960	154/5078	0.919838	0.99993	ENSSSCG00000028355/ENSSSCG00000030260/ENSSSCG00000003691/ENSSSCG00000013252/ENSSSCG00000011552/ENSSSCG00000008540/ENSSSCG00000009821/ENSSSCG00000017142/ENSSSCG00000039336/ENSSSCG00000022080/ENSSSCG00000021944/ENSSSCG00000001959/ENSSSCG00000012119/ENSSSCG00000016019/ENSSSCG00000003183/ENSSSCG00000023329/ENSSSCG00000030378/ENSSSCG00000030413/novel.1615/ENSSSCG00000021893/ENSSSCG00000004961/ENSSSCG0…	ACTG1/PFN2/MYL12A/F2/ARPC4/PPP1CB/ARPC3/BAIAP2/GNA13/RHOA/RAC2/CFL2/-/NCKAP1/RRAS/APC2/LIMK1/PIK3CA/-/ROCK1/ITGA11/-/ITGA3	ssc:397653/ssc:100621523/ssc:414399/ssc:100144442/ssc:100155875/ssc:397378/ssc:100154518/ssc:100513228/ssc:100522824/ssc:396849/ssc:100621675/ssc:497233/ssc:733606/ssc:100158033/ssc:100516558/ssc:100579172/ssc:100627618/ssc:100621789/ssc:100625329/ssc:397447/ssc:100520350/ssc:397415/ssc:100517053	23
ssc04150	mTOR signaling pathway	18/960	124/5078	0.919923	0.99993	ENSSSCG00000003342/ENSSSCG00000000767/ENSSSCG00000005169/ENSSSCG00000028420/ENSSSCG00000008022/ENSSSCG00000006263/ENSSSCG00000022080/ENSSSCG00000001404/ENSSSCG00000021748/ENSSSCG00000009793/ENSSSCG00000003256/ENSSSCG00000030413/ENSSSCG00000014269/ENSSSCG00000039010/ENSSSCG00000016577/ENSSSCG00000024671/ENSSSCG00000033740/ENSSSCG00000008040	DVL1/ATP6V1E1/-/EIF4E/TELO2/ATP6V1H/RHOA/TNF/PRR5/CLIP1/PRKCG/PIK3CA/FNIP1/WNT7A/ATP6V1F/WNT9A/-/TSC2	ssc:100525170/ssc:100156112/ssc:100038023/ssc:100038030/ssc:100514221/ssc:397472/ssc:396849/ssc:397086/ssc:100152201/ssc:100153677/ssc:100518074/ssc:100621789/ssc:100521611/ssc:100153445/ssc:100518811/ssc:100512949/ssc:397415/ssc:100505408	18
ssc04724	Glutamatergic synapse	11/960	81/5078	0.920583	0.99993	ENSSSCG00000016056/ENSSSCG00000012918/ENSSSCG00000037964/ENSSSCG00000028092/ENSSSCG00000003170/ENSSSCG00000007669/ENSSSCG00000003256/ENSSSCG00000017912/ENSSSCG00000007056/ENSSSCG00000001988/ENSSSCG00000004737	GLS/GRK2/GNG10/GNG2/SLC17A7/GNB2/PRKCG/PLD2/PLCB1/ADCY4/PLA2G4B	ssc:399525/ssc:100513842/ssc:100515992/ssc:102165618/ssc:100514772/ssc:100516546/ssc:100518074/ssc:414900/ssc:100152679/ssc:100152067/ssc:100152927	11
ssc04970	Salivary secretion	6/960	49/5078	0.922907	0.99993	ENSSSCG00000003256/ENSSSCG00000015084/ENSSSCG00000007056/ENSSSCG00000001988/ENSSSCG00000021475/ENSSSCG00000017951	PRKCG/FXYD2/PLCB1/ADCY4/SLC4A2/ATP1B2	ssc:100518074/ssc:541593/ssc:100152679/ssc:100152067/ssc:397203/ssc:100522212	6
ssc04725	Cholinergic synapse	12/960	88/5078	0.925689	0.99993	ENSSSCG00000037964/ENSSSCG00000003135/ENSSSCG00000000084/ENSSSCG00000028092/ENSSSCG00000007669/ENSSSCG00000003256/ENSSSCG00000007056/ENSSSCG00000030413/ENSSSCG00000001988/ENSSSCG00000030303/ENSSSCG00000023338/ENSSSCG00000034395	GNG10/KCNJ14/ATF4/GNG2/GNB2/PRKCG/PLCB1/PIK3CA/ADCY4/ACHE/CHRNA6/CREB1	ssc:100515992/ssc:100521454/ssc:100144302/ssc:102165618/ssc:100516546/ssc:100518074/ssc:100152679/ssc:100621789/ssc:100152067/ssc:100621099/ssc:100622106/ssc:100736562	12
ssc04062	Chemokine signaling pathway	18/960	125/5078	0.925869	0.99993	ENSSSCG00000012918/ENSSSCG00000037964/ENSSSCG00000030361/ENSSSCG00000022080/ENSSSCG00000014310/ENSSSCG00000021944/ENSSSCG00000028092/ENSSSCG00000007669/ENSSSCG00000032595/ENSSSCG00000017918/ENSSSCG00000007056/ENSSSCG00000030413/ENSSSCG00000001988/ENSSSCG00000017920/ENSSSCG00000017705/ENSSSCG00000021893/ENSSSCG00000013593/ENSSSCG00000008953	GRK2/GNG10/PRKCZ/RHOA/CXCL14/RAC2/GNG2/GNB2/RAP1B/ARRB2/PLCB1/PIK3CA/ADCY4/-/CCL5/ROCK1/-/CXCL8	ssc:100513842/ssc:100515992/ssc:100533200/ssc:396849/ssc:494467/ssc:100621675/ssc:102165618/ssc:100516546/ssc:100152555/ssc:100170767/ssc:100152679/ssc:100621789/ssc:100152067/ssc:396735/ssc:396613/ssc:397447/ssc:448799/ssc:396880	18
ssc04917	Prolactin signaling pathway	8/960	63/5078	0.929484	0.99993	ENSSSCG00000010969/ENSSSCG00000020927/ENSSSCG00000000910/ENSSSCG00000032693/ENSSSCG00000030413/ENSSSCG00000038694/ENSSSCG00000010380/ENSSSCG00000033740	GALT/SLC2A2/CRADD/MAPK12/PIK3CA/CCND2/MAPK8/-	ssc:100623908/ssc:397429/ssc:100037966/ssc:574062/ssc:100621789/ssc:397162/ssc:396610/ssc:397415	8
ssc04022	cGMP-PKG signaling pathway	18/960	126/5078	0.931442	0.99993	ENSSSCG00000036317/ENSSSCG00000000084/ENSSSCG00000033673/ENSSSCG00000008540/ENSSSCG00000029388/ENSSSCG00000039336/ENSSSCG00000022080/ENSSSCG00000010320/ENSSSCG00000010330/ENSSSCG00000015084/ENSSSCG00000007056/ENSSSCG00000001988/ENSSSCG00000021893/ENSSSCG00000017951/ENSSSCG00000001661/ENSSSCG00000033740/ENSSSCG00000037241/ENSSSCG00000034395	VASP/ATF4/SLC25A6/PPP1CB/PDE2A/GNA13/RHOA/-/PPIF/FXYD2/PLCB1/ADCY4/ROCK1/ATP1B2/SRF/-/RGS2/CREB1	ssc:110261011/ssc:100144302/ssc:403155/ssc:397378/ssc:100737701/ssc:100522824/ssc:396849/ssc:397659/ssc:100152612/ssc:541593/ssc:100152679/ssc:100152067/ssc:397447/ssc:100522212/ssc:100155958/ssc:397415/ssc:733670/ssc:100736562	18
ssc04024	cAMP signaling pathway	18/960	126/5078	0.931442	0.99993	ENSSSCG00000008540/ENSSSCG00000022080/ENSSSCG00000021944/ENSSSCG00000001242/ENSSSCG00000008724/ENSSSCG00000003183/ENSSSCG00000032595/ENSSSCG00000015084/ENSSSCG00000017912/ENSSSCG00000023526/ENSSSCG00000030413/ENSSSCG00000001988/ENSSSCG00000021893/ENSSSCG00000010380/ENSSSCG00000016626/ENSSSCG00000017951/ENSSSCG00000021053/ENSSSCG00000034395	PPP1CB/RHOA/RAC2/GABBR1/ACOX3/RRAS/RAP1B/FXYD2/PLD2/RAPGEF3/PIK3CA/ADCY4/ROCK1/MAPK8/CFTR/ATP1B2/GIPR/CREB1	ssc:397378/ssc:396849/ssc:100621675/ssc:100141417/ssc:100523005/ssc:100516558/ssc:100152555/ssc:541593/ssc:414900/ssc:100620989/ssc:100621789/ssc:100152067/ssc:397447/ssc:396610/ssc:403154/ssc:100522212/ssc:100626628/ssc:100736562	18
ssc00051	Fructose and mannose metabolism	3/960	29/5078	0.932093	0.99993	ENSSSCG00000031174/ENSSSCG00000000061/ENSSSCG00000000994	FBP1/PMM1/GMDS	ssc:397038/ssc:100151790/ssc:100520846	3
ssc04925	Aldosterone synthesis and secretion	9/960	70/5078	0.933093	0.99993	ENSSSCG00000000084/ENSSSCG00000029388/ENSSSCG00000003256/ENSSSCG00000007056/ENSSSCG00000001988/ENSSSCG00000008495/ENSSSCG00000015619/ENSSSCG00000017951/ENSSSCG00000034395	ATF4/PDE2A/PRKCG/PLCB1/ADCY4/PRKD3/CAMK1G/ATP1B2/CREB1	ssc:100144302/ssc:100737701/ssc:100518074/ssc:100152679/ssc:100152067/ssc:100523181/ssc:100512553/ssc:100522212/ssc:100736562	9
ssc05231	Choline metabolism in cancer	11/960	83/5078	0.934248	0.99993	ENSSSCG00000006260/ENSSSCG00000005096/ENSSSCG00000021944/ENSSSCG00000014004/ENSSSCG00000003256/ENSSSCG00000017912/ENSSSCG00000030413/ENSSSCG00000004737/ENSSSCG00000010380/ENSSSCG00000003777/ENSSSCG00000008040	-/HIF1A/RAC2/-/PRKCG/PLD2/PIK3CA/PLA2G4B/MAPK8/SLC44A5/TSC2	ssc:100152491/ssc:396696/ssc:100621675/ssc:100233200/ssc:100518074/ssc:414900/ssc:100621789/ssc:100152927/ssc:396610/ssc:100513866/ssc:100505408	11
ssc00040	Pentose and glucuronate interconversions	1/960	13/5078	0.934633	0.99993	ENSSSCG00000039873	DCXR	ssc:110255927	1
ssc00450	Selenocompound metabolism	1/960	13/5078	0.934633	0.99993	ENSSSCG00000003789	CTH	ssc:733654	1
ssc00730	Thiamine metabolism	1/960	13/5078	0.934633	0.99993	ENSSSCG00000008659	ACP1	ssc:100737301	1
ssc00910	Nitrogen metabolism	1/960	13/5078	0.934633	0.99993	ENSSSCG00000006143	CA13	ssc:100152714	1
ssc05225	Hepatocellular carcinoma	19/960	133/5078	0.936126	0.99993	ENSSSCG00000035249/ENSSSCG00000003342/ENSSSCG00000028355/ENSSSCG00000032580/ENSSSCG00000003017/ENSSSCG00000006325/ENSSSCG00000022689/ENSSSCG00000035293/ENSSSCG00000016435/ENSSSCG00000023329/ENSSSCG00000003256/ENSSSCG00000005382/ENSSSCG00000010816/ENSSSCG00000032003/ENSSSCG00000030413/ENSSSCG00000017265/ENSSSCG00000024351/ENSSSCG00000039010/ENSSSCG00000024671	GADD45G/DVL1/ACTG1/MGST1/TGFB1/MGST3/GADD45B/-/SMARCD3/APC2/PRKCG/TGFBR1/TGFB2/-/PIK3CA/AXIN2/MET/WNT7A/WNT9A	ssc:100152997/ssc:100525170/ssc:397653/ssc:397567/ssc:397078/ssc:733607/ssc:100621090/ssc:396916/ssc:100521999/ssc:100579172/ssc:100518074/ssc:396665/ssc:397084/ssc:100739163/ssc:100621789/ssc:100739604/ssc:654328/ssc:100153445/ssc:100512949	19
ssc04072	Phospholipase D signaling pathway	16/960	115/5078	0.938187	0.99993	ENSSSCG00000039336/ENSSSCG00000022080/ENSSSCG00000014004/ENSSSCG00000003183/ENSSSCG00000017912/ENSSSCG00000023526/ENSSSCG00000007056/ENSSSCG00000030413/ENSSSCG00000001988/ENSSSCG00000004033/ENSSSCG00000004737/ENSSSCG00000008953/ENSSSCG00000033740/ENSSSCG00000015755/ENSSSCG00000008040/ENSSSCG00000035495	GNA13/RHOA/-/RRAS/PLD2/RAPGEF3/PLCB1/PIK3CA/ADCY4/AGPAT4/PLA2G4B/CXCL8/-/AGPAT5/TSC2/KITLG	ssc:100522824/ssc:396849/ssc:100233200/ssc:100516558/ssc:414900/ssc:100620989/ssc:100152679/ssc:100621789/ssc:100152067/ssc:100156632/ssc:100152927/ssc:396880/ssc:397415/ssc:100233172/ssc:100505408/ssc:397509	16
ssc04720	Long-term potentiation	6/960	51/5078	0.93922	0.99993	ENSSSCG00000000084/ENSSSCG00000008540/ENSSSCG00000003256/ENSSSCG00000032595/ENSSSCG00000023526/ENSSSCG00000007056	ATF4/PPP1CB/PRKCG/RAP1B/RAPGEF3/PLCB1	ssc:100144302/ssc:397378/ssc:100518074/ssc:100152555/ssc:100620989/ssc:100152679	6
ssc00860	Porphyrin and chlorophyll metabolism	2/960	22/5078	0.939401	0.99993	ENSSSCG00000011700/ENSSSCG00000016756	CP/BLVRA	ssc:406870/ssc:100515289	2
ssc05020	Prion diseases	2/960	22/5078	0.939401	0.99993	ENSSSCG00000005840/ENSSSCG00000017705	C8G/CCL5	ssc:100037955/ssc:396613	2
ssc04750	Inflammatory mediator regulation of TRP channels	9/960	71/5078	0.939678	0.99993	ENSSSCG00000008540/ENSSSCG00000040207/ENSSSCG00000003256/ENSSSCG00000032693/ENSSSCG00000007056/ENSSSCG00000030413/ENSSSCG00000001988/ENSSSCG00000004737/ENSSSCG00000010380	PPP1CB/P2RY2/PRKCG/MAPK12/PLCB1/PIK3CA/ADCY4/PLA2G4B/MAPK8	ssc:397378/ssc:450248/ssc:100518074/ssc:574062/ssc:100152679/ssc:100621789/ssc:100152067/ssc:100152927/ssc:396610	9
ssc04919	Thyroid hormone signaling pathway	13/960	97/5078	0.941971	0.99993	ENSSSCG00000028355/ENSSSCG00000017338/ENSSSCG00000005096/ENSSSCG00000027550/ENSSSCG00000003256/ENSSSCG00000004432/ENSSSCG00000015084/ENSSSCG00000007056/ENSSSCG00000030413/ENSSSCG00000036990/ENSSSCG00000017951/ENSSSCG00000001474/ENSSSCG00000008040	ACTG1/PLCD3/HIF1A/PLCD1/PRKCG/HDAC2/FXYD2/PLCB1/PIK3CA/DIO3/ATP1B2/RXRB/TSC2	ssc:397653/ssc:100521111/ssc:396696/ssc:100627099/ssc:100518074/ssc:100156170/ssc:541593/ssc:100152679/ssc:100621789/ssc:414378/ssc:100522212/ssc:100156801/ssc:100505408	13
ssc04068	FoxO signaling pathway	16/960	116/5078	0.943178	0.99993	ENSSSCG00000035249/ENSSSCG00000002707/ENSSSCG00000003017/ENSSSCG00000022689/ENSSSCG00000002009/ENSSSCG00000017936/ENSSSCG00000005382/ENSSSCG00000032693/ENSSSCG00000010816/ENSSSCG00000030413/ENSSSCG00000038694/ENSSSCG00000033912/ENSSSCG00000010380/ENSSSCG00000003928/ENSSSCG00000033740/ENSSSCG00000003189	GADD45G/GABARAPL2/TGFB1/GADD45B/PCK2/GABARAP/TGFBR1/MAPK12/TGFB2/PIK3CA/CCND2/ATG12/MAPK8/PLK3/-/PRMT1	ssc:100152997/ssc:100521968/ssc:397078/ssc:100621090/ssc:403165/ssc:100462752/ssc:396665/ssc:574062/ssc:397084/ssc:100621789/ssc:397162/ssc:100462745/ssc:396610/ssc:397250/ssc:397415/ssc:100286877	16
ssc05169	Epstein-Barr virus infection	24/960	165/5078	0.943816	0.99993	ENSSSCG00000011033/ENSSSCG00000013237/ENSSSCG00000005038/ENSSSCG00000037499/ENSSSCG00000001414/ENSSSCG00000001229/ENSSSCG00000009310/ENSSSCG00000025571/ENSSSCG00000022507/ENSSSCG00000013655/ENSSSCG00000004432/ENSSSCG00000008496/ENSSSCG00000012795/ENSSSCG00000032693/ENSSSCG00000030413/ENSSSCG00000017489/ENSSSCG00000003178/ENSSSCG00000022155/ENSSSCG00000010580/ENSSSCG00000010380/ENSSSCG00000036658/…	VIM/SPI1/PSMC6/NEDD4/-/-/-/POLR2G/POLR2H/ICAM1/HDAC2/EIF2AK2/IRAK1/MAPK12/PIK3CA/PSMD3/IRF3/RBPJ/NFKB2/MAPK8/PSMD8/-/POLR3H/-	ssc:100522394/ssc:414912/ssc:100154148/ssc:100514504/ssc:397211/ssc:100037288/ssc:100627477/ssc:100620235/ssc:100628241/ssc:396750/ssc:100156170/ssc:397588/ssc:396606/ssc:574062/ssc:100621789/ssc:100512253/ssc:396656/ssc:100518262/ssc:100153829/ssc:396610/ssc:100515483/ssc:100155762/ssc:100157033/ssc:100623653	24
ssc04270	Vascular smooth muscle contraction	11/960	85/5078	0.945838	0.99993	ENSSSCG00000008540/ENSSSCG00000039336/ENSSSCG00000022080/ENSSSCG00000016535/ENSSSCG00000003256/ENSSSCG00000007056/ENSSSCG00000001988/ENSSSCG00000038077/ENSSSCG00000004737/ENSSSCG00000021893/ENSSSCG00000039506	PPP1CB/GNA13/RHOA/CALD1/PRKCG/PLCB1/ADCY4/PPP1R14A/PLA2G4B/ROCK1/-	ssc:397378/ssc:100522824/ssc:396849/ssc:100524227/ssc:100518074/ssc:100152679/ssc:100152067/ssc:397610/ssc:100152927/ssc:397447/ssc:100520244	11
ssc00532	Glycosaminoglycan biosynthesis - chondroitin sulfate / dermatan sulfate	1/960	14/5078	0.947022	0.99993	ENSSSCG00000020809	B3GAT3	ssc:397642	1
ssc04975	Fat digestion and absorption	2/960	23/5078	0.949027	0.99993	ENSSSCG00000014004/ENSSSCG00000028671	-/CEL	ssc:100233200/ssc:100625953	2
ssc05340	Primary immunodeficiency	2/960	23/5078	0.949027	0.99993	ENSSSCG00000033684/ENSSSCG00000025618	CD79A/TAP1	ssc:100190992/ssc:733649	2
ssc05212	Pancreatic cancer	8/960	66/5078	0.949141	0.99993	ENSSSCG00000035249/ENSSSCG00000003017/ENSSSCG00000022689/ENSSSCG00000021944/ENSSSCG00000005382/ENSSSCG00000010816/ENSSSCG00000030413/ENSSSCG00000010380	GADD45G/TGFB1/GADD45B/RAC2/TGFBR1/TGFB2/PIK3CA/MAPK8	ssc:100152997/ssc:397078/ssc:100621090/ssc:100621675/ssc:396665/ssc:397084/ssc:100621789/ssc:396610	8
ssc04371	Apelin signaling pathway	14/960	105/5078	0.950248	0.99993	ENSSSCG00000002707/ENSSSCG00000005169/ENSSSCG00000040185/ENSSSCG00000037964/ENSSSCG00000017936/ENSSSCG00000039336/ENSSSCG00000017307/ENSSSCG00000028092/ENSSSCG00000007669/ENSSSCG00000003183/ENSSSCG00000005382/ENSSSCG00000007056/ENSSSCG00000003749/ENSSSCG00000001988	GABARAPL2/-/TFAM/GNG10/GABARAP/GNA13/MYL4/GNG2/GNB2/RRAS/TGFBR1/PLCB1/PIK3C3/ADCY4	ssc:100521968/ssc:100038023/ssc:397279/ssc:100515992/ssc:100462752/ssc:100522824/ssc:100516998/ssc:102165618/ssc:100516546/ssc:100516558/ssc:396665/ssc:100152679/ssc:503700/ssc:100152067	14
ssc04360	Axon guidance	20/960	143/5078	0.952961	0.99993	ENSSSCG00000005723/ENSSSCG00000014430/ENSSSCG00000003471/ENSSSCG00000023784/ENSSSCG00000011400/ENSSSCG00000030361/ENSSSCG00000027206/ENSSSCG00000015958/ENSSSCG00000022080/ENSSSCG00000021944/ENSSSCG00000001959/ENSSSCG00000024070/ENSSSCG00000015398/ENSSSCG00000003183/ENSSSCG00000030378/ENSSSCG00000015396/ENSSSCG00000030413/ENSSSCG00000024351/ENSSSCG00000021893/ENSSSCG00000014146	NTNG2/ABLIM3/EPHA2/SEMA3C/SEMA3B/PRKCZ/PARD6B/-/RHOA/RAC2/CFL2/CDK5/SEMA3A/RRAS/LIMK1/SEMA3D/PIK3CA/MET/ROCK1/RASA1	ssc:100512264/ssc:100515194/ssc:100522873/ssc:100624508/ssc:100153200/ssc:100533200/ssc:100151957/ssc:100286871/ssc:396849/ssc:100621675/ssc:497233/ssc:733700/ssc:100620398/ssc:100516558/ssc:100627618/ssc:100523915/ssc:100621789/ssc:654328/ssc:397447/ssc:100627579	20
ssc00970	Aminoacyl-tRNA biosynthesis	4/960	39/5078	0.95369	0.99993	ENSSSCG00000015689/ENSSSCG00000002704/ENSSSCG00000002972/ENSSSCG00000031757	DARS/KARS/-/CARS2	ssc:100524908/ssc:100521452/ssc:100620899/ssc:100515851	4
ssc04923	Regulation of lipolysis in adipocytes	4/960	39/5078	0.95369	0.99993	ENSSSCG00000024134/ENSSSCG00000030413/ENSSSCG00000001988/ENSSSCG00000033740	MGLL/PIK3CA/ADCY4/-	ssc:100233193/ssc:100621789/ssc:100152067/ssc:397415	4
ssc04014	Ras signaling pathway	24/960	168/5078	0.954957	0.99993	ENSSSCG00000003471/ENSSSCG00000037964/ENSSSCG00000038948/ENSSSCG00000022080/ENSSSCG00000021944/ENSSSCG00000035293/ENSSSCG00000028092/ENSSSCG00000010628/ENSSSCG00000007669/ENSSSCG00000003183/ENSSSCG00000003256/ENSSSCG00000032595/ENSSSCG00000027890/ENSSSCG00000017912/ENSSSCG00000030413/ENSSSCG00000024351/ENSSSCG00000004737/ENSSSCG00000010380/ENSSSCG00000011407/ENSSSCG00000033740/ENSSSCG00000014146/…	EPHA2/GNG10/ETS2/RHOA/RAC2/-/GNG2/SHOC2/GNB2/RRAS/PRKCG/RAP1B/-/PLD2/PIK3CA/MET/PLA2G4B/MAPK8/RASSF1/-/RASA1/VEGFB/RAB5A/KITLG	ssc:100522873/ssc:100515992/ssc:100154449/ssc:396849/ssc:100621675/ssc:396916/ssc:102165618/ssc:100155918/ssc:100516546/ssc:100516558/ssc:100518074/ssc:100152555/ssc:100624152/ssc:414900/ssc:100621789/ssc:654328/ssc:100152927/ssc:396610/ssc:100516830/ssc:397415/ssc:100627579/ssc:100521837/ssc:100144499/ssc:397509	24
ssc00591	Linoleic acid metabolism	1/960	15/5078	0.957065	0.99993	ENSSSCG00000004737	PLA2G4B	ssc:100152927	1
ssc04664	Fc epsilon RI signaling pathway	6/960	54/5078	0.957952	0.99993	ENSSSCG00000021944/ENSSSCG00000001404/ENSSSCG00000032693/ENSSSCG00000030413/ENSSSCG00000004737/ENSSSCG00000010380	RAC2/TNF/MAPK12/PIK3CA/PLA2G4B/MAPK8	ssc:100621675/ssc:397086/ssc:574062/ssc:100621789/ssc:100152927/ssc:396610	6
ssc04370	VEGF signaling pathway	5/960	47/5078	0.95828	0.99993	ENSSSCG00000021944/ENSSSCG00000003256/ENSSSCG00000032693/ENSSSCG00000030413/ENSSSCG00000004737	RAC2/PRKCG/MAPK12/PIK3CA/PLA2G4B	ssc:100621675/ssc:100518074/ssc:574062/ssc:100621789/ssc:100152927	5
ssc04015	Rap1 signaling pathway	22/960	157/5078	0.95894	0.99993	ENSSSCG00000028355/ENSSSCG00000036317/ENSSSCG00000030260/ENSSSCG00000003471/ENSSSCG00000030361/ENSSSCG00000027206/ENSSSCG00000022080/ENSSSCG00000021944/ENSSSCG00000003183/ENSSSCG00000003256/ENSSSCG00000032595/ENSSSCG00000032693/ENSSSCG00000023526/ENSSSCG00000011745/ENSSSCG00000007056/ENSSSCG00000030413/ENSSSCG00000001988/ENSSSCG00000008495/ENSSSCG00000024351/ENSSSCG00000033740/ENSSSCG00000013037/…	ACTG1/VASP/PFN2/EPHA2/PRKCZ/PARD6B/RHOA/RAC2/RRAS/PRKCG/RAP1B/MAPK12/RAPGEF3/PRKCI/PLCB1/PIK3CA/ADCY4/PRKD3/MET/-/VEGFB/KITLG	ssc:397653/ssc:110261011/ssc:100621523/ssc:100522873/ssc:100533200/ssc:100151957/ssc:396849/ssc:100621675/ssc:100516558/ssc:100518074/ssc:100152555/ssc:574062/ssc:100620989/ssc:100174945/ssc:100152679/ssc:100621789/ssc:100152067/ssc:100523181/ssc:654328/ssc:397415/ssc:100521837/ssc:397509	22
ssc04668	TNF signaling pathway	11/960	88/5078	0.959879	0.99993	ENSSSCG00000027529/ENSSSCG00000000084/ENSSSCG00000013655/ENSSSCG00000001404/ENSSSCG00000032693/ENSSSCG00000030413/ENSSSCG00000012203/ENSSSCG00000017705/ENSSSCG00000010380/ENSSSCG00000034012/ENSSSCG00000034395	BIRC3/ATF4/ICAM1/TNF/MAPK12/PIK3CA/TAB3/CCL5/MAPK8/CASP3/CREB1	ssc:100622590/ssc:100144302/ssc:396750/ssc:397086/ssc:574062/ssc:100621789/ssc:100517796/ssc:396613/ssc:396610/ssc:397244/ssc:100736562	11
ssc04010	MAPK signaling pathway	34/960	230/5078	0.960535	0.99993	ENSSSCG00000035249/ENSSSCG00000003017/ENSSSCG00000013448/ENSSSCG00000003471/ENSSSCG00000006074/ENSSSCG00000022689/ENSSSCG00000000084/ENSSSCG00000013269/ENSSSCG00000021944/ENSSSCG00000035293/ENSSSCG00000001404/ENSSSCG00000003183/ENSSSCG00000003256/ENSSSCG00000032595/ENSSSCG00000012795/ENSSSCG00000005382/ENSSSCG00000032693/ENSSSCG00000013615/ENSSSCG00000017918/ENSSSCG00000010816/ENSSSCG00000024351/…	GADD45G/TGFB1/MKNK2/EPHA2/STK3/GADD45B/ATF4/MAPK8IP1/RAC2/-/TNF/RRAS/PRKCG/RAP1B/IRAK1/TGFBR1/MAPK12/ECSIT/ARRB2/TGFB2/MET/DUSP2/DUSP9/PLA2G4B/NFKB2/MAPK8/SRF/DUSP3/CACNA2D1/-/RASA1/CASP3/VEGFB/KITLG	ssc:100152997/ssc:397078/ssc:100517077/ssc:100522873/ssc:100524741/ssc:100621090/ssc:100144302/ssc:100517574/ssc:100621675/ssc:396916/ssc:397086/ssc:100516558/ssc:100518074/ssc:100152555/ssc:396606/ssc:396665/ssc:574062/ssc:100519412/ssc:100170767/ssc:397084/ssc:654328/ssc:100622812/ssc:100519006/ssc:100152927/ssc:100153829/ssc:396610/ssc:100155958/ssc:100512983/ssc:397377/ssc:397415/ssc:10062757…	34
ssc04540	Gap junction	8/960	69/5078	0.963775	0.99993	ENSSSCG00000000190/ENSSSCG00000002639/ENSSSCG00000037046/ENSSSCG00000000194/ENSSSCG00000003256/ENSSSCG00000007056/ENSSSCG00000001988/ENSSSCG00000010214	TUBA1B/TUBB3/TUBB4B/-/PRKCG/PLCB1/ADCY4/-	ssc:100135051/ssc:100623583/ssc:100516352/ssc:100127131/ssc:100518074/ssc:100152679/ssc:100152067/ssc:100155762	8
ssc04650	Natural killer cell mediated cytotoxicity	8/960	69/5078	0.963775	0.99993	ENSSSCG00000009633/ENSSSCG00000000769/ENSSSCG00000021944/ENSSSCG00000013655/ENSSSCG00000001404/ENSSSCG00000003256/ENSSSCG00000030413/ENSSSCG00000034012	-/BID/RAC2/ICAM1/TNF/PRKCG/PIK3CA/CASP3	ssc:100624226/ssc:594852/ssc:100621675/ssc:396750/ssc:397086/ssc:100518074/ssc:100621789/ssc:397244	8
ssc04726	Serotonergic synapse	9/960	76/5078	0.964781	0.99993	ENSSSCG00000037964/ENSSSCG00000022009/ENSSSCG00000028092/ENSSSCG00000007669/ENSSSCG00000003256/ENSSSCG00000023526/ENSSSCG00000007056/ENSSSCG00000004737/ENSSSCG00000034012	GNG10/DDC/GNG2/GNB2/PRKCG/RAPGEF3/PLCB1/PLA2G4B/CASP3	ssc:100515992/ssc:396857/ssc:102165618/ssc:100516546/ssc:100518074/ssc:100620989/ssc:100152679/ssc:100152927/ssc:397244	9
ssc04977	Vitamin digestion and absorption	1/960	16/5078	0.965206	0.99993	ENSSSCG00000007874	-	ssc:733619	1
ssc04340	Hedgehog signaling pathway	4/960	41/5078	0.965217	0.99993	ENSSSCG00000012918/ENSSSCG00000017918/ENSSSCG00000031977/ENSSSCG00000038694	GRK2/ARRB2/PTCH2/CCND2	ssc:100513842/ssc:100170767/ssc:100623280/ssc:397162	4
ssc04380	Osteoclast differentiation	12/960	96/5078	0.965453	0.99993	ENSSSCG00000012967/ENSSSCG00000013237/ENSSSCG00000003017/ENSSSCG00000001404/ENSSSCG00000005382/ENSSSCG00000032693/ENSSSCG00000010816/ENSSSCG00000030413/ENSSSCG00000032282/ENSSSCG00000010580/ENSSSCG00000010380/ENSSSCG00000034395	FOSL1/SPI1/TGFB1/TNF/TGFBR1/MAPK12/TGFB2/PIK3CA/ACP5/NFKB2/MAPK8/CREB1	ssc:100525205/ssc:414912/ssc:397078/ssc:397086/ssc:396665/ssc:574062/ssc:397084/ssc:100621789/ssc:397414/ssc:100153829/ssc:396610/ssc:100736562	12
ssc04713	Circadian entrainment	7/960	63/5078	0.9673	0.99993	ENSSSCG00000037964/ENSSSCG00000028092/ENSSSCG00000007669/ENSSSCG00000003256/ENSSSCG00000007056/ENSSSCG00000001988/ENSSSCG00000034395	GNG10/GNG2/GNB2/PRKCG/PLCB1/ADCY4/CREB1	ssc:100515992/ssc:102165618/ssc:100516546/ssc:100518074/ssc:100152679/ssc:100152067/ssc:100736562	7
ssc05220	Chronic myeloid leukemia	8/960	70/5078	0.967734	0.99993	ENSSSCG00000035249/ENSSSCG00000003017/ENSSSCG00000022689/ENSSSCG00000004432/ENSSSCG00000005382/ENSSSCG00000010816/ENSSSCG00000030413/ENSSSCG00000003083	GADD45G/TGFB1/GADD45B/HDAC2/TGFBR1/TGFB2/PIK3CA/CBLC	ssc:100152997/ssc:397078/ssc:100621090/ssc:100156170/ssc:396665/ssc:397084/ssc:100621789/ssc:100511697	8
ssc05205	Proteoglycans in cancer	23/960	167/5078	0.969726	0.99993	ENSSSCG00000028355/ENSSSCG00000005169/ENSSSCG00000032434/ENSSSCG00000003017/ENSSSCG00000016364/ENSSSCG00000008540/ENSSSCG00000022080/ENSSSCG00000005096/ENSSSCG00000035293/ENSSSCG00000001404/ENSSSCG00000035999/ENSSSCG00000003183/ENSSSCG00000003256/ENSSSCG00000032693/ENSSSCG00000010816/ENSSSCG00000030413/ENSSSCG00000003083/ENSSSCG00000024351/ENSSSCG00000039010/ENSSSCG00000021893/ENSSSCG00000010627/…	ACTG1/-/PLAUR/TGFB1/GPC1/PPP1CB/RHOA/HIF1A/-/TNF/NUDT16L1/RRAS/PRKCG/MAPK12/TGFB2/PIK3CA/CBLC/MET/WNT7A/ROCK1/PDCD4/WNT9A/CASP3	ssc:397653/ssc:100038023/ssc:100521017/ssc:397078/ssc:100525965/ssc:397378/ssc:396849/ssc:396696/ssc:396916/ssc:397086/ssc:100511443/ssc:100516558/ssc:100518074/ssc:574062/ssc:397084/ssc:100621789/ssc:100511697/ssc:654328/ssc:100153445/ssc:397447/ssc:100157112/ssc:100512949/ssc:397244	23
ssc00562	Inositol phosphate metabolism	7/960	64/5078	0.971062	0.99993	ENSSSCG00000017338/ENSSSCG00000027629/ENSSSCG00000027550/ENSSSCG00000007056/ENSSSCG00000003749/ENSSSCG00000030413/ENSSSCG00000010435	PLCD3/CDIPT/PLCD1/PLCB1/PIK3C3/PIK3CA/MINPP1	ssc:100521111/ssc:100312963/ssc:100627099/ssc:100152679/ssc:503700/ssc:100621789/ssc:100152243	7
ssc00534	Glycosaminoglycan biosynthesis - heparan sulfate / heparin	1/960	17/5078	0.971805	0.99993	ENSSSCG00000020809	B3GAT3	ssc:397642	1
ssc05213	Endometrial cancer	5/960	50/5078	0.972181	0.99993	ENSSSCG00000035249/ENSSSCG00000022689/ENSSSCG00000023329/ENSSSCG00000030413/ENSSSCG00000017265	GADD45G/GADD45B/APC2/PIK3CA/AXIN2	ssc:100152997/ssc:100621090/ssc:100579172/ssc:100621789/ssc:100739604	5
ssc04924	Renin secretion	4/960	43/5078	0.974028	0.99993	ENSSSCG00000023924/ENSSSCG00000017296/ENSSSCG00000007056/ENSSSCG00000034395	PDE1A/ACE/PLCB1/CREB1	ssc:100152819/ssc:613133/ssc:100152679/ssc:100736562	4
ssc04658	Th1 and Th2 cell differentiation	7/960	65/5078	0.974424	0.99993	ENSSSCG00000001455/ENSSSCG00000015094/ENSSSCG00000032693/ENSSSCG00000022155/ENSSSCG00000013894/ENSSSCG00000010380/ENSSSCG00000001457	-/CD3G/MAPK12/RBPJ/IL12RB1/MAPK8/SLA-DQB1	ssc:100153386/ssc:494013/ssc:574062/ssc:100518262/ssc:100271900/ssc:396610/ssc:100037921	7
ssc05160	Hepatitis C	12/960	99/5078	0.974556	0.99993	ENSSSCG00000006033/ENSSSCG00000033295/ENSSSCG00000001404/ENSSSCG00000008496/ENSSSCG00000032693/ENSSSCG00000030413/ENSSSCG00000003178/ENSSSCG00000015801/ENSSSCG00000015644/ENSSSCG00000008953/ENSSSCG00000010380/ENSSSCG00000007718	EIF3E/EIF2S1/TNF/EIF2AK2/MAPK12/PIK3CA/IRF3/TLR3/IKBKE/CXCL8/MAPK8/CLDN4	ssc:100156671/ssc:100155472/ssc:397086/ssc:397588/ssc:574062/ssc:100621789/ssc:396656/ssc:100037937/ssc:100519508/ssc:396880/ssc:396610/ssc:733578	12
ssc04920	Adipocytokine signaling pathway	6/960	58/5078	0.974786	0.99993	ENSSSCG00000002009/ENSSSCG00000012583/ENSSSCG00000001404/ENSSSCG00000022364/ENSSSCG00000010380/ENSSSCG00000001474	PCK2/ACSL4/TNF/CPT1B/MAPK8/RXRB	ssc:403165/ssc:448980/ssc:397086/ssc:399528/ssc:396610/ssc:100156801	6
ssc04514	Cell adhesion molecules (CAMs)	9/960	79/5078	0.97488	0.99993	ENSSSCG00000005723/ENSSSCG00000001229/ENSSSCG00000001455/ENSSSCG00000013655/ENSSSCG00000011877/ENSSSCG00000014136/ENSSSCG00000007718/ENSSSCG00000001457/ENSSSCG00000035256	NTNG2/-/-/ICAM1/CD86/VCAN/CLDN4/SLA-DQB1/-	ssc:100512264/ssc:100037288/ssc:100153386/ssc:396750/ssc:397441/ssc:100514895/ssc:733578/ssc:100037921/ssc:100623653	9
ssc04140	Autophagy - animal	15/960	119/5078	0.975573	0.99993	ENSSSCG00000002707/ENSSSCG00000017936/ENSSSCG00000033295/ENSSSCG00000005096/ENSSSCG00000004370/ENSSSCG00000009327/ENSSSCG00000003183/ENSSSCG00000040793/ENSSSCG00000012382/ENSSSCG00000003749/ENSSSCG00000030413/ENSSSCG00000033912/ENSSSCG00000010380/ENSSSCG00000033740/ENSSSCG00000008040	GABARAPL2/GABARAP/EIF2S1/HIF1A/ATG5/-/RRAS/CTSD/-/PIK3C3/PIK3CA/ATG12/MAPK8/-/TSC2	ssc:100521968/ssc:100462752/ssc:100155472/ssc:396696/ssc:100739102/ssc:445521/ssc:100516558/ssc:494568/ssc:100154214/ssc:503700/ssc:100621789/ssc:100462745/ssc:396610/ssc:397415/ssc:100505408	15
ssc05206	MicroRNAs in cancer	17/960	132/5078	0.975904	0.99993	ENSSSCG00000016056/ENSSSCG00000011033/ENSSSCG00000017024/ENSSSCG00000011081/ENSSSCG00000022080/ENSSSCG00000023329/ENSSSCG00000003256/ENSSSCG00000010816/ENSSSCG00000022101/ENSSSCG00000024351/ENSSSCG00000038694/ENSSSCG00000021893/ENSSSCG00000010627/ENSSSCG00000004570/ENSSSCG00000007874/ENSSSCG00000011407/ENSSSCG00000034012	GLS/VIM/CCNG1/-/RHOA/APC2/PRKCG/TGFB2/BRCA1/MET/CCND2/ROCK1/PDCD4/-/-/RASSF1/CASP3	ssc:399525/ssc:100522394/ssc:595110/ssc:100520800/ssc:396849/ssc:100579172/ssc:100518074/ssc:397084/ssc:100049662/ssc:654328/ssc:397162/ssc:397447/ssc:100157112/ssc:100037999/ssc:733619/ssc:100516830/ssc:397244	17
ssc04915	Estrogen signaling pathway	12/960	100/5078	0.977071	0.99993	ENSSSCG00000000743/ENSSSCG00000000253/ENSSSCG00000000084/ENSSSCG00000001242/ENSSSCG00000017433/ENSSSCG00000017448/ENSSSCG00000040793/ENSSSCG00000007056/ENSSSCG00000030413/ENSSSCG00000001988/ENSSSCG00000001701/ENSSSCG00000034395	FKBP4/KRT18/ATF4/GABBR1/-/KRT14/CTSD/PLCB1/PIK3CA/ADCY4/-/CREB1	ssc:100337672/ssc:100126286/ssc:100144302/ssc:100141417/ssc:100737030/ssc:100515339/ssc:494568/ssc:100152679/ssc:100621789/ssc:100152067/ssc:396742/ssc:100736562	12
ssc04912	GnRH signaling pathway	7/960	66/5078	0.977423	0.99993	ENSSSCG00000000084/ENSSSCG00000032693/ENSSSCG00000017912/ENSSSCG00000007056/ENSSSCG00000001988/ENSSSCG00000004737/ENSSSCG00000010380	ATF4/MAPK12/PLD2/PLCB1/ADCY4/PLA2G4B/MAPK8	ssc:100144302/ssc:574062/ssc:414900/ssc:100152679/ssc:100152067/ssc:100152927/ssc:396610	7
ssc04211	Longevity regulating pathway	9/960	80/5078	0.977608	0.99993	ENSSSCG00000028420/ENSSSCG00000000084/ENSSSCG00000004370/ENSSSCG00000030413/ENSSSCG00000001988/ENSSSCG00000037015/ENSSSCG00000033740/ENSSSCG00000008040/ENSSSCG00000034395	EIF4E/ATF4/ATG5/PIK3CA/ADCY4/SESN3/-/TSC2/CREB1	ssc:100038030/ssc:100144302/ssc:100739102/ssc:100621789/ssc:100152067/ssc:100526065/ssc:397415/ssc:100505408/ssc:100736562	9
ssc04974	Protein digestion and absorption	5/960	52/5078	0.978912	0.99993	ENSSSCG00000003459/ENSSSCG00000015084/ENSSSCG00000025858/ENSSSCG00000017951/ENSSSCG00000011355	CELA2A/FXYD2/ELN/ATP1B2/COL7A1	ssc:397197/ssc:541593/ssc:100628118/ssc:100522212/ssc:100523209	5
ssc04921	Oxytocin signaling pathway	14/960	114/5078	0.978922	0.99993	ENSSSCG00000028355/ENSSSCG00000003135/ENSSSCG00000008540/ENSSSCG00000022080/ENSSSCG00000003256/ENSSSCG00000007056/ENSSSCG00000001988/ENSSSCG00000015619/ENSSSCG00000004737/ENSSSCG00000025675/ENSSSCG00000021893/ENSSSCG00000039506/ENSSSCG00000015402/ENSSSCG00000037241	ACTG1/KCNJ14/PPP1CB/RHOA/PRKCG/PLCB1/ADCY4/CAMK1G/PLA2G4B/EEF2/ROCK1/-/CACNA2D1/RGS2	ssc:397653/ssc:100521454/ssc:397378/ssc:396849/ssc:100518074/ssc:100152679/ssc:100152067/ssc:100512553/ssc:100152927/ssc:100624328/ssc:397447/ssc:100520244/ssc:397377/ssc:733670	14
ssc03410	Base excision repair	2/960	28/5078	0.978944	0.99993	ENSSSCG00000009327/ENSSSCG00000007982	-/MPG	ssc:445521/ssc:100525334	2
ssc04710	Circadian rhythm	2/960	28/5078	0.978944	0.99993	ENSSSCG00000034230/ENSSSCG00000034395	RBX1/CREB1	ssc:110260638/ssc:100736562	2
ssc05222	Small cell lung cancer	8/960	74/5078	0.97994	0.99993	ENSSSCG00000035249/ENSSSCG00000027529/ENSSSCG00000022689/ENSSSCG00000015618/ENSSSCG00000030413/ENSSSCG00000001474/ENSSSCG00000034012/ENSSSCG00000017578	GADD45G/BIRC3/GADD45B/LAMB3/PIK3CA/RXRB/CASP3/ITGA3	ssc:100152997/ssc:100622590/ssc:100621090/ssc:100736655/ssc:100621789/ssc:100156801/ssc:397244/ssc:100517053	8
ssc04510	Focal adhesion	19/960	147/5078	0.980348	0.99993	ENSSSCG00000028355/ENSSSCG00000027529/ENSSSCG00000036317/ENSSSCG00000003691/ENSSSCG00000008540/ENSSSCG00000022080/ENSSSCG00000021944/ENSSSCG00000015618/ENSSSCG00000003256/ENSSSCG00000032595/ENSSSCG00000030413/ENSSSCG00000024351/ENSSSCG00000038694/ENSSSCG00000021893/ENSSSCG00000010380/ENSSSCG00000006524/ENSSSCG00000004961/ENSSSCG00000013037/ENSSSCG00000017578	ACTG1/BIRC3/VASP/MYL12A/PPP1CB/RHOA/RAC2/LAMB3/PRKCG/RAP1B/PIK3CA/MET/CCND2/ROCK1/MAPK8/THBS3/ITGA11/VEGFB/ITGA3	ssc:397653/ssc:100622590/ssc:110261011/ssc:414399/ssc:397378/ssc:396849/ssc:100621675/ssc:100736655/ssc:100518074/ssc:100152555/ssc:100621789/ssc:654328/ssc:397162/ssc:397447/ssc:396610/ssc:100155108/ssc:100520350/ssc:100521837/ssc:100517053	19
ssc04730	Long-term depression	4/960	45/5078	0.980711	0.99993	ENSSSCG00000039336/ENSSSCG00000003256/ENSSSCG00000007056/ENSSSCG00000004737	GNA13/PRKCG/PLCB1/PLA2G4B	ssc:100522824/ssc:100518074/ssc:100152679/ssc:100152927	4
ssc03430	Mismatch repair	1/960	19/5078	0.981488	0.99993	ENSSSCG00000023886	-	ssc:100624116	1
ssc04512	ECM-receptor interaction	5/960	53/5078	0.981676	0.99993	ENSSSCG00000015618/ENSSSCG00000017022/ENSSSCG00000006524/ENSSSCG00000004961/ENSSSCG00000017578	LAMB3/HMMR/THBS3/ITGA11/ITGA3	ssc:100736655/ssc:100515063/ssc:100155108/ssc:100520350/ssc:100517053	5
ssc04927	Cortisol synthesis and secretion	4/960	46/5078	0.983409	0.99993	ENSSSCG00000000084/ENSSSCG00000007056/ENSSSCG00000001988/ENSSSCG00000034395	ATF4/PLCB1/ADCY4/CREB1	ssc:100144302/ssc:100152679/ssc:100152067/ssc:100736562	4
ssc04213	Longevity regulating pathway - multiple species	5/960	54/5078	0.984097	0.99993	ENSSSCG00000004370/ENSSSCG00000004432/ENSSSCG00000030413/ENSSSCG00000001988/ENSSSCG00000033740	ATG5/HDAC2/PIK3CA/ADCY4/-	ssc:100739102/ssc:100156170/ssc:100621789/ssc:100152067/ssc:397415	5
ssc04916	Melanogenesis	8/960	78/5078	0.987758	0.99993	ENSSSCG00000003342/ENSSSCG00000003256/ENSSSCG00000007056/ENSSSCG00000001988/ENSSSCG00000039010/ENSSSCG00000024671/ENSSSCG00000035495/ENSSSCG00000034395	DVL1/PRKCG/PLCB1/ADCY4/WNT7A/WNT9A/KITLG/CREB1	ssc:100525170/ssc:100518074/ssc:100152679/ssc:100152067/ssc:100153445/ssc:100512949/ssc:397509/ssc:100736562	8
ssc05218	Melanoma	4/960	49/5078	0.989516	0.99993	ENSSSCG00000035249/ENSSSCG00000022689/ENSSSCG00000030413/ENSSSCG00000024351	GADD45G/GADD45B/PIK3CA/MET	ssc:100152997/ssc:100621090/ssc:100621789/ssc:654328	4
ssc00512	Mucin type O-glycan biosynthesis	1/960	22/5078	0.990154	0.99993	ENSSSCG00000010185	GALNT2	ssc:100153028	1
ssc04152	AMPK signaling pathway	12/960	108/5078	0.990377	0.99993	ENSSSCG00000002540/ENSSSCG00000002009/ENSSSCG00000031174/ENSSSCG00000022364/ENSSSCG00000030413/ENSSSCG00000026382/ENSSSCG00000025675/ENSSSCG00000016626/ENSSSCG00000031498/ENSSSCG00000033740/ENSSSCG00000008040/ENSSSCG00000034395	PPP2R5C/PCK2/FBP1/CPT1B/PIK3CA/PPP2R5E/EEF2/CFTR/PPP2R3C/-/TSC2/CREB1	ssc:100620346/ssc:403165/ssc:397038/ssc:399528/ssc:100621789/ssc:100525377/ssc:100624328/ssc:403154/ssc:110261574/ssc:397415/ssc:100505408/ssc:100736562	12
ssc05226	Gastric cancer	13/960	116/5078	0.991545	0.99993	ENSSSCG00000035249/ENSSSCG00000003342/ENSSSCG00000003017/ENSSSCG00000022689/ENSSSCG00000023329/ENSSSCG00000005382/ENSSSCG00000010816/ENSSSCG00000030413/ENSSSCG00000017265/ENSSSCG00000024351/ENSSSCG00000039010/ENSSSCG00000001474/ENSSSCG00000024671	GADD45G/DVL1/TGFB1/GADD45B/APC2/TGFBR1/TGFB2/PIK3CA/AXIN2/MET/WNT7A/RXRB/WNT9A	ssc:100152997/ssc:100525170/ssc:397078/ssc:100621090/ssc:100579172/ssc:396665/ssc:397084/ssc:100621789/ssc:100739604/ssc:654328/ssc:100153445/ssc:100156801/ssc:100512949	13
ssc04070	Phosphatidylinositol signaling system	8/960	82/5078	0.992654	0.99993	ENSSSCG00000017338/ENSSSCG00000027629/ENSSSCG00000024999/ENSSSCG00000027550/ENSSSCG00000003256/ENSSSCG00000007056/ENSSSCG00000003749/ENSSSCG00000030413	PLCD3/CDIPT/PPIP5K2/PLCD1/PRKCG/PLCB1/PIK3C3/PIK3CA	ssc:100521111/ssc:100312963/ssc:100625306/ssc:100627099/ssc:100518074/ssc:100152679/ssc:503700/ssc:100621789	8
ssc05219	Bladder cancer	2/960	34/5078	0.992948	0.99993	ENSSSCG00000008953/ENSSSCG00000011407	CXCL8/RASSF1	ssc:396880/ssc:100516830	2
ssc04660	T cell receptor signaling pathway	8/960	83/5078	0.993551	0.99993	ENSSSCG00000034390/ENSSSCG00000022080/ENSSSCG00000015094/ENSSSCG00000001404/ENSSSCG00000032693/ENSSSCG00000030413/ENSSSCG00000003083/ENSSSCG00000011833	CARD11/RHOA/CD3G/TNF/MAPK12/PIK3CA/CBLC/DLG1	ssc:110259837/ssc:396849/ssc:494013/ssc:397086/ssc:574062/ssc:100621789/ssc:100511697/ssc:100157729	8
ssc04662	B cell receptor signaling pathway	5/960	61/5078	0.994285	0.99993	ENSSSCG00000033684/ENSSSCG00000034390/ENSSSCG00000021944/ENSSSCG00000014565/ENSSSCG00000030413	CD79A/CARD11/RAC2/-/PIK3CA	ssc:100190992/ssc:110259837/ssc:100621675/ssc:100519082/ssc:100621789	5
ssc04020	Calcium signaling pathway	14/960	127/5078	0.994669	0.99993	ENSSSCG00000017338/ENSSSCG00000007788/ENSSSCG00000033673/ENSSSCG00000007770/ENSSSCG00000027550/ENSSSCG00000011441/ENSSSCG00000010320/ENSSSCG00000010330/ENSSSCG00000023924/ENSSSCG00000003256/ENSSSCG00000007056/ENSSSCG00000001988/ENSSSCG00000013473/ENSSSCG00000029468	PLCD3/PHKG2/SLC25A6/ORAI3/PLCD1/TNNC1/-/PPIF/PDE1A/PRKCG/PLCB1/ADCY4/GNA15/P2RX3	ssc:100521111/ssc:100310801/ssc:403155/ssc:100736565/ssc:100627099/ssc:100156435/ssc:397659/ssc:100152612/ssc:100152819/ssc:100518074/ssc:100152679/ssc:100152067/ssc:100518537/ssc:503656	14
ssc05214	Glioma	4/960	54/5078	0.995225	0.99993	ENSSSCG00000035249/ENSSSCG00000022689/ENSSSCG00000003256/ENSSSCG00000030413	GADD45G/GADD45B/PRKCG/PIK3CA	ssc:100152997/ssc:100621090/ssc:100518074/ssc:100621789	4
ssc00830	Retinol metabolism	2/960	37/5078	0.995961	0.99993	ENSSSCG00000000419/ENSSSCG00000028996	RDH16/ALDH1A1	ssc:100511633/ssc:100517137	2
ssc04630	Jak-STAT signaling pathway	10/960	102/5078	0.996333	0.99993	ENSSSCG00000012699/ENSSSCG00000016916/ENSSSCG00000000910/ENSSSCG00000030413/ENSSSCG00000040725/ENSSSCG00000007816/ENSSSCG00000025308/ENSSSCG00000038694/ENSSSCG00000013894/ENSSSCG00000016399	-/IL6ST/CRADD/PIK3CA/IL11/IL21R/IL17D/CCND2/IL12RB1/STAM2	ssc:397667/ssc:100037294/ssc:100037966/ssc:100621789/ssc:110261056/ssc:100518723/ssc:100738902/ssc:397162/ssc:100271900/ssc:100157042	10
ssc01521	EGFR tyrosine kinase inhibitor resistance	5/960	65/5078	0.996885	0.99993	ENSSSCG00000005169/ENSSSCG00000028420/ENSSSCG00000003256/ENSSSCG00000030413/ENSSSCG00000024351	-/EIF4E/PRKCG/PIK3CA/MET	ssc:100038023/ssc:100038030/ssc:100518074/ssc:100621789/ssc:654328	5
ssc05200	Pathways in cancer	52/960	382/5078	0.998206	0.99993	ENSSSCG00000035249/ENSSSCG00000003342/ENSSSCG00000027529/ENSSSCG00000013237/ENSSSCG00000032580/ENSSSCG00000003017/ENSSSCG00000037964/ENSSSCG00000006325/ENSSSCG00000022689/ENSSSCG00000000769/ENSSSCG00000016916/ENSSSCG00000034230/ENSSSCG00000039336/ENSSSCG00000022080/ENSSSCG00000005096/ENSSSCG00000021944/ENSSSCG00000035293/ENSSSCG00000015618/ENSSSCG00000028092/ENSSSCG00000007669/ENSSSCG00000023329/…	GADD45G/DVL1/BIRC3/SPI1/MGST1/TGFB1/GNG10/MGST3/GADD45B/BID/IL6ST/RBX1/GNA13/RHOA/HIF1A/RAC2/-/LAMB3/GNG2/GNB2/APC2/PRKCG/HDAC2/TGFBR1/TGFB2/PTCH2/-/TPR/PLCB1/PIK3CA/ADCY4/AXIN2/ELOC/CBLC/MET/WNT7A/CCND2/IL12RB1/ROCK1/NFKB2/-/CXCL8/MAPK8/BIRC5/RXRB/RASSF1/WNT9A/CASP3/VEGFB/ITGA3/KITLG/EML4	ssc:100152997/ssc:100525170/ssc:100622590/ssc:414912/ssc:397567/ssc:397078/ssc:100515992/ssc:733607/ssc:100621090/ssc:594852/ssc:100037294/ssc:110260638/ssc:100522824/ssc:396849/ssc:396696/ssc:100621675/ssc:396916/ssc:100736655/ssc:102165618/ssc:100516546/ssc:100579172/ssc:100518074/ssc:100156170/ssc:396665/ssc:397084/ssc:100623280/ssc:100739163/ssc:100520507/ssc:100152679/ssc:100621789/ssc:10015…	52
ssc05224	Breast cancer	10/960	110/5078	0.998698	0.99993	ENSSSCG00000035249/ENSSSCG00000003342/ENSSSCG00000022689/ENSSSCG00000023329/ENSSSCG00000030413/ENSSSCG00000017265/ENSSSCG00000022101/ENSSSCG00000039010/ENSSSCG00000010580/ENSSSCG00000024671	GADD45G/DVL1/GADD45B/APC2/PIK3CA/AXIN2/BRCA1/WNT7A/NFKB2/WNT9A	ssc:100152997/ssc:100525170/ssc:100621090/ssc:100579172/ssc:100621789/ssc:100739604/ssc:100049662/ssc:100153445/ssc:100153829/ssc:100512949	10
ssc04722	Neurotrophin signaling pathway	8/960	97/5078	0.99905	0.99993	ENSSSCG00000000084/ENSSSCG00000022080/ENSSSCG00000024096/ENSSSCG00000032595/ENSSSCG00000012795/ENSSSCG00000032693/ENSSSCG00000030413/ENSSSCG00000010380	ATF4/RHOA/RIPK2/RAP1B/IRAK1/MAPK12/PIK3CA/MAPK8	ssc:100144302/ssc:396849/ssc:100518835/ssc:100152555/ssc:396606/ssc:574062/ssc:100621789/ssc:396610	8
ssc05215	Prostate cancer	5/960	80/5078	0.999715	0.99993	ENSSSCG00000000084/ENSSSCG00000030413/ENSSSCG00000001701/ENSSSCG00000033740/ENSSSCG00000034395	ATF4/PIK3CA/-/-/CREB1	ssc:100144302/ssc:100621789/ssc:396742/ssc:397415/ssc:100736562	5
ssc04151	PI3K-Akt signaling pathway	27/960	246/5078	0.999802	0.99993	ENSSSCG00000005169/ENSSSCG00000002540/ENSSSCG00000028420/ENSSSCG00000003471/ENSSSCG00000037964/ENSSSCG00000000084/ENSSSCG00000002009/ENSSSCG00000035293/ENSSSCG00000015618/ENSSSCG00000028092/ENSSSCG00000007669/ENSSSCG00000030413/ENSSSCG00000022101/ENSSSCG00000026382/ENSSSCG00000024351/ENSSSCG00000038694/ENSSSCG00000001701/ENSSSCG00000006524/ENSSSCG00000031498/ENSSSCG00000004961/ENSSSCG00000033740/…	-/PPP2R5C/EIF4E/EPHA2/GNG10/ATF4/PCK2/-/LAMB3/GNG2/GNB2/PIK3CA/BRCA1/PPP2R5E/MET/CCND2/-/THBS3/PPP2R3C/ITGA11/-/VEGFB/ITGA3/PKN1/TSC2/KITLG/CREB1	ssc:100038023/ssc:100620346/ssc:100038030/ssc:100522873/ssc:100515992/ssc:100144302/ssc:403165/ssc:396916/ssc:100736655/ssc:102165618/ssc:100516546/ssc:100621789/ssc:100049662/ssc:100525377/ssc:654328/ssc:397162/ssc:396742/ssc:100155108/ssc:110261574/ssc:100520350/ssc:397415/ssc:100521837/ssc:100517053/ssc:100515528/ssc:100505408/ssc:397509/ssc:100736562	27
ssc04012	ErbB signaling pathway	4/960	76/5078	0.999881	0.99993	ENSSSCG00000003256/ENSSSCG00000030413/ENSSSCG00000003083/ENSSSCG00000010380	PRKCG/PIK3CA/CBLC/MAPK8	ssc:100518074/ssc:100621789/ssc:100511697/ssc:396610	4
ssc04080	Neuroactive ligand-receptor interaction	9/960	120/5078	0.999893	0.99993	ENSSSCG00000013252/ENSSSCG00000000033/ENSSSCG00000030263/ENSSSCG00000001242/ENSSSCG00000040207/ENSSSCG00000031228/ENSSSCG00000029468/ENSSSCG00000023338/ENSSSCG00000021053	F2/TSPO/CHRNB1/GABBR1/P2RY2/OPRL1/P2RX3/CHRNA6/GIPR	ssc:100144442/ssc:396592/ssc:100739757/ssc:100141417/ssc:450248/ssc:397364/ssc:503656/ssc:100622106/ssc:100626628	9
ssc05221	Acute myeloid leukemia	2/960	56/5078	0.999894	0.99993	ENSSSCG00000013237/ENSSSCG00000030413	SPI1/PIK3CA	ssc:414912/ssc:100621789	2
ssc01522	Endocrine resistance	4/960	79/5078	0.99993	0.99993	ENSSSCG00000032693/ENSSSCG00000030413/ENSSSCG00000001988/ENSSSCG00000010380	MAPK12/PIK3CA/ADCY4/MAPK8	ssc:574062/ssc:100621789/ssc:100152067/ssc:396610	4
