# Supplementary material for: Comparative transcriptomic analysis of PK15 cells infected with a PRV variant and the Bartha-K/61 vaccine strain
Source: Front Microbiol. 2023 May 5;14:1164170. doi: 10.3389/fmicb.2023.1164170 (PMC10196252; doi:10.3389/fmicb.2023.1164170)
Supplement: Supplementary file 4 [file Table_4.XLSX]

## Sheet: four up-regulated genes
gene_id	log2FoldChange	pvalue	padj	gene_name	gene_start	gene_end	gene_length	gene_description
ENSSSCG00000001549	1.41801	3.44169e-13	3.0041e-11	FKBP5	31441760	31585293	5032	FK506 binding protein 5 [Source:HGNC Symbol;Acc:HGNC:3721]
ENSSSCG00000009229	1.94706	9.88345e-13	7.76829e-11	ARHGAP24	132761713	133242014	6065	Rho GTPase activating protein 24 [Source:HGNC Symbol;Acc:HGNC:25361]
ENSSSCG00000037910	1.87156	3.59034e-12	2.55081e-10	DUSP6	93303519	93309678	4523	dual specificity protein phosphatase 6 [Source:RefSeq peptide;Acc:NP_001254771]
ENSSSCG00000001392	1.45589	3.67086e-11	2.06909e-09	TCF19	23558128	23562074	2261	transcription factor 19 [Source:HGNC Symbol;Acc:HGNC:11629]

## Sheet: five down-regulated genes
gene_id	log2FoldChange	pvalue	padj	gene_name	gene_start	gene_end	gene_length	gene_description
ENSSSCG00000024168	-1.57014	6.97207e-20	1.69045e-17	AIMP1	115432088	115477576	7422	aminoacyl tRNA synthetase complex interacting multifunctional protein 1 [Source:HGNC Symbol;Acc:HGNC:10648]
ENSSSCG00000016998	-1.41776	5.38446e-18	9.56368e-16	NPM1	52765297	52781862	5700	nucleophosmin 1 [Source:HGNC Symbol;Acc:HGNC:7910]
ENSSSCG00000007514	-0.808343	9.74336e-17	1.44495e-14	VAPB	58594749	58644925	2376	VAMP associated protein B and C [Source:HGNC Symbol;Acc:HGNC:12649]
ENSSSCG00000026177	-2.58882	1.51503e-14	1.70785e-12	SLC25A40	92481534	92528207	6179	solute carrier family 25 member 40 [Source:HGNC Symbol;Acc:HGNC:29680]
ENSSSCG00000015105	-0.411845	0.0065012	0.0243277	SLC37A4	46244802	46254241	5502	solute carrier family 37 member 4 [Source:HGNC Symbol;Acc:HGNC:4061]
